# Supplementary material for: Aberrant DNA methylation distorts developmental trajectories in atypical teratoid/rhabdoid tumors
Source: Life Sci Alliance. 2024 Mar 18;7(6):e202302088. doi: 10.26508/lsa.202302088 (PMC10948937; doi:10.26508/lsa.202302088)
Supplement: Supplementary file 2 [file LSA-2023-02088_TableS2.xlsx]

## Sheet: Table info
Sheets summary
Name of the tab	Content
TF themes	TFs belonging to each theme
Hypermethylated regions	Showing all the TFs that are enriched in hypermethylated regions in different tumors. P-values for all the tumors for 450K and RRBS data is shown.
Hypomethylated regions	Showing all the TFs that are enriched in hypomethylated regions in different tumors. P-values for all the tumors for 450K and RRBS data is shown.
TFs in upset plot	Showing which TFs belong to which part of the upset plot. Also information about TFs belonging on one of the themes is provided.
Categorized GTRD analysis	Names of the different categories used in analysis
450K ATRT	Different category enrichments for 450K ATRT data. NA means that GTRD does not have information of that TF in that specific split
450K MB	Different category enrichments for 450K MB data. NA means that GTRD does not have information of that TF in that specific split
450K PLEX	Different category enrichments for 450K PLEX data. NA means that GTRD does not have information of that TF in that specific split
RRBS ATRT	Different category enrichments for RRBS ATRT data. NA means that GTRD does not have information of that TF in that specific split
RRBS MB	Different category enrichments for RRBS MB data. NA means that GTRD does not have information of that TF in that specific split
RRBS PLEX	Different category enrichments for RRBS PLEX data. NA means that GTRD does not have information of that TF in that specific split
References for TF themes	References for the TF themes sheet
k-mean cluster TF enrichments	Transcription factors that enriched to different clusters from Figure 1F. All the data from GTRD was used for enrichments. Tab also has filtered TFs for clusters 1,2, and 5
Effect of DNA-meth. to TF-bind.	Effect of DNA-methylation on transcription factor binding based on Yin et al., 2017 in TFs with curated information
Numbers of CUT&RUN peaks	Sequencing statistics and numbers of NEUROD1 peaks for each cell line replicate and numbers after filtering and combining the replicates
CUT&RUN peak coordinates	Peak coordinates of the CUT&RUN peaks, as well as overlaps with DMRs

## Sheet: TF themes
Neural differentiation and neural TFs	References	Pluripotency genes and early differentiation	References	Epigenetic regulation		SWI/SNF	References	PRC2	References	H3K27 methylation	References	H3K9 methylation	References	Wnt signalling	References	ETS family of TFs	References	DNA repair	References	GC box binding TFs	References	H3K27ac	References
KLF12	Moore et al. 2011	TFAP2A	Wang et al. 2011	TFAP2A	Wang et al. 2011	TLE3	Lempiäinen et al. 2017	YY1	Margueron and Reinberg 2011	YY1	Margueron and Reinberg 2011	EHMT2	Curry et al. 2015	TLE3	Liu et al. 2018	ERG	Wei et al. 2010	YY1	Wu et al. 2007	KLF12	Roth et al. 200	EP300	Zhang et al. 2013
MYCN	Knoepfler et al. 2002	REST	Su et al. 2004	REST	Su et al. 2004	CTNNB1	Barker et al. 2001	MYCN	He et al. 2013	EZH2	Margueron and Reinberg 2011	MAX	Gao et al. 2012	CTNNB1	Boyer et al. 2010	FLI1	Wei et al. 2010	RAD21	Xu et al. 2010	ZBTB7A	Choi et al.2008	HDAC2	Zhao et al. 2020
TFAP2A	Wang et al. 2011	SIN3A	Halder et al. 2017	SIN3A	Halder et al. 2017	CHD7	Bajpai et al. 2010	EZH2	Margueron and Reinberg 2011	SUZ12	Margueron and Reinberg 2011	ESR1	Magnani and Lupien 2014	CHD7	Jacobs-McDaniels and Albertson 2011	ELF1	Wei et al. 2010	SMC1A	Musio 2020	SP1	Shimada et al. 2001	NCOR1	Saito et al. 2019
REST	Su et al. 2004	SP1	Gong et al. 2014	YY1	Margueron and Reinberg 2011	TCF7L1	Tijchon et al. 2013	SUZ12	Margueron and Reinberg 2011	JARID2	Margueron and Reinberg 2011	CBX1	Pichugin et al. 2010	TCF7L1	Shy et al. 2013	ETS1	Wei et al. 2010	SMC3	Watrin and Peters 2009	WT1	Wang et al. 1992	TFAP2A	Rothstein and Simoes-Costa 2020
SIN3A	Halder et al. 2017	YY1	Chen et al. 2017	MAX	Gao et al. 2012	HNF1A	Ban et al. 2002	JARID2	Margueron and Reinberg 2011	EED	Margueron and Reinberg 2011	DEK	Kappes et al. 2011	HNF1A	Zhao et al. 2016	SPI1	Wei et al. 2010	OGG1	Bravard et al. 2009	KLF1	Van Vliet et al. 2006	SIN3A	Tiana et al. 2018
HAND2	Morikawa et al. 2007	MAX	Maeda et al. 2013	MYC	Watt et al. 2008	TCF7	Wu et al. 2019	EED	Margueron and Reinberg 2011	EHMT2	Curry et al. 2015	KDM1A	Ancelin et al. 2016	TCF7	Kaur et al. 2015	ELF3	Wei et al. 2010	RAD51	Davies et al. 2001	SP2	Terrados et al. 2012	CTBP2	Kim et al.2015
NEUROG2	Dixit et al. 2014	MYC	Watt et al. 2008	KLF12	Moore et al. 2011	ARID1B	Alver et al. 2017	6		KDM6A	Jiang et al. 2013	KDM4A	Dobrynin et al. 2017	6		ETV5	Helgeson et al. 2008	XRCC5	Taccioli et al. 1994	SP4	Göllner et al. 2001	TFAP2C	Pastor et al.2018
PAX7	Monsoro-Burq 2015	NFYA	Dolfini et al. 2012	MYCN	He et al. 2013	ARID2	Alver et al. 2017			7		MIER1	atrice Regnaulte et al. 2009			GABPA	Wei et al. 2010	7		7		ZEB1	Roche et al. 2013
PHOX2B	Dubreuil et al. 2002	ERF	Papadaki et al. 2007	HAND2	Morikawa et al. 2007	BRD9	Wang et al. 2019					E2F6	Dahlet et al. 2021			8						8
ASCL1	Henke et al. 2009	GLIS1	Jetten 2018	NEUROG2	Dixit et al. 2014	SMARCA4	Alver et al. 2017					9
BCHE	Tiethof et al. 2018	MXD3	Shimada et al. 2014	PAX7	Monsoro-Burq 2015	SMARCC1	Alver et al. 2017
EBF3	Green and Vetter 2011	NANOG	Hyslop et al. 2005	PHOX2B	Dubreuil et al. 2002	11
MEF2D	Lin et al. 1996	POU5F1	Looijenga et al. 2003	ASCL1	Henke et al. 2009
MEIS1	Barber et al. 2013	PRDM14	Tsuneyoshi et al. 2008	BCHE	Tiethof et al. 2018
NEUROD1	Pataskar et al. 2016	TEAD4	Joshi et al. 2017	EBF3	Green and Vetter 2011
NFIA	Wilczynska et al. 2009	GLIS3	Jeon et al. 2019	MEF2D	Lin et al. 1996
NFIB	Wilczynska et al. 2009	16		MEIS1	Barber et al. 2013
NFIC	Wilczynska et al. 2009			NEUROD1	Pataskar et al. 2016
OTX2	Yang et al. 2014			NFIA	Wilczynska et al. 2009
PITX3	Hong et al. 2014			NFIB	Wilczynska et al. 2009
TBX2	Decaesteker et al. 2018			NFIC	Wilczynska et al. 2009
TWIST1	Fan et al. 2020			OTX2	Yang et al. 2014
ZIC2	Luo et al. 2015			PITX3	Hong et al. 2014
TCF12	Uittenbogaard and Chiaramello 2002			TBX2	Decaesteker et al. 2018
CTBP2	Wang et al. 2019			TWIST1	Fan et al. 2020
AFF1	Black et al. 2020			ZIC2	Luo et al. 2015
ARNTL	Kimiwada et al. 2009			TCF12	Uittenbogaard and Chiaramello 2002
BHLHE40	Hamilton et al. 2018			CTBP2	Wang et al. 2019
MBD1	Li et al. 2008			AFF1	Black et al. 2020
MITF	Capowski et al. 2014			ARNTL	Kimiwada et al. 2009
NRF1	Augustyniak et al. 2019			BHLHE40	Hamilton et al. 2018
PAX5	Monsoro-Burq 2015			MBD1	Li et al. 2008
RERE	Wang et al. 2017			MITF	Capowski et al. 2014
SNAI2	Li et al. 2019			NRF1	Augustyniak et al. 2019
TBX1	Moraes et al. 2005			PAX5	Monsoro-Burq 2015
TFAP2C	Li and Cornell 2007			RERE	Wang et al. 2017
ZEB1	Singh et al. 2016			SNAI2	Li et al. 2019
ZHX2	Wu et al. 2009			TBX1	Moraes et al. 2005
PROX1	Holzmann et al. 2015			TFAP2C	Li and Cornell 2007
SOX10	Kim et al. 2003			ZEB1	Singh et al. 2016
ZBTB18	Wu et al. 2017			ZHX2	Wu et al. 2009
41				PROX1	Holzmann et al. 2015
				SOX10	Kim et al. 2003
				ZBTB18	Wu et al. 2017
				ZBTB7A	Choi et al.2008
				RAD21	Xu et al. 2010
				SMC1A	Musio 2020
				SMC3	Watrin and Peters 2009
				TLE3	Lempiäinen et al. 2017
				CTNNB1	Barker et al. 2001
				CHD7	Bajpai et al. 2010
				TCF7L1	Tijchon et al. 2013
				HNF1A	Ban et al. 2002
				TCF7	Wu et al. 2019
				EHMT2	Curry et al. 2015
				ESR1	Magnani and Lupien 2014
				CBX1	Pichugin et al. 2010
				DEK	Kappes et al. 2011
				KDM1A	Ancelin et al. 2016
				KDM4A	Dobrynin et al. 2017
				MIER1	atrice Regnaulte et al. 2009
				EZH2	Margueron and Reinberg 2011
				SUZ12	Margueron and Reinberg 2011
				JARID2	Margueron and Reinberg 2011
				EED	Margueron and Reinberg 2011
				KDM6A	Jiang et al. 2013
				ARID1B	Alver et al. 2017
				ARID2	Alver et al. 2017
				BRD9	Wang et al. 2019
				SMARCA4	Alver et al. 2017
				SMARCC1	Alver et al. 2017
				PRDM6	Wu et al. 2008
				SS18/SSX1	D'Arcy et al. 2008
				CTCF	Merkenschlager and Nora 2016
				EP300	Zhang et al. 2013
				HDAC2	Zhao et al. 2020
				KMT2B	Su et al. 2016
				NCOR1	Saito et al. 2019
				SAP130	Yagi et al. 2018
				79

## Sheet: Hypermethylated regions
TF	ATRT.RRBS	MEDULLO.RRBS	PLEXUS.RRBS	Validation p-value	ATRT.450k	MEDULLO.450k	PLEXUS.450k	ATRT in both	MEDULLO in both	PLEXUS in both	Times in both
ARID1B	2.56194e-14	1	1	<0.05	0.0165026	1	1	TRUE	FALSE	FALSE	1
EWSR1	1.36034e-15	0.117664	1	<0.05	0.026662	1	1	TRUE	FALSE	FALSE	1
SP140	2.89159e-36	1	1	<0.05	0.0171527	4.19978e-13	1	TRUE	FALSE	FALSE	1
ZSCAN18	0.0195932	1	1	<0.05	0.000165524	1	1	TRUE	FALSE	FALSE	1
ARID2	1	0.00225316	1	<0.05	1	0.0288986	1	FALSE	TRUE	FALSE	1
ARNTL	0.131181	0.000161034	1	<0.05	1	0.03501	1	FALSE	TRUE	FALSE	1
BACH1	1	0.022287	1	<0.05	1	0.00680095	1	FALSE	TRUE	FALSE	1
BHLHE40	2.20351e-47	0.000397336	1	<0.05	1	0.0312618	1	FALSE	TRUE	FALSE	1
CBX1	0.042388	0.0062503	1	<0.05	1	0.023728	1	FALSE	TRUE	FALSE	1
CTBP2	8.40247e-62	8.81815e-06	1	<0.05	1	0.0231244	1	FALSE	TRUE	FALSE	1
DEK	5.14604e-05	6.57513e-07	1	<0.05	1	0.0262252	1	FALSE	TRUE	FALSE	1
EED	7.05427e-08	0.0110033	1	<0.05	1	0.0175917	1	FALSE	TRUE	FALSE	1
ELF3	3.22589e-47	1.03056e-17	1	<0.05	1	0.0160113	1	FALSE	TRUE	FALSE	1
ETV5	7.92201e-38	1.44627e-05	1	<0.05	1	0.0248272	1	FALSE	TRUE	FALSE	1
GLIS1	3.75795e-189	0.032348	1	<0.05	1	0.000159352	1	FALSE	TRUE	FALSE	1
HIF1A	2.46301e-92	1.94299e-15	1	<0.05	1	0.0421294	1	FALSE	TRUE	FALSE	1
HNRNPLL	0.000296649	0.0167143	1	<0.05	1	0.0326724	1	FALSE	TRUE	FALSE	1
IKZF1	6.72821e-47	0.00277226	1	<0.05	1	0.0336529	1	FALSE	TRUE	FALSE	1
KDM1A	1.40923e-20	7.79057e-09	1	<0.05	1	0.0303822	1	FALSE	TRUE	FALSE	1
KDM4A	9.60635e-05	0.0346439	1	<0.05	1	3.3729e-11	1	FALSE	TRUE	FALSE	1
KLF12	1	0.0334564	1	<0.05	1	0.00433401	1	FALSE	TRUE	FALSE	1
MBD1	0.17023	6.01226e-07	1	<0.05	1	0.0333073	1	FALSE	TRUE	FALSE	1
MIER2	0.260971	7.80662e-16	1	<0.05	1	0.0142655	1	FALSE	TRUE	FALSE	1
MYNN	5.92641e-19	3.30748e-05	1	<0.05	1	0.0464195	1	FALSE	TRUE	FALSE	1
NCOA6	1	0.000745517	1	<0.05	1	0.0266334	1	FALSE	TRUE	FALSE	1
NFKBIZ	4.47101e-05	1.3652e-07	1	<0.05	1	0.0225204	1	FALSE	TRUE	FALSE	1
NR3C1	7.87564e-216	8.95977e-06	1	<0.05	1	0.0219737	1	FALSE	TRUE	FALSE	1
NRF1	1.66552e-38	0.0151686	1	<0.05	1	0.000998205	1	FALSE	TRUE	FALSE	1
PCBP2	0.985376	0.00402951	1	<0.05	1	0.0113998	1	FALSE	TRUE	FALSE	1
PRDM1	1.19683e-07	3.78612e-05	1	<0.05	1	0.0104014	1	FALSE	TRUE	FALSE	1
RAD51	4.07947e-05	0.0309262	1	<0.05	1	0.00207314	1	FALSE	TRUE	FALSE	1
RERE	5.23222e-06	0.00449545	1	<0.05	1	0.0256325	1	FALSE	TRUE	FALSE	1
SAP130	4.51943e-28	3.767e-10	1	<0.05	1	0.0178867	1	FALSE	TRUE	FALSE	1
SMAD3	1.52932e-124	1.63976e-08	1	<0.05	1	0.0480998	1	FALSE	TRUE	FALSE	1
STAT5B	3.0824e-05	0.000865111	1	<0.05	1	0.0120876	1	FALSE	TRUE	FALSE	1
TFAP4	5.93593e-93	6.87381e-13	1	<0.05	1	0.0383699	1	FALSE	TRUE	FALSE	1
ZBED5	1	6.01226e-07	1	<0.05	1	0.0175451	1	FALSE	TRUE	FALSE	1
ZNF639	0.242518	0.0271666	1	<0.05	1	0.00174051	1	FALSE	TRUE	FALSE	1
ASCL1	1.67652e-112	0.0393978	1	<0.01	2.72383e-06	0.0738407	1	TRUE	FALSE	FALSE	1
BCHE	7.51755e-09	1	1	<0.01	3.43288e-23	0.858694	1	TRUE	FALSE	FALSE	1
CBFA2T3	1.71378e-34	0.81876	1	<0.01	3.86665e-32	1	1	TRUE	FALSE	FALSE	1
CTNNB1	0.000182718	0.0589796	1	<0.01	1.48481e-05	1	1	TRUE	FALSE	FALSE	1
CUL4A	0.00039126	0.432794	1	<0.01	7.91452e-09	0.000574426	1	TRUE	FALSE	FALSE	1
EBF3	2.74734e-224	0.25039	1	<0.01	2.66012e-07	1	1	TRUE	FALSE	FALSE	1
ESR1	3.28817e-54	0.0703677	1	<0.01	1.56317e-06	0.000232508	1	TRUE	FALSE	FALSE	1
ESR2	1.56426e-35	6.69503e-05	1	<0.01	0.00119388	1	1	TRUE	FALSE	FALSE	1
HAND2	2.69911e-238	0.00500156	1	<0.01	5.48701e-63	1	1	TRUE	FALSE	FALSE	1
HDAC3	7.63703e-09	1	1	<0.01	5.77951e-05	1	1	TRUE	FALSE	FALSE	1
HEY2	0.00584013	0.804678	1	<0.01	0.00485691	1	1	TRUE	FALSE	FALSE	1
HOXA9	2.09079e-08	0.167753	1	<0.01	0.00852107	1	1	TRUE	FALSE	FALSE	1
HOXC9	1.08652e-66	1	1	<0.01	1.6874e-05	1	1	TRUE	FALSE	FALSE	1
IGLV5-37	4.29051e-23	0.0124355	1	<0.01	3.5607e-05	1	1	TRUE	FALSE	FALSE	1
ISL1	6.06949e-55	0.0221416	1	<0.01	8.35868e-08	0.407701	0.169131	TRUE	FALSE	FALSE	1
JMJD6	7.13393e-05	0.0903832	1	<0.01	0.00115548	0.164363	1	TRUE	FALSE	FALSE	1
KMT2A	3.13406e-106	0.366857	1	<0.01	2.21175e-07	1.94464e-14	1	TRUE	FALSE	FALSE	1
MEF2D	3.19144e-09	0.050791	1	<0.01	0.00989827	1	1	TRUE	FALSE	FALSE	1
MEIS1	4.19768e-15	0.00897962	1	<0.01	0.0091188	1	1	TRUE	FALSE	FALSE	1
MYCN	9.72928e-177	0.000309036	1	<0.01	5.62926e-06	1	1	TRUE	FALSE	FALSE	1
MYOD1	4.35509e-150	3.55711e-05	1	<0.01	3.73043e-11	0.893159	1	TRUE	FALSE	FALSE	1
MYOG	1.68306e-47	0.149144	1	<0.01	8.99537e-05	1	1	TRUE	FALSE	FALSE	1
NCOA3	5.3326e-09	0.158886	1	<0.01	4.36668e-09	0.443645	1	TRUE	FALSE	FALSE	1
NEUROD1	0	0.809611	1	<0.01	2.38396e-06	1	1	TRUE	FALSE	FALSE	1
NEUROG2	1.84757e-244	0.0189703	1	<0.01	1.11414e-56	1	1	TRUE	FALSE	FALSE	1
NFIA	1.58915e-168	0.000233307	1	<0.01	8.14999e-10	1	1	TRUE	FALSE	FALSE	1
NFIB	3.10982e-76	0.838758	1	<0.01	5.48601e-06	1	1	TRUE	FALSE	FALSE	1
NFIC	0	6.68404e-05	1	<0.01	1.20923e-07	0.13483	1	TRUE	FALSE	FALSE	1
NFYA	1.32446e-35	0.248724	1	<0.01	7.88406e-07	1.67606e-07	1	TRUE	FALSE	FALSE	1
NR2F1	7.07022e-66	5.83007e-06	1	<0.01	0.000125154	1	1	TRUE	FALSE	FALSE	1
NR2F2	1.97669e-137	1.04468e-06	1	<0.01	5.27758e-05	1	1	TRUE	FALSE	FALSE	1
OGG1	9.65861e-49	1	1	<0.01	2.90537e-40	4.67025e-15	1	TRUE	FALSE	FALSE	1
OSR2	4.25891e-131	0.0019453	1	<0.01	2.10627e-07	1	1	TRUE	FALSE	FALSE	1
OTX2	0	0.19304	1	<0.01	1.99736e-11	1	1	TRUE	FALSE	FALSE	1
PAX7	2.51135e-11	0.69232	1	<0.01	1.20923e-07	1	1	TRUE	FALSE	FALSE	1
PGR	4.33496e-93	0.210303	1	<0.01	2.18381e-05	0.000925113	1	TRUE	FALSE	FALSE	1
PHOX2B	1.14954e-49	0.169163	1	<0.01	1.45889e-11	1	1	TRUE	FALSE	FALSE	1
PITX3	8.07086e-119	0.954704	1	<0.01	0.00779788	1	1	TRUE	FALSE	FALSE	1
PRDM6	4.01446e-53	0.0121329	1	<0.01	1.31176e-05	1	1	TRUE	FALSE	FALSE	1
RXRA	2.70549e-101	0.114593	1	<0.01	0.000879853	1	1	TRUE	FALSE	FALSE	1
SIX2	8.54562e-85	0.0421661	1	<0.01	2.9234e-52	0.547047	1	TRUE	FALSE	FALSE	1
SS18/SSX1	2.52694e-14	1	1	<0.01	6.27323e-06	0.00828184	1	TRUE	FALSE	FALSE	1
T	7.76352e-71	0.342704	1	<0.01	1.74765e-08	0.463742	1	TRUE	FALSE	FALSE	1
TBX2	1.35487e-65	0.23373	1	<0.01	0.00301473	1	1	TRUE	FALSE	FALSE	1
TLE3	2.78082e-35	0.857599	1	<0.01	0.000209895	1	1	TRUE	FALSE	FALSE	1
TP63	3.92852e-59	0.282694	1	<0.01	0.00254101	1.13189e-05	1	TRUE	FALSE	FALSE	1
TRPS1	6.24588e-118	0.214146	1	<0.01	4.99815e-19	4.92963e-05	1	TRUE	FALSE	FALSE	1
TSC22D4	1.91686e-32	0.000205754	1	<0.01	0.00102423	1	1	TRUE	FALSE	FALSE	1
TWIST1	8.20334e-241	1.86299e-05	1	<0.01	2.9974e-37	1	1	TRUE	FALSE	FALSE	1
WT1	8.09778e-32	1	1	<0.01	6.82956e-08	1	1	TRUE	FALSE	FALSE	1
ZBTB42	2.05277e-93	0.000645049	1	<0.01	0.00475206	1	1	TRUE	FALSE	FALSE	1
ZIC2	1.13406e-200	0.942356	1	<0.01	4.01494e-11	1	1	TRUE	FALSE	FALSE	1
ZNF92	7.4473e-21	0.000363731	1	<0.01	0.00483647	0.789585	1	TRUE	FALSE	FALSE	1
AR	1.37524e-197	3.32599e-07	1	<0.01	3.52822e-07	1.24762e-15	1	TRUE	TRUE	FALSE	2
CHD7	7.03624e-291	5.86801e-24	1	<0.01	5.90842e-45	7.76732e-09	1	TRUE	TRUE	FALSE	2
CTCF	3.50523e-150	1.53859e-08	1	<0.01	2.22509e-19	2.051e-13	1	TRUE	TRUE	FALSE	2
EP300	0	7.28939e-25	1	<0.01	1.34568e-24	4.13689e-08	1	TRUE	TRUE	FALSE	2
ERG	2.09977e-156	0.00450607	1	<0.01	1.905e-40	1.63483e-10	1	TRUE	TRUE	FALSE	2
EZH2	8.23619e-159	1.18887e-20	1	<0.01	3.92654e-42	1.79563e-17	1	TRUE	TRUE	FALSE	2
FLI1	1.84296e-208	4.28914e-12	1	<0.01	2.33187e-17	9.19463e-08	1	TRUE	TRUE	FALSE	2
FOXA2	1.9517e-143	0.000292416	1	<0.01	3.19701e-07	1.36402e-09	1	TRUE	TRUE	FALSE	2
GLIS3	1.84415e-119	0.00618311	1	<0.01	1.03816e-55	7.38563e-07	1	TRUE	TRUE	FALSE	2
INTS11	5.79846e-155	5.7769e-05	1	<0.01	1.64642e-20	2.27123e-08	1	TRUE	TRUE	FALSE	2
JARID2	6.36631e-34	8.29125e-05	1	<0.01	2.43087e-14	6.38202e-10	1	TRUE	TRUE	FALSE	2
MAX	0	5.49788e-23	1	<0.01	1.35451e-21	3.05555e-15	1	TRUE	TRUE	FALSE	2
MYC	1.44907e-244	9.63732e-11	1	<0.01	1.19245e-32	4.02621e-08	1	TRUE	TRUE	FALSE	2
PRDM9	3.03252e-35	0.0374195	1	<0.01	1.15087e-05	0.0405258	1	TRUE	TRUE	FALSE	2
RUNX1	7.61686e-132	0.00328888	1	<0.01	1.22835e-24	1.95897e-09	1	TRUE	TRUE	FALSE	2
SP1	1.72044e-220	4.18816e-06	1	<0.01	5.08965e-19	4.19978e-13	1	TRUE	TRUE	FALSE	2
SUZ12	9.24453e-32	5.13818e-19	1	<0.01	1.12916e-05	7.98534e-09	1	TRUE	TRUE	FALSE	2
TAL1	9.66316e-88	5.94081e-08	1	<0.01	0.000697444	0.000480201	1	TRUE	TRUE	FALSE	2
TCF12	3.69231e-207	4.60786e-15	1	<0.01	0.036676	0.00266283	1	TRUE	TRUE	FALSE	2
TFAP2A	4.87631e-166	3.53466e-11	1	<0.01	3.39334e-25	2.3211e-13	1	TRUE	TRUE	FALSE	2
AFF1	1.29869e-16	1.92204e-05	1	<0.01	1	3.08578e-06	1	FALSE	TRUE	FALSE	1
BRD4	2.70514e-212	1.07447e-19	1	<0.01	1	4.85527e-06	1	FALSE	TRUE	FALSE	1
BRD9	2.2823e-16	1.25709e-16	1	<0.01	1	1.50098e-06	1	FALSE	TRUE	FALSE	1
CREB1	1.05966e-73	6.74072e-12	1	<0.01	1	1.35451e-07	1	FALSE	TRUE	FALSE	1
E2F1	2.62899e-128	6.04183e-10	1	<0.01	1	0.000276009	1	FALSE	TRUE	FALSE	1
E2F6	7.59727e-34	1.87199e-06	1	<0.01	1	1.22166e-07	1	FALSE	TRUE	FALSE	1
EHMT2	1	2.41776e-25	1	<0.01	1	0.000752175	1	FALSE	TRUE	FALSE	1
ELF1	3.91548e-92	4.55225e-09	1	<0.01	1	0.000462318	1	FALSE	TRUE	FALSE	1
ERF	0.00612248	1.92479e-06	1	<0.01	1	0.000146487	1	FALSE	TRUE	FALSE	1
ETS1	8.8169e-72	3.58937e-07	1	<0.01	1	0.00207314	1	FALSE	TRUE	FALSE	1
GABPA	6.75207e-61	3.34446e-17	1	<0.01	1	0.000356964	1	FALSE	TRUE	FALSE	1
HDAC2	6.88022e-87	4.94351e-16	1	<0.01	1	1.09757e-17	1	FALSE	TRUE	FALSE	1
HOMEZ	8.80603e-07	1.22647e-07	1	<0.01	1	0.00982613	1	FALSE	TRUE	FALSE	1
JUN	1.12874e-83	3.31399e-18	1	<0.01	1	1.04228e-05	1	FALSE	TRUE	FALSE	1
KDM5B	2.68343e-89	1.24314e-08	1	<0.01	1	0.000145576	1	FALSE	TRUE	FALSE	1
KDM5D	6.0598e-05	5.39843e-05	1	<0.01	1	0.00195738	1	FALSE	TRUE	FALSE	1
KDM6A	2.345e-18	5.48509e-06	1	<0.01	1	0.000150022	1	FALSE	TRUE	FALSE	1
KLF1	3.66223e-46	1.63976e-08	1	<0.01	1	3.75919e-06	1	FALSE	TRUE	FALSE	1
KLF5	3.62362e-132	2.34036e-07	1	<0.01	1	0.000178507	1	FALSE	TRUE	FALSE	1
KMT2B	3.24431e-83	7.33607e-15	1	<0.01	1	6.02605e-05	1	FALSE	TRUE	FALSE	1
MIER1	0.868227	9.80422e-37	1	<0.01	1	2.29158e-12	1	FALSE	TRUE	FALSE	1
MITF	5.70283e-67	6.93692e-09	1	<0.01	1	0.000221159	1	FALSE	TRUE	FALSE	1
MXD3	1	2.10506e-05	1	<0.01	1	0.000724524	1	FALSE	TRUE	FALSE	1
NANOG	4.07208e-73	9.76804e-13	1	<0.01	1	2.91252e-05	1	FALSE	TRUE	FALSE	1
NCOR1	3.24039e-64	0.000639786	1	<0.01	1	0.00982613	1	FALSE	TRUE	FALSE	1
PAX5	0.00366265	8.80404e-05	1	<0.01	1	0.000393667	1	FALSE	TRUE	FALSE	1
POU5F1	4.52586e-37	1.57296e-10	1	<0.01	1	9.23334e-15	1	FALSE	TRUE	FALSE	1
PRDM14	1.48196e-12	6.69503e-05	1	<0.01	1	2.48067e-12	1	FALSE	TRUE	FALSE	1
RAD21	1.87348e-212	2.23484e-31	1	<0.01	1	9.83605e-20	1	FALSE	TRUE	FALSE	1
RARA	2.58014e-84	1.62725e-07	1	<0.01	1	0.00733743	1	FALSE	TRUE	FALSE	1
REST	8.1837e-107	3.71721e-19	1	<0.01	1	1.30963e-08	1	FALSE	TRUE	FALSE	1
RNF2	4.34789e-25	3.5152e-06	1	<0.01	1	8.22166e-06	1	FALSE	TRUE	FALSE	1
SIN3A	1.02805e-76	5.49788e-23	1	<0.01	1	3.19522e-05	1	FALSE	TRUE	FALSE	1
SMAD2	1.13046e-104	1.28281e-08	1	<0.01	1	0.000371455	1	FALSE	TRUE	FALSE	1
SMARCA4	4.5025e-189	3.5974e-20	1	<0.01	0.0776279	3.71886e-10	1	FALSE	TRUE	FALSE	1
SMARCC1	6.07187e-117	1.26451e-19	1	<0.01	1	2.52586e-05	1	FALSE	TRUE	FALSE	1
SMC1A	7.3981e-05	5.86112e-08	1	<0.01	1	0.00240441	1	FALSE	TRUE	FALSE	1
SMC3	6.47782e-63	2.80778e-16	1	<0.01	1	0.00207497	1	FALSE	TRUE	FALSE	1
SNAI2	2.37849e-27	0.00154606	1	<0.01	1	2.2488e-06	1	FALSE	TRUE	FALSE	1
SP2	3.94166e-26	0.00904673	1	<0.01	1	2.13552e-06	1	FALSE	TRUE	FALSE	1
SP4	3.83443e-15	0.000786802	1	<0.01	1	1.0281e-08	1	FALSE	TRUE	FALSE	1
SPI1	8.40323e-34	0.000319629	1	<0.01	1	5.10716e-05	1	FALSE	TRUE	FALSE	1
SRF	3.68423e-10	3.58493e-09	1	<0.01	1	0.00450311	1	FALSE	TRUE	FALSE	1
SS18	1.40692e-146	4.77409e-08	1	<0.01	1	0.000282902	1	FALSE	TRUE	FALSE	1
TAF1	5.68896e-51	5.48824e-16	1	<0.01	1	2.04187e-05	1	FALSE	TRUE	FALSE	1
TBP	4.60509e-26	8.88647e-06	1	<0.01	1	8.22166e-06	1	FALSE	TRUE	FALSE	1
TBX1	0.0603306	0.000809813	1	<0.01	1	0.00630011	1	FALSE	TRUE	FALSE	1
TCF7L1	1.95124e-13	0.00291302	1	<0.01	1	3.08756e-05	1	FALSE	TRUE	FALSE	1
TEAD4	1.27291e-206	2.89073e-22	1	<0.01	1	1.12611e-06	1	FALSE	TRUE	FALSE	1
TFAP2C	8.04096e-215	1.68545e-12	1	<0.01	0.188249	4.67938e-08	1	FALSE	TRUE	FALSE	1
USF1	1.55911e-91	1.17712e-12	1	<0.01	1	4.06805e-06	1	FALSE	TRUE	FALSE	1
USF2	5.36724e-54	6.04183e-10	1	<0.01	1	9.98132e-05	1	FALSE	TRUE	FALSE	1
XRCC5	3.54425e-06	8.97911e-12	1	<0.01	1	0.00627076	1	FALSE	TRUE	FALSE	1
YY1	2.74431e-177	1.47851e-21	1	<0.01	0.185447	1.41618e-21	1	FALSE	TRUE	FALSE	1
ZBTB48	4.36717e-133	4.65922e-05	1	<0.01	1	0.00630011	1	FALSE	TRUE	FALSE	1
ZBTB7A	5.22641e-52	3.10834e-05	1	<0.01	1	5.39632e-05	1	FALSE	TRUE	FALSE	1
ZEB1	2.09994e-45	6.82102e-05	1	<0.01	1	0.000149813	1	FALSE	TRUE	FALSE	1
ZHX2	7.42971e-31	0.000207962	1	<0.01	1	6.06501e-09	1	FALSE	TRUE	FALSE	1
ZNF554	1.96669e-80	5.61574e-06	1	<0.01	1	0.00725869	1	FALSE	TRUE	FALSE	1
ZSCAN9	0.011904	5.50686e-07	1	<0.01	1	0.00939334	1	FALSE	TRUE	FALSE	1

## Sheet: Hypomethylated regions
TF	ATRT.RRBS	MEDULLO.RRBS	PLEXUS.RRBS	Validation p-value	ATRT.450k	MEDULLO.450k	PLEXUS.450k	ATRT in both	MEDULLO in both	PLEXUS in both	Times in both
CBFA2T3	1	1.10012e-11	1.73625e-06	<0.05	1	0.012045	0.39274	FALSE	TRUE	FALSE	1
ESR1	1	1	1.7646e-32	<0.05	1	1	0.0172256	FALSE	FALSE	TRUE	1
GLIS3	1	0.00158093	7.8019e-54	<0.05	0.38667	1	0.018956	FALSE	FALSE	TRUE	1
HES2	1	1	1.0847e-18	<0.05	1	1	0.0137087	FALSE	FALSE	TRUE	1
HNF4G	1	1	2.639e-47	<0.05	1	1	0.0162116	FALSE	FALSE	TRUE	1
RNF2	1	1	5.41903e-08	<0.05	1	1	0.0158121	FALSE	FALSE	TRUE	1
RXRA	1	1	1.86371e-75	<0.05	1	1	0.0298974	FALSE	FALSE	TRUE	1
SOX10	1	1	6.18074e-10	<0.05	1	1	0.0488504	FALSE	FALSE	TRUE	1
TCF12	1	1	3.43753e-111	<0.05	1	1	0.0142961	FALSE	FALSE	TRUE	1
TCF7	1	1	1.16988e-23	<0.05	1	1	0.0465914	FALSE	FALSE	TRUE	1
WT1	1	0.365528	1.52413e-06	<0.05	1	1	0.039589	FALSE	FALSE	TRUE	1
ZBTB18	1	1	0.0135178	<0.05	1	1	0.00906247	FALSE	FALSE	TRUE	1
ZNF33A	1	1	0.0415264	<0.05	1	1	2.72294e-06	FALSE	FALSE	TRUE	1
EZH2	1	6.18579e-30	0.466701	<0.01	1	7.37034e-05	7.53134e-25	FALSE	TRUE	FALSE	1
HAND2	1	7.88872e-85	7.52365e-22	<0.01	1	6.22788e-15	1	FALSE	TRUE	FALSE	1
MYOG	1	1.05856e-16	2.35759e-09	<0.01	0.956386	0.00579106	1	FALSE	TRUE	FALSE	1
NEUROG2	1	2.34191e-110	6.005e-40	<0.01	1	0.00579106	1	FALSE	TRUE	FALSE	1
PAX7	1	1.44441e-10	0.520173	<0.01	1	0.00579106	0.186746	FALSE	TRUE	FALSE	1
PHOX2B	1	9.9717e-29	0.694818	<0.01	0.000898025	7.11927e-14	1	FALSE	TRUE	FALSE	1
SUZ12	1	4.36808e-07	1	<0.01	1	1.73471e-05	1.39718e-07	FALSE	TRUE	FALSE	1
ERG	1	2.96791e-07	1.21153e-73	<0.01	1	5.08743e-17	2.29706e-19	FALSE	TRUE	TRUE	2
SIX2	1	6.76952e-08	1.06114e-41	<0.01	1	0.000143905	1.31608e-05	FALSE	TRUE	TRUE	2
AR	1	1	1.61897e-114	<0.01	1	1	0.000157832	FALSE	FALSE	TRUE	1
BRD4	1	1	3.69587e-114	<0.01	1	1	0.00209081	FALSE	FALSE	TRUE	1
CHD7	1	1	3.52996e-123	<0.01	1	1	3.14915e-28	FALSE	FALSE	TRUE	1
CTBP2	1	1	1.78102e-26	<0.01	1	1	0.00060258	FALSE	FALSE	TRUE	1
CTCF	1	0.000776115	7.12732e-70	<0.01	1	1	1.05634e-22	FALSE	FALSE	TRUE	1
ELF1	1	1	9.46201e-46	<0.01	0.126256	1	1.47868e-08	FALSE	FALSE	TRUE	1
EP300	1	0.000364728	2.91146e-201	<0.01	1	1	6.81942e-13	FALSE	FALSE	TRUE	1
ETS1	1	1	1.06888e-86	<0.01	0.298391	1	7.66665e-06	FALSE	FALSE	TRUE	1
FLI1	1	0.37051	1.45092e-75	<0.01	0.0424694	1	9.10389e-13	FALSE	FALSE	TRUE	1
FOXA2	1	1	3.15272e-69	<0.01	0.358482	1	1.18305e-12	FALSE	FALSE	TRUE	1
FOXH1	1	2.11201e-11	1.64719e-13	<0.01	0.0609174	1	9.89463e-05	FALSE	FALSE	TRUE	1
HNF1A	1	1	4.04289e-13	<0.01	1	1	1.31608e-05	FALSE	FALSE	TRUE	1
INTS11	1	1	5.62106e-68	<0.01	0.0670601	1	2.48898e-09	FALSE	FALSE	TRUE	1
KMT2A	1	1	1.49498e-50	<0.01	0.298391	1	6.52698e-18	FALSE	FALSE	TRUE	1
MAFG	1	1	1.82777e-05	<0.01	1	1	0.00529426	FALSE	FALSE	TRUE	1
MAX	1	2.56856e-83	4.17774e-125	<0.01	0.12378	1	1.52906e-10	FALSE	FALSE	TRUE	1
MYC	1	2.10019e-36	2.2726e-102	<0.01	0.151899	1	9.28485e-08	FALSE	FALSE	TRUE	1
NFYA	1	1	5.67022e-14	<0.01	0.0209762	1	0.00346501	FALSE	FALSE	TRUE	1
OGG1	1	1	2.1196e-06	<0.01	0.63066	1.12605e-26	4.31804e-16	FALSE	FALSE	TRUE	1
PGR	1	1	1.13975e-57	<0.01	1	1	9.6228e-09	FALSE	FALSE	TRUE	1
PROX1	1	1	2.95398e-65	<0.01	1	1	0.000142779	FALSE	FALSE	TRUE	1
RAD21	1	1	5.44713e-91	<0.01	1	1	1.27082e-07	FALSE	FALSE	TRUE	1
RUNX1	1	0.000771849	4.28566e-72	<0.01	0.862307	0.43154	9.30936e-06	FALSE	FALSE	TRUE	1
SP1	1	1	2.4542e-116	<0.01	0.240041	1	5.88259e-13	FALSE	FALSE	TRUE	1
SP140	1	0.0221402	1.56353e-05	<0.01	0.956386	1	2.30288e-14	FALSE	FALSE	TRUE	1
SPI1	1	1	3.65593e-24	<0.01	1	1	1.80289e-06	FALSE	FALSE	TRUE	1
STAT5B	1	1	1.70043e-09	<0.01	1	1	1.27181e-11	FALSE	FALSE	TRUE	1
TLE3	1	0.000170289	2.50766e-05	<0.01	1	0.083136	0.000350722	FALSE	FALSE	TRUE	1
TRPS1	1	1	1.3725e-59	<0.01	0.240041	1	1.18083e-05	FALSE	FALSE	TRUE	1
TSC22D4	1	1	1.49402e-56	<0.01	1	1	1.27159e-08	FALSE	FALSE	TRUE	1
YY1	1	1	1.57169e-85	<0.01	0.0546577	1	0.00657263	FALSE	FALSE	TRUE	1
ZNF148	1	1	0.000656418	<0.01	1	1	0.00923107	FALSE	FALSE	TRUE	1
ZNF491	1	1	0.00155548	<0.01	1	1	1.71203e-05	FALSE	FALSE	TRUE	1

## Sheet: TFs in upset plot
TF	Hyper p-value <0.01 in both; NA=p-value>0.05	ATRT_hyper in both	MEDULLO_hyper in both	PLEXUS_hyper in both	Hypo p-value <0.01 in both; NA=p-value>0.05	ATRT_hypo in both	MEDULLO_hypo in both	PLEXUS_hypo in both	No of TFs	Neural differentiation and neural TFs	Pluripotency genes and early differentiation	Epigenetic regulation	SWI/SNF	PRC2	H3K27 methylation	H3K9 methylation	Wnt signalling	ETS family of TFs	DNA repair	GC box binding TFs
ATRT_hyper_MEDULLO_PLEXUS_hypo									1
SIX2	TRUE	TRUE	FALSE	FALSE	TRUE	FALSE	TRUE	TRUE		0	0	0	0	0	0	0	0	0	0	0
ATRT_hyper_MEDULLO_hypo									6
CBFA2T3	TRUE	TRUE	FALSE	FALSE	FALSE	FALSE	TRUE	FALSE		0	0	0	0	0	0	0	0	0	0	0
HAND2	TRUE	TRUE	FALSE	FALSE	TRUE	FALSE	TRUE	FALSE		1	0	1	0	0	0	0	0	0	0	0
MYOG	TRUE	TRUE	FALSE	FALSE	TRUE	FALSE	TRUE	FALSE		0	0	0	0	0	0	0	0	0	0	0
NEUROG2	TRUE	TRUE	FALSE	FALSE	TRUE	FALSE	TRUE	FALSE		1	0	1	0	0	0	0	0	0	0	0
PAX7	TRUE	TRUE	FALSE	FALSE	TRUE	FALSE	TRUE	FALSE		1	0	1	0	0	0	0	0	0	0	0
PHOX2B	TRUE	TRUE	FALSE	FALSE	TRUE	FALSE	TRUE	FALSE		1	0	1	0	0	0	0	0	0	0	0
ATRT_hyper_PLEXUS_hypo									11
ESR1	TRUE	TRUE	FALSE	FALSE	FALSE	FALSE	FALSE	TRUE		0	0	1	0	0	0	1	0	0	0	0
KMT2A	TRUE	TRUE	FALSE	FALSE	TRUE	FALSE	FALSE	TRUE		0	0	0	0	0	0	0	0	0	0	0
NFYA	TRUE	TRUE	FALSE	FALSE	TRUE	FALSE	FALSE	TRUE		0	1	0	0	0	0	0	0	0	0	0
OGG1	TRUE	TRUE	FALSE	FALSE	TRUE	FALSE	FALSE	TRUE		0	0	0	0	0	0	0	0	0	1	0
PGR	TRUE	TRUE	FALSE	FALSE	TRUE	FALSE	FALSE	TRUE		0	0	0	0	0	0	0	0	0	0	0
RXRA	TRUE	TRUE	FALSE	FALSE	FALSE	FALSE	FALSE	TRUE		0	0	0	0	0	0	0	0	0	0	0
SP140	FALSE	TRUE	FALSE	FALSE	TRUE	FALSE	FALSE	TRUE		0	0	0	0	0	0	0	0	0	0	0
TLE3	TRUE	TRUE	FALSE	FALSE	TRUE	FALSE	FALSE	TRUE		0	0	1	1	0	0	0	1	0	0	0
TRPS1	TRUE	TRUE	FALSE	FALSE	TRUE	FALSE	FALSE	TRUE		0	0	0	0	0	0	0	0	0	0	0
TSC22D4	TRUE	TRUE	FALSE	FALSE	TRUE	FALSE	FALSE	TRUE		0	0	0	0	0	0	0	0	0	0	0
WT1	TRUE	TRUE	FALSE	FALSE	FALSE	FALSE	FALSE	TRUE		0	0	0	0	0	0	0	0	0	0	1
ATRT_hyper									39
ARID1B	FALSE	TRUE	FALSE	FALSE	NA	FALSE	FALSE	FALSE		0	0	1	1	0	0	0	0	0	0	0
ASCL1	TRUE	TRUE	FALSE	FALSE	NA	FALSE	FALSE	FALSE		1	0	1	0	0	0	0	0	0	0	0
BCHE	TRUE	TRUE	FALSE	FALSE	NA	FALSE	FALSE	FALSE		1	0	1	0	0	0	0	0	0	0	0
CTNNB1	TRUE	TRUE	FALSE	FALSE	NA	FALSE	FALSE	FALSE		0	0	1	1	0	0	0	1	0	0	0
CUL4A	TRUE	TRUE	FALSE	FALSE	NA	FALSE	FALSE	FALSE		0	0	0	0	0	0	0	0	0	0	0
EBF3	TRUE	TRUE	FALSE	FALSE	NA	FALSE	FALSE	FALSE		1	0	1	0	0	0	0	0	0	0	0
ESR2	TRUE	TRUE	FALSE	FALSE	NA	FALSE	FALSE	FALSE		0	0	0	0	0	0	0	0	0	0	0
EWSR1	FALSE	TRUE	FALSE	FALSE	NA	FALSE	FALSE	FALSE		0	0	0	0	0	0	0	0	0	0	0
HDAC3	TRUE	TRUE	FALSE	FALSE	NA	FALSE	FALSE	FALSE		0	0	0	0	0	0	0	0	0	0	0
HEY2	TRUE	TRUE	FALSE	FALSE	NA	FALSE	FALSE	FALSE		0	0	0	0	0	0	0	0	0	0	0
HOXA9	TRUE	TRUE	FALSE	FALSE	NA	FALSE	FALSE	FALSE		0	0	0	0	0	0	0	0	0	0	0
HOXC9	TRUE	TRUE	FALSE	FALSE	NA	FALSE	FALSE	FALSE		0	0	0	0	0	0	0	0	0	0	0
IGLV5-37	TRUE	TRUE	FALSE	FALSE	NA	FALSE	FALSE	FALSE		0	0	0	0	0	0	0	0	0	0	0
ISL1	TRUE	TRUE	FALSE	FALSE	NA	FALSE	FALSE	FALSE		0	0	0	0	0	0	0	0	0	0	0
JMJD6	TRUE	TRUE	FALSE	FALSE	NA	FALSE	FALSE	FALSE		0	0	0	0	0	0	0	0	0	0	0
MEF2D	TRUE	TRUE	FALSE	FALSE	NA	FALSE	FALSE	FALSE		1	0	1	0	0	0	0	0	0	0	0
MEIS1	TRUE	TRUE	FALSE	FALSE	NA	FALSE	FALSE	FALSE		1	0	1	0	0	0	0	0	0	0	0
MYCN	TRUE	TRUE	FALSE	FALSE	NA	FALSE	FALSE	FALSE		1	0	1	0	1	0	0	0	0	0	0
MYOD1	TRUE	TRUE	FALSE	FALSE	NA	FALSE	FALSE	FALSE		0	0	0	0	0	0	0	0	0	0	0
NCOA3	TRUE	TRUE	FALSE	FALSE	NA	FALSE	FALSE	FALSE		0	0	0	0	0	0	0	0	0	0	0
NEUROD1	TRUE	TRUE	FALSE	FALSE	NA	FALSE	FALSE	FALSE		1	0	1	0	0	0	0	0	0	0	0
NFIA	TRUE	TRUE	FALSE	FALSE	NA	FALSE	FALSE	FALSE		1	0	1	0	0	0	0	0	0	0	0
NFIB	TRUE	TRUE	FALSE	FALSE	NA	FALSE	FALSE	FALSE		1	0	1	0	0	0	0	0	0	0	0
NFIC	TRUE	TRUE	FALSE	FALSE	NA	FALSE	FALSE	FALSE		1	0	1	0	0	0	0	0	0	0	0
NR2F1	TRUE	TRUE	FALSE	FALSE	NA	FALSE	FALSE	FALSE		0	0	0	0	0	0	0	0	0	0	0
NR2F2	TRUE	TRUE	FALSE	FALSE	NA	FALSE	FALSE	FALSE		0	0	0	0	0	0	0	0	0	0	0
OSR2	TRUE	TRUE	FALSE	FALSE	NA	FALSE	FALSE	FALSE		0	0	0	0	0	0	0	0	0	0	0
OTX2	TRUE	TRUE	FALSE	FALSE	NA	FALSE	FALSE	FALSE		1	0	1	0	0	0	0	0	0	0	0
PITX3	TRUE	TRUE	FALSE	FALSE	NA	FALSE	FALSE	FALSE		1	0	1	0	0	0	0	0	0	0	0
PRDM6	TRUE	TRUE	FALSE	FALSE	NA	FALSE	FALSE	FALSE		0	0	1	0	0	0	0	0	0	0	0
SS18/SSX1	TRUE	TRUE	FALSE	FALSE	NA	FALSE	FALSE	FALSE		0	0	1	0	0	0	0	0	0	0	0
T	TRUE	TRUE	FALSE	FALSE	NA	FALSE	FALSE	FALSE		0	0	0	0	0	0	0	0	0	0	0
TBX2	TRUE	TRUE	FALSE	FALSE	NA	FALSE	FALSE	FALSE		1	0	1	0	0	0	0	0	0	0	0
TP63	TRUE	TRUE	FALSE	FALSE	NA	FALSE	FALSE	FALSE		0	0	0	0	0	0	0	0	0	0	0
TWIST1	TRUE	TRUE	FALSE	FALSE	NA	FALSE	FALSE	FALSE		1	0	1	0	0	0	0	0	0	0	0
ZBTB42	TRUE	TRUE	FALSE	FALSE	NA	FALSE	FALSE	FALSE		0	0	0	0	0	0	0	0	0	0	0
ZIC2	TRUE	TRUE	FALSE	FALSE	NA	FALSE	FALSE	FALSE		1	0	1	0	0	0	0	0	0	0	0
ZNF92	TRUE	TRUE	FALSE	FALSE	NA	FALSE	FALSE	FALSE		0	0	0	0	0	0	0	0	0	0	0
ZSCAN18	FALSE	TRUE	FALSE	FALSE	NA	FALSE	FALSE	FALSE		0	0	0	0	0	0	0	0	0	0	0
ATRT_MEDULLO_hyper_MEDULLO_PLEXUS_hypo									1
ERG	TRUE	TRUE	TRUE	FALSE	TRUE	FALSE	TRUE	TRUE		0	0	0	0	0	0	0	0	1	0	0
ATRT_MEDULLO_hyper_MEDULLO_hypo									2
EZH2	TRUE	TRUE	TRUE	FALSE	TRUE	FALSE	TRUE	FALSE		0	0	1	0	1	1	0	0	0	0	0
SUZ12	TRUE	TRUE	TRUE	FALSE	TRUE	FALSE	TRUE	FALSE		0	0	1	0	1	1	0	0	0	0	0
ATRT_MEDULLO_hyper_PLEXUS_hypo									13
AR	TRUE	TRUE	TRUE	FALSE	TRUE	FALSE	FALSE	TRUE		0	0	0	0	0	0	0	0	0	0	0
CHD7	TRUE	TRUE	TRUE	FALSE	TRUE	FALSE	FALSE	TRUE		0	0	1	1	0	0	0	1	0	0	0
CTCF	TRUE	TRUE	TRUE	FALSE	TRUE	FALSE	FALSE	TRUE		0	0	1	0	0	0	0	0	0	0	0
EP300	TRUE	TRUE	TRUE	FALSE	TRUE	FALSE	FALSE	TRUE		0	0	1	0	0	0	0	0	0	0	0
FLI1	TRUE	TRUE	TRUE	FALSE	TRUE	FALSE	FALSE	TRUE		0	0	0	0	0	0	0	0	1	0	0
FOXA2	TRUE	TRUE	TRUE	FALSE	TRUE	FALSE	FALSE	TRUE		0	0	0	0	0	0	0	0	0	0	0
GLIS3	TRUE	TRUE	TRUE	FALSE	FALSE	FALSE	FALSE	TRUE		0	0	0	0	0	0	0	0	0	0	0
INTS11	TRUE	TRUE	TRUE	FALSE	TRUE	FALSE	FALSE	TRUE		0	0	0	0	0	0	0	0	0	0	0
MAX	TRUE	TRUE	TRUE	FALSE	TRUE	FALSE	FALSE	TRUE		0	1	1	0	0	0	1	0	0	0	0
MYC	TRUE	TRUE	TRUE	FALSE	TRUE	FALSE	FALSE	TRUE		0	1	1	0	0	0	0	0	0	0	0
RUNX1	TRUE	TRUE	TRUE	FALSE	TRUE	FALSE	FALSE	TRUE		0	0	0	0	0	0	0	0	0	0	0
SP1	TRUE	TRUE	TRUE	FALSE	TRUE	FALSE	FALSE	TRUE		0	1	0	0	0	0	0	0	0	0	1
TCF12	TRUE	TRUE	TRUE	FALSE	FALSE	FALSE	FALSE	TRUE		1	0	1	0	0	0	0	0	0	0	0
ATRT_MEDULLO_hyper									4
JARID2	TRUE	TRUE	TRUE	FALSE	NA	FALSE	FALSE	FALSE		0	0	1	0	1	1	0	0	0	0	0
PRDM9	TRUE	TRUE	TRUE	FALSE	NA	FALSE	FALSE	FALSE		0	0	0	0	0	0	0	0	0	0	0
TAL1	TRUE	TRUE	TRUE	FALSE	NA	FALSE	FALSE	FALSE		0	0	0	0	0	0	0	0	0	0	0
TFAP2A	TRUE	TRUE	TRUE	FALSE	NA	FALSE	FALSE	FALSE		1	1	1	0	0	0	0	0	0	0	0
MEDULLO_hyper_PLEXUS_hypo									9
BRD4	TRUE	FALSE	TRUE	FALSE	TRUE	FALSE	FALSE	TRUE		0	0	0	0	0	0	0	0	0	0	0
CTBP2	FALSE	FALSE	TRUE	FALSE	TRUE	FALSE	FALSE	TRUE		1	0	1	0	0	0	0	0	0	0	0
ELF1	TRUE	FALSE	TRUE	FALSE	TRUE	FALSE	FALSE	TRUE		0	0	0	0	0	0	0	0	1	0	0
ETS1	TRUE	FALSE	TRUE	FALSE	TRUE	FALSE	FALSE	TRUE		0	0	0	0	0	0	0	0	1	0	0
RAD21	TRUE	FALSE	TRUE	FALSE	TRUE	FALSE	FALSE	TRUE		0	0	1	0	0	0	0	0	0	1	0
RNF2	TRUE	FALSE	TRUE	FALSE	FALSE	FALSE	FALSE	TRUE		0	0	0	0	0	0	0	0	0	0	0
SPI1	TRUE	FALSE	TRUE	FALSE	TRUE	FALSE	FALSE	TRUE		0	0	0	0	0	0	0	0	1	0	0
STAT5B	FALSE	FALSE	TRUE	FALSE	TRUE	FALSE	FALSE	TRUE		0	0	0	0	0	0	0	0	0	0	0
YY1	TRUE	FALSE	TRUE	FALSE	TRUE	FALSE	FALSE	TRUE		0	1	1	0	1	1	0	0	0	1	0
MEDULLO_hyper									85
AFF1	TRUE	FALSE	TRUE	FALSE	NA	FALSE	FALSE	FALSE		1	0	1	0	0	0	0	0	0	0	0
ARID2	FALSE	FALSE	TRUE	FALSE	NA	FALSE	FALSE	FALSE		0	0	1	1	0	0	0	0	0	0	0
ARNTL	FALSE	FALSE	TRUE	FALSE	NA	FALSE	FALSE	FALSE		1	0	1	0	0	0	0	0	0	0	0
BACH1	FALSE	FALSE	TRUE	FALSE	NA	FALSE	FALSE	FALSE		0	0	0	0	0	0	0	0	0	0	0
BHLHE40	FALSE	FALSE	TRUE	FALSE	NA	FALSE	FALSE	FALSE		1	0	1	0	0	0	0	0	0	0	0
BRD9	TRUE	FALSE	TRUE	FALSE	NA	FALSE	FALSE	FALSE		0	0	1	1	0	0	0	0	0	0	0
CBX1	FALSE	FALSE	TRUE	FALSE	NA	FALSE	FALSE	FALSE		0	0	1	0	0	0	1	0	0	0	0
CREB1	TRUE	FALSE	TRUE	FALSE	NA	FALSE	FALSE	FALSE		0	0	0	0	0	0	0	0	0	0	0
DEK	FALSE	FALSE	TRUE	FALSE	NA	FALSE	FALSE	FALSE		0	0	1	0	0	0	1	0	0	0	0
E2F1	TRUE	FALSE	TRUE	FALSE	NA	FALSE	FALSE	FALSE		0	0	0	0	0	0	0	0	0	0	0
E2F6	TRUE	FALSE	TRUE	FALSE	NA	FALSE	FALSE	FALSE		0	0	0	0	0	0	1	0	0	0	0
EED	FALSE	FALSE	TRUE	FALSE	NA	FALSE	FALSE	FALSE		0	0	1	0	1	1	0	0	0	0	0
EHMT2	TRUE	FALSE	TRUE	FALSE	NA	FALSE	FALSE	FALSE		0	0	1	0	0	1	1	0	0	0	0
ELF3	FALSE	FALSE	TRUE	FALSE	NA	FALSE	FALSE	FALSE		0	0	0	0	0	0	0	0	1	0	0
ERF	TRUE	FALSE	TRUE	FALSE	NA	FALSE	FALSE	FALSE		0	1	0	0	0	0	0	0	0	0	0
ETV5	FALSE	FALSE	TRUE	FALSE	NA	FALSE	FALSE	FALSE		0	0	0	0	0	0	0	0	1	0	0
GABPA	TRUE	FALSE	TRUE	FALSE	NA	FALSE	FALSE	FALSE		0	0	0	0	0	0	0	0	1	0	0
GLIS1	FALSE	FALSE	TRUE	FALSE	NA	FALSE	FALSE	FALSE		0	1	0	0	0	0	0	0	0	0	0
HDAC2	TRUE	FALSE	TRUE	FALSE	NA	FALSE	FALSE	FALSE		0	0	1	0	0	0	0	0	0	0	0
HIF1A	FALSE	FALSE	TRUE	FALSE	NA	FALSE	FALSE	FALSE		0	0	0	0	0	0	0	0	0	0	0
HNRNPLL	FALSE	FALSE	TRUE	FALSE	NA	FALSE	FALSE	FALSE		0	0	0	0	0	0	0	0	0	0	0
HOMEZ	TRUE	FALSE	TRUE	FALSE	NA	FALSE	FALSE	FALSE		0	0	0	0	0	0	0	0	0	0	0
IKZF1	FALSE	FALSE	TRUE	FALSE	NA	FALSE	FALSE	FALSE		0	0	0	0	0	0	0	0	0	0	0
JUN	TRUE	FALSE	TRUE	FALSE	NA	FALSE	FALSE	FALSE		0	0	0	0	0	0	0	0	0	0	0
KDM1A	FALSE	FALSE	TRUE	FALSE	NA	FALSE	FALSE	FALSE		0	0	1	0	0	0	1	0	0	0	0
KDM4A	FALSE	FALSE	TRUE	FALSE	NA	FALSE	FALSE	FALSE		0	0	1	0	0	0	1	0	0	0	0
KDM5B	TRUE	FALSE	TRUE	FALSE	NA	FALSE	FALSE	FALSE		0	0	0	0	0	0	0	0	0	0	0
KDM5D	TRUE	FALSE	TRUE	FALSE	NA	FALSE	FALSE	FALSE		0	0	0	0	0	0	0	0	0	0	0
KDM6A	TRUE	FALSE	TRUE	FALSE	NA	FALSE	FALSE	FALSE		0	0	1	0	0	1	0	0	0	0	0
KLF1	TRUE	FALSE	TRUE	FALSE	NA	FALSE	FALSE	FALSE		0	0	0	0	0	0	0	0	0	0	1
KLF12	FALSE	FALSE	TRUE	FALSE	NA	FALSE	FALSE	FALSE		1	0	1	0	0	0	0	0	0	0	1
KLF5	TRUE	FALSE	TRUE	FALSE	NA	FALSE	FALSE	FALSE		0	0	0	0	0	0	0	0	0	0	0
KMT2B	TRUE	FALSE	TRUE	FALSE	NA	FALSE	FALSE	FALSE		0	0	1	0	0	0	0	0	0	0	0
MBD1	FALSE	FALSE	TRUE	FALSE	NA	FALSE	FALSE	FALSE		1	0	1	0	0	0	0	0	0	0	0
MIER1	TRUE	FALSE	TRUE	FALSE	NA	FALSE	FALSE	FALSE		0	0	1	0	0	0	1	0	0	0	0
MIER2	FALSE	FALSE	TRUE	FALSE	NA	FALSE	FALSE	FALSE		0	0	0	0	0	0	0	0	0	0	0
MITF	TRUE	FALSE	TRUE	FALSE	NA	FALSE	FALSE	FALSE		1	0	1	0	0	0	0	0	0	0	0
MXD3	TRUE	FALSE	TRUE	FALSE	NA	FALSE	FALSE	FALSE		0	1	0	0	0	0	0	0	0	0	0
MYNN	FALSE	FALSE	TRUE	FALSE	NA	FALSE	FALSE	FALSE		0	0	0	0	0	0	0	0	0	0	0
NANOG	TRUE	FALSE	TRUE	FALSE	NA	FALSE	FALSE	FALSE		0	1	0	0	0	0	0	0	0	0	0
NCOA6	FALSE	FALSE	TRUE	FALSE	NA	FALSE	FALSE	FALSE		0	0	0	0	0	0	0	0	0	0	0
NCOR1	TRUE	FALSE	TRUE	FALSE	NA	FALSE	FALSE	FALSE		0	0	1	0	0	0	0	0	0	0	0
NFKBIZ	FALSE	FALSE	TRUE	FALSE	NA	FALSE	FALSE	FALSE		0	0	0	0	0	0	0	0	0	0	0
NR3C1	FALSE	FALSE	TRUE	FALSE	NA	FALSE	FALSE	FALSE		0	0	0	0	0	0	0	0	0	0	0
NRF1	FALSE	FALSE	TRUE	FALSE	NA	FALSE	FALSE	FALSE		1	0	1	0	0	0	0	0	0	0	0
PAX5	TRUE	FALSE	TRUE	FALSE	NA	FALSE	FALSE	FALSE		1	0	1	0	0	0	0	0	0	0	0
PCBP2	FALSE	FALSE	TRUE	FALSE	NA	FALSE	FALSE	FALSE		0	0	0	0	0	0	0	0	0	0	0
POU5F1	TRUE	FALSE	TRUE	FALSE	NA	FALSE	FALSE	FALSE		0	1	0	0	0	0	0	0	0	0	0
PRDM1	FALSE	FALSE	TRUE	FALSE	NA	FALSE	FALSE	FALSE		0	0	0	0	0	0	0	0	0	0	0
PRDM14	TRUE	FALSE	TRUE	FALSE	NA	FALSE	FALSE	FALSE		0	1	0	0	0	0	0	0	0	0	0
RAD51	FALSE	FALSE	TRUE	FALSE	NA	FALSE	FALSE	FALSE		0	0	0	0	0	0	0	0	0	1	0
RARA	TRUE	FALSE	TRUE	FALSE	NA	FALSE	FALSE	FALSE		0	0	0	0	0	0	0	0	0	0	0
RERE	FALSE	FALSE	TRUE	FALSE	NA	FALSE	FALSE	FALSE		1	0	1	0	0	0	0	0	0	0	0
REST	TRUE	FALSE	TRUE	FALSE	NA	FALSE	FALSE	FALSE		1	1	1	0	0	0	0	0	0	0	0
SAP130	FALSE	FALSE	TRUE	FALSE	NA	FALSE	FALSE	FALSE		0	0	1	0	0	0	0	0	0	0	0
SIN3A	TRUE	FALSE	TRUE	FALSE	NA	FALSE	FALSE	FALSE		1	1	1	0	0	0	0	0	0	0	0
SMAD2	TRUE	FALSE	TRUE	FALSE	NA	FALSE	FALSE	FALSE		0	0	0	0	0	0	0	0	0	0	0
SMAD3	FALSE	FALSE	TRUE	FALSE	NA	FALSE	FALSE	FALSE		0	0	0	0	0	0	0	0	0	0	0
SMARCA4	TRUE	FALSE	TRUE	FALSE	NA	FALSE	FALSE	FALSE		0	0	1	1	0	0	0	0	0	0	0
SMARCC1	TRUE	FALSE	TRUE	FALSE	NA	FALSE	FALSE	FALSE		0	0	1	1	0	0	0	0	0	0	0
SMC1A	TRUE	FALSE	TRUE	FALSE	NA	FALSE	FALSE	FALSE		0	0	1	0	0	0	0	0	0	1	0
SMC3	TRUE	FALSE	TRUE	FALSE	NA	FALSE	FALSE	FALSE		0	0	1	0	0	0	0	0	0	1	0
SNAI2	TRUE	FALSE	TRUE	FALSE	NA	FALSE	FALSE	FALSE		1	0	1	0	0	0	0	0	0	0	0
SP2	TRUE	FALSE	TRUE	FALSE	NA	FALSE	FALSE	FALSE		0	0	0	0	0	0	0	0	0	0	1
SP4	TRUE	FALSE	TRUE	FALSE	NA	FALSE	FALSE	FALSE		0	0	0	0	0	0	0	0	0	0	1
SRF	TRUE	FALSE	TRUE	FALSE	NA	FALSE	FALSE	FALSE		0	0	0	0	0	0	0	0	0	0	0
SS18	TRUE	FALSE	TRUE	FALSE	NA	FALSE	FALSE	FALSE		0	0	0	0	0	0	0	0	0	0	0
TAF1	TRUE	FALSE	TRUE	FALSE	NA	FALSE	FALSE	FALSE		0	0	0	0	0	0	0	0	0	0	0
TBP	TRUE	FALSE	TRUE	FALSE	NA	FALSE	FALSE	FALSE		0	0	0	0	0	0	0	0	0	0	0
TBX1	TRUE	FALSE	TRUE	FALSE	NA	FALSE	FALSE	FALSE		1	0	1	0	0	0	0	0	0	0	0
TCF7L1	TRUE	FALSE	TRUE	FALSE	NA	FALSE	FALSE	FALSE		0	0	1	1	0	0	0	1	0	0	0
TEAD4	TRUE	FALSE	TRUE	FALSE	NA	FALSE	FALSE	FALSE		0	1	0	0	0	0	0	0	0	0	0
TFAP2C	TRUE	FALSE	TRUE	FALSE	NA	FALSE	FALSE	FALSE		1	0	1	0	0	0	0	0	0	0	0
TFAP4	FALSE	FALSE	TRUE	FALSE	NA	FALSE	FALSE	FALSE		0	0	0	0	0	0	0	0	0	0	0
USF1	TRUE	FALSE	TRUE	FALSE	NA	FALSE	FALSE	FALSE		0	0	0	0	0	0	0	0	0	0	0
USF2	TRUE	FALSE	TRUE	FALSE	NA	FALSE	FALSE	FALSE		0	0	0	0	0	0	0	0	0	0	0
XRCC5	TRUE	FALSE	TRUE	FALSE	NA	FALSE	FALSE	FALSE		0	0	0	0	0	0	0	0	0	1	0
ZBED5	FALSE	FALSE	TRUE	FALSE	NA	FALSE	FALSE	FALSE		0	0	0	0	0	0	0	0	0	0	0
ZBTB48	TRUE	FALSE	TRUE	FALSE	NA	FALSE	FALSE	FALSE		0	0	0	0	0	0	0	0	0	0	0
ZBTB7A	TRUE	FALSE	TRUE	FALSE	NA	FALSE	FALSE	FALSE		0	0	1	0	0	0	0	0	0	0	1
ZEB1	TRUE	FALSE	TRUE	FALSE	NA	FALSE	FALSE	FALSE		1	0	1	0	0	0	0	0	0	0	0
ZHX2	TRUE	FALSE	TRUE	FALSE	NA	FALSE	FALSE	FALSE		1	0	1	0	0	0	0	0	0	0	0
ZNF554	TRUE	FALSE	TRUE	FALSE	NA	FALSE	FALSE	FALSE		0	0	0	0	0	0	0	0	0	0	0
ZNF639	FALSE	FALSE	TRUE	FALSE	NA	FALSE	FALSE	FALSE		0	0	0	0	0	0	0	0	0	0	0
ZSCAN9	TRUE	FALSE	TRUE	FALSE	NA	FALSE	FALSE	FALSE		0	0	0	0	0	0	0	0	0	0	0
PLEXUS_hypo									12
FOXH1	NA	FALSE	FALSE	FALSE	TRUE	FALSE	FALSE	TRUE		0	0	0	0	0	0	0	0	0	0	0
HES2	NA	FALSE	FALSE	FALSE	FALSE	FALSE	FALSE	TRUE		0	0	0	0	0	0	0	0	0	0	0
HNF1A	NA	FALSE	FALSE	FALSE	TRUE	FALSE	FALSE	TRUE		0	0	1	1	0	0	0	1	0	0	0
HNF4G	NA	FALSE	FALSE	FALSE	FALSE	FALSE	FALSE	TRUE		0	0	0	0	0	0	0	0	0	0	0
MAFG	NA	FALSE	FALSE	FALSE	TRUE	FALSE	FALSE	TRUE		0	0	0	0	0	0	0	0	0	0	0
PROX1	NA	FALSE	FALSE	FALSE	TRUE	FALSE	FALSE	TRUE		1	0	1	0	0	0	0	0	0	0	0
SOX10	NA	FALSE	FALSE	FALSE	FALSE	FALSE	FALSE	TRUE		1	0	1	0	0	0	0	0	0	0	0
TCF7	NA	FALSE	FALSE	FALSE	FALSE	FALSE	FALSE	TRUE		0	0	1	1	0	0	0	1	0	0	0
ZBTB18	NA	FALSE	FALSE	FALSE	FALSE	FALSE	FALSE	TRUE		1	0	1	0	0	0	0	0	0	0	0
ZNF148	NA	FALSE	FALSE	FALSE	TRUE	FALSE	FALSE	TRUE		0	0	0	0	0	0	0	0	0	0	0
ZNF33A	NA	FALSE	FALSE	FALSE	FALSE	FALSE	FALSE	TRUE		0	0	0	0	0	0	0	0	0	0	0
ZNF491	NA	FALSE	FALSE	FALSE	TRUE	FALSE	FALSE	TRUE		0	0	0	0	0	0	0	0	0	0	0

## Sheet: Categorized GTRD analysis
Name of the category
PSC
Neural precursors
Other brain and neural
Rhabdoid
Medulloblastoma
Plexus
Other brain tumors
Other precursors
Carcinoma
Other cancers
Other samples

## Sheet: 450K ATRT
	GTRD_All.bed.gz hyper	GTRD_All.bed.gz hypo	GTRD_Carcinoma.bed.gz hyper	GTRD_Carcinoma.bed.gz hypo	GTRD_ESC.bed.gz hyper	GTRD_ESC.bed.gz hypo	GTRD_Medulloblastoma.bed.gz hyper	GTRD_Medulloblastoma.bed.gz hypo	GTRD_Neural_precursors.bed.gz hyper	GTRD_Neural_precursors.bed.gz hypo	GTRD_Other_brain_and_neural_cells.bed.gz hyper	GTRD_Other_brain_and_neural_cells.bed.gz hypo	GTRD_Other_brain_tumors.bed.gz hyper	GTRD_Other_brain_tumors.bed.gz hypo	GTRD_Other_cancers.bed.gz hyper	GTRD_Other_cancers.bed.gz hypo	GTRD_Other_precursors.bed.gz hyper	GTRD_Other_precursors.bed.gz hypo	GTRD_Other_samples.bed.gz hyper	GTRD_Other_samples.bed.gz hypo	GTRD_Plexus.bed.gz hyper	GTRD_Plexus.bed.gz hypo	GTRD_Rhabdoid.bed.gz hyper	GTRD_Rhabdoid.bed.gz hypo
ADA2	1	1	1	1	NA	NA	NA	NA	NA	NA	NA	NA	NA	NA	NA	NA	NA	NA	NA	NA	NA	NA	NA	NA
ADCYAP1	1	9.18998064173574e-11	NA	NA	NA	NA	NA	NA	NA	NA	NA	NA	NA	NA	NA	NA	NA	NA	NA	NA	NA	NA	NA	NA
ADNP	0.0514608839442914	1	NA	NA	NA	NA	NA	NA	NA	NA	NA	NA	NA	NA	0.0669574744537581	1	NA	NA	NA	NA	NA	NA	NA	NA
AEBP2	1	1	1	1	NA	NA	NA	NA	NA	NA	NA	NA	NA	NA	NA	NA	1	1	NA	NA	NA	NA	NA	NA
AFF1	1	1	1	1	NA	NA	NA	NA	NA	NA	NA	NA	NA	NA	1	1	1	1	NA	NA	NA	NA	NA	NA
AFF4	1	0.0424693891880687	1	1	NA	NA	NA	NA	NA	NA	NA	NA	NA	NA	1	1	1	0.349565491120777	NA	NA	NA	NA	NA	NA
AGO1	1	0.333773362013024	NA	NA	NA	NA	NA	NA	NA	NA	NA	NA	NA	NA	1	0.346656585227761	NA	NA	NA	NA	NA	NA	NA	NA
AGO2	1	1	NA	NA	NA	NA	NA	NA	NA	NA	NA	NA	NA	NA	1	1	NA	NA	NA	NA	NA	NA	NA	NA
AHR	1	1	1	1	NA	NA	NA	NA	NA	NA	NA	NA	NA	NA	1	1	NA	NA	NA	NA	NA	NA	NA	NA
AHRR	1	1	1	1	NA	NA	NA	NA	NA	NA	NA	NA	NA	NA	NA	NA	NA	NA	NA	NA	NA	NA	NA	NA
ALX4	1	1	1	1	NA	NA	NA	NA	NA	NA	NA	NA	NA	NA	NA	NA	NA	NA	NA	NA	NA	NA	NA	NA
APC	1	1	1	1	NA	NA	NA	NA	NA	NA	NA	NA	NA	NA	NA	NA	NA	NA	NA	NA	NA	NA	NA	NA
AR	3.52822193998996e-07	1	0.0795868154215579	1	NA	NA	NA	NA	NA	NA	NA	NA	NA	NA	1	1	0.0657100387979826	1	1	1	NA	NA	NA	NA
ARHGAP35	1	1	NA	NA	NA	NA	NA	NA	NA	NA	NA	NA	NA	NA	1	1	NA	NA	NA	NA	NA	NA	NA	NA
ARID1A	1	1	1	1	NA	NA	NA	NA	NA	NA	NA	NA	NA	NA	1	1	NA	NA	NA	NA	NA	NA	NA	NA
ARID1B	0.0165026014191872	1	NA	NA	NA	NA	NA	NA	NA	NA	NA	NA	NA	NA	0.0245096003222439	1	NA	NA	NA	NA	NA	NA	NA	NA
ARID2	1	0.279771439447932	1	1	NA	NA	NA	NA	NA	NA	NA	NA	NA	NA	1	1	NA	NA	NA	NA	NA	NA	1	0.0255866917190696
ARID3A	1	1	1	1	NA	NA	NA	NA	NA	NA	NA	NA	NA	NA	1	1	NA	NA	1	1	NA	NA	NA	NA
ARID3B	0.493286552048447	1	0.951168900119403	1	NA	NA	NA	NA	NA	NA	NA	NA	NA	NA	NA	NA	NA	NA	NA	NA	NA	NA	NA	NA
ARID4B	1	1	NA	NA	NA	NA	NA	NA	NA	NA	NA	NA	NA	NA	1	1	NA	NA	NA	NA	NA	NA	NA	NA
ARID5B	1	1	NA	NA	NA	NA	NA	NA	NA	NA	NA	NA	NA	NA	1	1	NA	NA	NA	NA	NA	NA	NA	NA
ARNT	1	0.990050387430008	1	0.50143127441363	NA	NA	NA	NA	NA	NA	NA	NA	NA	NA	1	1	1	1	1	1	NA	NA	NA	NA
ARNT2	1	1	1	1	NA	NA	NA	NA	NA	NA	NA	NA	NA	NA	NA	NA	NA	NA	NA	NA	NA	NA	NA	NA
ARNTL	1	1	1	1	NA	NA	NA	NA	NA	NA	NA	NA	NA	NA	1	1	1	1	NA	NA	NA	NA	NA	NA
ARNTL2	1	1	1	1	NA	NA	NA	NA	NA	NA	NA	NA	NA	NA	NA	NA	NA	NA	NA	NA	NA	NA	NA	NA
ASCL1	2.7238252722904e-06	1	5.81418182646042e-17	1	NA	NA	NA	NA	NA	NA	NA	NA	1.63071392641487e-05	1	1	1	NA	NA	3.08141973622354e-13	1	NA	NA	NA	NA
ASCL2	1	1	1	1	NA	NA	NA	NA	NA	NA	NA	NA	NA	NA	NA	NA	NA	NA	NA	NA	NA	NA	NA	NA
ASH1L	1	1	NA	NA	NA	NA	NA	NA	NA	NA	NA	NA	NA	NA	1	1	NA	NA	NA	NA	NA	NA	NA	NA
ASH2L	1	1	NA	NA	1	1	NA	NA	NA	NA	NA	NA	NA	NA	1	1	NA	NA	1	1	NA	NA	NA	NA
ATF1	1	1	1	1	NA	NA	NA	NA	NA	NA	NA	NA	NA	NA	1	1	NA	NA	NA	NA	NA	NA	NA	NA
ATF2	1	1	1	1	1	1	NA	NA	NA	NA	NA	NA	NA	NA	1	1	1	1	1	1	NA	NA	NA	NA
ATF3	1	0.568002729856299	1	1	1	1	NA	NA	NA	NA	NA	NA	NA	NA	1	1	NA	NA	1	1	NA	NA	NA	NA
ATF4	1	1	NA	NA	NA	NA	NA	NA	NA	NA	NA	NA	NA	NA	1	1	NA	NA	NA	NA	NA	NA	NA	NA
ATF5	1	1	1	1	NA	NA	NA	NA	NA	NA	NA	NA	NA	NA	NA	NA	NA	NA	NA	NA	NA	NA	NA	NA
ATF6	1	1	1	1	NA	NA	NA	NA	NA	NA	NA	NA	NA	NA	NA	NA	NA	NA	NA	NA	NA	NA	NA	NA
ATF7	1	1	1	1	NA	NA	NA	NA	NA	NA	NA	NA	NA	NA	1	1	NA	NA	1	1	NA	NA	NA	NA
ATM	1	1	NA	NA	NA	NA	NA	NA	NA	NA	NA	NA	NA	NA	1	1	NA	NA	NA	NA	NA	NA	NA	NA
ATOH1	1	1	1	1	NA	NA	NA	NA	NA	NA	NA	NA	NA	NA	NA	NA	NA	NA	NA	NA	NA	NA	NA	NA
ATRX	1	1	NA	NA	NA	NA	NA	NA	NA	NA	NA	NA	NA	NA	1	1	NA	NA	NA	NA	NA	NA	NA	NA
BACH1	1	1	1	1	NA	NA	NA	NA	NA	NA	NA	NA	NA	NA	1	1	NA	NA	1	1	NA	NA	NA	NA
BACH2	1	1	NA	NA	NA	NA	NA	NA	NA	NA	NA	NA	NA	NA	1	1	NA	NA	1	1	NA	NA	NA	NA
BAP1	1	1	NA	NA	NA	NA	NA	NA	NA	NA	NA	NA	NA	NA	NA	NA	NA	NA	NA	NA	NA	NA	NA	NA
BARHL1	1	1	1	1	NA	NA	NA	NA	NA	NA	NA	NA	NA	NA	NA	NA	NA	NA	NA	NA	NA	NA	NA	NA
BARX1	1	1	1	1	NA	NA	NA	NA	NA	NA	NA	NA	NA	NA	NA	NA	NA	NA	NA	NA	NA	NA	NA	NA
BARX2	1	1	1	1	NA	NA	NA	NA	NA	NA	NA	NA	NA	NA	NA	NA	NA	NA	NA	NA	NA	NA	NA	NA
BATF	1	1	NA	NA	NA	NA	NA	NA	NA	NA	NA	NA	NA	NA	1	1	NA	NA	1	1	NA	NA	NA	NA
BATF2	1	1	1	1	NA	NA	NA	NA	NA	NA	NA	NA	NA	NA	NA	NA	NA	NA	NA	NA	NA	NA	NA	NA
BATF3	1	1	1	1	NA	NA	NA	NA	NA	NA	NA	NA	NA	NA	NA	NA	NA	NA	1	1	NA	NA	NA	NA
BBX	1	1	1	1	NA	NA	NA	NA	NA	NA	NA	NA	NA	NA	NA	NA	NA	NA	NA	NA	NA	NA	NA	NA
BCHE	3.43288022535584e-23	0.0839071683326544	NA	NA	NA	NA	NA	NA	NA	NA	NA	NA	NA	NA	4.9024043671603e-23	0.0743222240064983	NA	NA	NA	NA	NA	NA	NA	NA
BCL11A	1	1	1	1	1	1	NA	NA	NA	NA	NA	NA	NA	NA	1	1	1	1	1	1	NA	NA	NA	NA
BCL11B	1	1	NA	NA	NA	NA	NA	NA	NA	NA	NA	NA	NA	NA	NA	NA	1	1	NA	NA	NA	NA	NA	NA
BCL3	1	1	1	1	NA	NA	NA	NA	NA	NA	NA	NA	NA	NA	NA	NA	NA	NA	1	1	NA	NA	NA	NA
BCL6	1	1	1	1	NA	NA	NA	NA	NA	NA	NA	NA	NA	NA	1	1	NA	NA	1	1	NA	NA	NA	NA
BCL6B	1	1	NA	NA	NA	NA	NA	NA	NA	NA	NA	NA	NA	NA	NA	NA	1	1	NA	NA	NA	NA	NA	NA
BCLAF1	1	1	NA	NA	NA	NA	NA	NA	NA	NA	NA	NA	NA	NA	1	1	NA	NA	1	1	NA	NA	NA	NA
BCOR	1	1	NA	NA	NA	NA	NA	NA	NA	NA	NA	NA	NA	NA	1	1	NA	NA	NA	NA	NA	NA	NA	NA
BDP1	1	1	1	1	NA	NA	NA	NA	NA	NA	NA	NA	NA	NA	1	1	NA	NA	NA	NA	NA	NA	NA	NA
BHLHE40	1	1	1	1	NA	NA	NA	NA	NA	NA	NA	NA	NA	NA	1	1	1	1	1	1	NA	NA	NA	NA
BHLHE41	1	1	1	1	NA	NA	NA	NA	NA	NA	NA	NA	NA	NA	NA	NA	NA	NA	NA	NA	NA	NA	NA	NA
BICRA	1	1	NA	NA	NA	NA	NA	NA	NA	NA	NA	NA	NA	NA	1	1	NA	NA	NA	NA	NA	NA	NA	NA
BMI1	1	1	1	1	NA	NA	NA	NA	NA	NA	NA	NA	NA	NA	1	1	NA	NA	1	1	NA	NA	NA	NA
BPTF	1	1	1	1	NA	NA	NA	NA	NA	NA	NA	NA	NA	NA	NA	NA	NA	NA	NA	NA	NA	NA	NA	NA
BRCA1	1	1	1	1	1	1	NA	NA	NA	NA	NA	NA	NA	NA	1	1	NA	NA	1	1	NA	NA	NA	NA
BRD1	1	1	NA	NA	1	1	NA	NA	NA	NA	NA	NA	NA	NA	NA	NA	NA	NA	NA	NA	NA	NA	NA	NA
BRD2	1	1	NA	NA	NA	NA	NA	NA	NA	NA	NA	NA	1	1	NA	NA	NA	NA	NA	NA	NA	NA	NA	NA
BRD3	1	1	1	1	NA	NA	NA	NA	NA	NA	NA	NA	1	1	NA	NA	NA	NA	NA	NA	NA	NA	NA	NA
BRD4	1	1	1	1	NA	NA	NA	NA	NA	NA	NA	NA	1	1	1	1	NA	NA	NA	NA	NA	NA	NA	NA
BRD7	1	1	NA	NA	NA	NA	NA	NA	NA	NA	NA	NA	NA	NA	1	1	1	1	NA	NA	NA	NA	NA	NA
BRD9	1	1	NA	NA	NA	NA	NA	NA	NA	NA	NA	NA	NA	NA	1	0.961043545343672	NA	NA	NA	NA	NA	NA	1	0.0575137407107596
BRF1	1	1	1	1	NA	NA	NA	NA	NA	NA	NA	NA	NA	NA	1	1	NA	NA	NA	NA	NA	NA	NA	NA
BRF2	1	1	1	1	NA	NA	NA	NA	NA	NA	NA	NA	NA	NA	1	1	NA	NA	NA	NA	NA	NA	NA	NA
CARM1	0.000125225218339875	1	0.000269618675979752	1	NA	NA	NA	NA	NA	NA	NA	NA	NA	NA	NA	NA	NA	NA	NA	NA	NA	NA	NA	NA
CASZ1	1	1	1	1	NA	NA	NA	NA	NA	NA	NA	NA	NA	NA	NA	NA	NA	NA	NA	NA	NA	NA	NA	NA
CAVIN1	1	1	NA	NA	NA	NA	NA	NA	NA	NA	NA	NA	NA	NA	1	1	NA	NA	NA	NA	NA	NA	NA	NA
CBFA2T2	0.372993798638723	1	NA	NA	NA	NA	NA	NA	NA	NA	NA	NA	NA	NA	0.448112863578169	1	NA	NA	NA	NA	NA	NA	NA	NA
CBFA2T3	3.8666462762255e-32	1	NA	NA	NA	NA	NA	NA	NA	NA	NA	NA	NA	NA	6.74893273322009e-32	1	NA	NA	NA	NA	NA	NA	NA	NA
CBFB	1	1	NA	NA	NA	NA	NA	NA	NA	NA	NA	NA	NA	NA	NA	NA	NA	NA	1	1	NA	NA	NA	NA
CBX1	1	0.0408433475409015	NA	NA	NA	NA	NA	NA	NA	NA	NA	NA	NA	NA	1	0.0306985744376619	NA	NA	NA	NA	NA	NA	NA	NA
CBX2	1	1	1	1	NA	NA	NA	NA	NA	NA	NA	NA	NA	NA	1	1	NA	NA	NA	NA	NA	NA	NA	NA
CBX3	1	1	1	1	NA	NA	NA	NA	NA	NA	NA	NA	NA	NA	1	1	NA	NA	0.00381566527940295	1	NA	NA	NA	NA
CBX5	1	1	NA	NA	1	1	NA	NA	NA	NA	NA	NA	NA	NA	1	1	NA	NA	1	1	NA	NA	NA	NA
CBX8	1.86219948075045e-06	1	1	1	0.184735827009371	1	NA	NA	NA	NA	NA	NA	NA	NA	4.03816662301729e-08	1	NA	NA	NA	NA	NA	NA	NA	NA
CC2D1A	1	1	NA	NA	NA	NA	NA	NA	NA	NA	NA	NA	NA	NA	1	1	NA	NA	NA	NA	NA	NA	NA	NA
CCAR2	1	1	NA	NA	NA	NA	NA	NA	NA	NA	NA	NA	NA	NA	1	1	NA	NA	NA	NA	NA	NA	NA	NA
CCNT2	1	1	NA	NA	NA	NA	NA	NA	NA	NA	NA	NA	NA	NA	1	1	NA	NA	NA	NA	NA	NA	NA	NA
CDC5L	1	1	1	1	NA	NA	NA	NA	NA	NA	NA	NA	NA	NA	1	1	NA	NA	NA	NA	NA	NA	NA	NA
CDK9	1	1	NA	NA	NA	NA	NA	NA	NA	NA	NA	NA	NA	NA	NA	NA	NA	NA	NA	NA	NA	NA	NA	NA
CDX1	0.461571076746881	1	0.902663540352443	1	NA	NA	NA	NA	NA	NA	NA	NA	NA	NA	NA	NA	NA	NA	NA	NA	NA	NA	NA	NA
CDX2	1	1	1	1	1	1	NA	NA	NA	NA	NA	NA	NA	NA	NA	NA	NA	NA	NA	NA	NA	NA	NA	NA
CEBPA	1	1	NA	NA	NA	NA	NA	NA	NA	NA	NA	NA	NA	NA	1	1	NA	NA	NA	NA	NA	NA	NA	NA
CEBPB	1	1	1	1	NA	NA	NA	NA	NA	NA	NA	NA	NA	NA	1	1	NA	NA	1	1	NA	NA	NA	NA
CEBPD	1	1	NA	NA	NA	NA	NA	NA	NA	NA	NA	NA	NA	NA	1	1	NA	NA	NA	NA	NA	NA	NA	NA
CEBPE	1	1	1	1	NA	NA	NA	NA	NA	NA	NA	NA	NA	NA	NA	NA	NA	NA	NA	NA	NA	NA	NA	NA
CEBPG	1	1	1	1	NA	NA	NA	NA	NA	NA	NA	NA	NA	NA	1	1	NA	NA	NA	NA	NA	NA	NA	NA
CEBPZ	1	1	NA	NA	NA	NA	NA	NA	NA	NA	NA	NA	NA	NA	1	1	NA	NA	1	1	NA	NA	NA	NA
CHAF1A	1	1	NA	NA	NA	NA	NA	NA	NA	NA	NA	NA	NA	NA	1	1	NA	NA	NA	NA	NA	NA	NA	NA
CHAF1B	1	1	NA	NA	NA	NA	NA	NA	NA	NA	NA	NA	NA	NA	1	1	NA	NA	NA	NA	NA	NA	NA	NA
CHAMP1	1	1	NA	NA	NA	NA	NA	NA	NA	NA	NA	NA	NA	NA	1	1	NA	NA	NA	NA	NA	NA	NA	NA
CHD1	1	1	1	1	1	1	NA	NA	NA	NA	NA	NA	NA	NA	1	1	NA	NA	1	1	NA	NA	NA	NA
CHD2	1	1	1	1	1	1	NA	NA	NA	NA	NA	NA	1	1	1	1	NA	NA	1	1	NA	NA	NA	NA
CHD4	1	1	1	1	NA	NA	NA	NA	NA	NA	NA	NA	NA	NA	1	1	NA	NA	1	1	NA	NA	NA	NA
CHD7	5.90842067029955e-45	1	NA	NA	8.08548832101319e-17	1	NA	NA	1.64883648438776e-47	1	NA	NA	NA	NA	1	1	NA	NA	NA	NA	NA	NA	NA	NA
CIC	1	1	1	1	NA	NA	NA	NA	NA	NA	NA	NA	NA	NA	NA	NA	NA	NA	NA	NA	NA	NA	NA	NA
CLOCK	1	1	1	1	NA	NA	NA	NA	NA	NA	NA	NA	NA	NA	1	0.25911022357564	NA	NA	NA	NA	NA	NA	NA	NA
COBLL1	1	1	NA	NA	NA	NA	NA	NA	NA	NA	NA	NA	NA	NA	NA	NA	NA	NA	NA	NA	NA	NA	NA	NA
COPS2	1	1	1	1	NA	NA	NA	NA	NA	NA	NA	NA	NA	NA	1	1	NA	NA	NA	NA	NA	NA	NA	NA
CRAMP1	1	1	NA	NA	NA	NA	NA	NA	NA	NA	NA	NA	NA	NA	NA	NA	NA	NA	NA	NA	NA	NA	NA	NA
CREB1	1	0.00239072361096043	1	1	1	0.382105204326994	NA	NA	NA	NA	NA	NA	NA	NA	1	0.522555054746946	NA	NA	1	1	NA	NA	NA	NA
CREB3	1	1	NA	NA	NA	NA	NA	NA	NA	NA	NA	NA	NA	NA	1	1	NA	NA	NA	NA	NA	NA	NA	NA
CREB3L1	1	1	1	1	NA	NA	NA	NA	NA	NA	NA	NA	NA	NA	1	1	NA	NA	NA	NA	NA	NA	NA	NA
CREB3L2	1	1	1	1	NA	NA	NA	NA	NA	NA	NA	NA	NA	NA	NA	NA	NA	NA	NA	NA	NA	NA	NA	NA
CREB3L4	1	1	1	1	NA	NA	NA	NA	NA	NA	NA	NA	NA	NA	NA	NA	NA	NA	NA	NA	NA	NA	NA	NA
CREBBP	1	1	NA	NA	NA	NA	NA	NA	NA	NA	NA	NA	NA	NA	1	1	NA	NA	NA	NA	NA	NA	NA	NA
CREBL2	1	1	1	1	NA	NA	NA	NA	NA	NA	NA	NA	NA	NA	NA	NA	NA	NA	NA	NA	NA	NA	NA	NA
CREM	1	1	1	1	NA	NA	NA	NA	NA	NA	NA	NA	NA	NA	1	1	NA	NA	1	1	NA	NA	NA	NA
CRY1	0.0026590683360251	1	NA	NA	NA	NA	NA	NA	NA	NA	NA	NA	NA	NA	0.00453016515302804	1	NA	NA	NA	NA	NA	NA	NA	NA
CSHL1	1	1	NA	NA	NA	NA	NA	NA	NA	NA	NA	NA	NA	NA	NA	NA	NA	NA	1	1	NA	NA	NA	NA
CTBP1	1	1	1	1	NA	NA	NA	NA	NA	NA	NA	NA	NA	NA	1	0.951227945488486	1	1	NA	NA	NA	NA	NA	NA
CTBP2	1	1	1	1	1	1	NA	NA	NA	NA	NA	NA	NA	NA	NA	NA	NA	NA	NA	NA	NA	NA	NA	NA
CTCF	2.2250933683256e-19	1	1	1	1	0.629049480163782	1	0.18706813330917	1	0.136629815632979	1	0.810620050022735	1	0.172612008693546	1	1	0.390597395616122	1	3.8689046397373e-09	1	0.99999999844594	0.000474421186808999	1	0.0255866917190696
CTCFL	1	0.766506070074411	1	0.145864010457101	NA	NA	NA	NA	NA	NA	NA	NA	NA	NA	1	1	NA	NA	NA	NA	NA	NA	NA	NA
CTNNB1	1.48480912657164e-05	1	NA	NA	1.11291335455326e-05	1	NA	NA	NA	NA	NA	NA	NA	NA	NA	NA	NA	NA	NA	NA	NA	NA	NA	NA
CUL4A	7.91451736720119e-09	1	NA	NA	NA	NA	NA	NA	NA	NA	NA	NA	NA	NA	1.36572000863409e-08	1	NA	NA	NA	NA	NA	NA	NA	NA
CUX1	1	1	1	1	NA	NA	NA	NA	NA	NA	NA	NA	NA	NA	1	1	NA	NA	NA	NA	NA	NA	NA	NA
CXXC1	1	1	NA	NA	NA	NA	NA	NA	NA	NA	NA	NA	NA	NA	1	1	NA	NA	NA	NA	NA	NA	NA	NA
DACH1	1	1	NA	NA	NA	NA	NA	NA	NA	NA	NA	NA	NA	NA	1	1	NA	NA	NA	NA	NA	NA	NA	NA
DBP	1	1	1	1	NA	NA	NA	NA	NA	NA	NA	NA	NA	NA	NA	NA	NA	NA	NA	NA	NA	NA	NA	NA
DDIT3	1	1	1	1	NA	NA	NA	NA	NA	NA	NA	NA	NA	NA	NA	NA	NA	NA	NA	NA	NA	NA	NA	NA
DDX20	1	1	1	1	NA	NA	NA	NA	NA	NA	NA	NA	NA	NA	1	1	NA	NA	NA	NA	NA	NA	NA	NA
DDX21	1	1	1	1	NA	NA	NA	NA	NA	NA	NA	NA	NA	NA	NA	NA	NA	NA	NA	NA	NA	NA	NA	NA
DEAF1	1	1	NA	NA	NA	NA	NA	NA	NA	NA	NA	NA	NA	NA	1	1	NA	NA	NA	NA	NA	NA	NA	NA
DEK	1	0.703100220384154	1	1	NA	NA	NA	NA	NA	NA	NA	NA	NA	NA	NA	NA	NA	NA	NA	NA	NA	NA	NA	NA
DICER1	1	1	NA	NA	NA	NA	NA	NA	NA	NA	NA	NA	NA	NA	1	1	NA	NA	NA	NA	NA	NA	NA	NA
DIDO1	1	1	NA	NA	NA	NA	NA	NA	NA	NA	NA	NA	NA	NA	1	1	NA	NA	NA	NA	NA	NA	NA	NA
DLX1	1	1	1	1	NA	NA	NA	NA	NA	NA	NA	NA	NA	NA	NA	NA	NA	NA	NA	NA	NA	NA	NA	NA
DLX2	1	1	1	1	NA	NA	NA	NA	NA	NA	NA	NA	NA	NA	NA	NA	NA	NA	NA	NA	NA	NA	NA	NA
DLX4	1	1	1	1	NA	NA	NA	NA	NA	NA	NA	NA	NA	NA	NA	NA	NA	NA	NA	NA	NA	NA	NA	NA
DLX6	1	1	1	1	NA	NA	NA	NA	NA	NA	NA	NA	NA	NA	NA	NA	NA	NA	NA	NA	NA	NA	NA	NA
DMAP1	1	1	NA	NA	NA	NA	NA	NA	NA	NA	NA	NA	NA	NA	1	1	NA	NA	NA	NA	NA	NA	NA	NA
DMRT1	1	1	1	1	NA	NA	NA	NA	NA	NA	NA	NA	NA	NA	NA	NA	NA	NA	NA	NA	NA	NA	NA	NA
DMRT2	1	1	1	1	NA	NA	NA	NA	NA	NA	NA	NA	NA	NA	NA	NA	NA	NA	NA	NA	NA	NA	NA	NA
DNMT1	1	1	NA	NA	NA	NA	NA	NA	NA	NA	NA	NA	NA	NA	1	1	NA	NA	1	1	NA	NA	NA	NA
DNMT3A	1	1	NA	NA	NA	NA	NA	NA	NA	NA	NA	NA	NA	NA	NA	NA	NA	NA	1	1	NA	NA	NA	NA
DNMT3B	1	1	1	1	NA	NA	NA	NA	NA	NA	NA	NA	NA	NA	1	1	NA	NA	1	1	NA	NA	NA	NA
DPF2	1	1	1	1	NA	NA	NA	NA	NA	NA	NA	NA	NA	NA	0.376502593858989	1	NA	NA	1	1	NA	NA	NA	NA
DRAP1	1	1	NA	NA	NA	NA	NA	NA	NA	NA	NA	NA	NA	NA	1	1	NA	NA	NA	NA	NA	NA	NA	NA
DROSHA	1	1	NA	NA	NA	NA	NA	NA	NA	NA	NA	NA	NA	NA	1	1	NA	NA	NA	NA	NA	NA	NA	NA
DTL	1	0.00115774214793899	NA	NA	NA	NA	NA	NA	NA	NA	NA	NA	NA	NA	1	0.000766950874748373	NA	NA	NA	NA	NA	NA	NA	NA
DUX4	1	1	NA	NA	1	1	NA	NA	NA	NA	NA	NA	NA	NA	NA	NA	NA	NA	NA	NA	NA	NA	NA	NA
E2F1	1	0.740099873895963	1	0.50143127441363	NA	NA	NA	NA	NA	NA	NA	NA	1	1	1	1	NA	NA	1	1	NA	NA	NA	NA
E2F2	1	1	1	1	NA	NA	NA	NA	NA	NA	NA	NA	NA	NA	NA	NA	NA	NA	NA	NA	NA	NA	NA	NA
E2F3	1	1	1	1	NA	NA	NA	NA	NA	NA	NA	NA	NA	NA	NA	NA	NA	NA	NA	NA	NA	NA	NA	NA
E2F4	1	0.386669951748335	1	1	NA	NA	NA	NA	NA	NA	1	1	NA	NA	1	0.359007585843604	NA	NA	1	1	NA	NA	NA	NA
E2F5	1	1	NA	NA	NA	NA	NA	NA	NA	NA	NA	NA	NA	NA	1	1	NA	NA	NA	NA	NA	NA	NA	NA
E2F6	1	1	1	1	1	1	NA	NA	NA	NA	NA	NA	NA	NA	1	1	NA	NA	NA	NA	NA	NA	NA	NA
E2F7	1	1	1	1	NA	NA	NA	NA	NA	NA	NA	NA	NA	NA	1	1	NA	NA	NA	NA	NA	NA	NA	NA
E2F8	1	1	1	1	NA	NA	NA	NA	NA	NA	NA	NA	NA	NA	1	1	NA	NA	1	1	NA	NA	NA	NA
E4F1	1	1	1	1	NA	NA	NA	NA	NA	NA	NA	NA	NA	NA	1	1	NA	NA	1	1	NA	NA	NA	NA
EBF1	1	1	NA	NA	NA	NA	NA	NA	NA	NA	NA	NA	NA	NA	NA	NA	NA	NA	1	1	NA	NA	NA	NA
EBF3	2.6601163017909e-07	1	NA	NA	NA	NA	NA	NA	NA	NA	NA	NA	5.14861219701465e-08	1	NA	NA	NA	NA	NA	NA	NA	NA	NA	NA
EBP	1	1	NA	NA	NA	NA	NA	NA	NA	NA	NA	NA	NA	NA	1	1	NA	NA	NA	NA	NA	NA	NA	NA
EED	1	1	NA	NA	NA	NA	NA	NA	NA	NA	NA	NA	NA	NA	NA	NA	NA	NA	1	1	NA	NA	NA	NA
EGR1	1	1	1	1	1	1	NA	NA	NA	NA	NA	NA	NA	NA	1	1	NA	NA	1	1	NA	NA	NA	NA
EGR2	1	1	1	1	NA	NA	NA	NA	NA	NA	NA	NA	NA	NA	NA	NA	1	1	1	1	NA	NA	NA	NA
EGR3	1	1	NA	NA	NA	NA	NA	NA	NA	NA	NA	NA	NA	NA	NA	NA	1	1	NA	NA	NA	NA	NA	NA
EHF	1	1	1	1	NA	NA	NA	NA	NA	NA	NA	NA	NA	NA	NA	NA	NA	NA	1	1	NA	NA	NA	NA
EHMT2	1	1	1	1	NA	NA	NA	NA	NA	NA	NA	NA	NA	NA	1	1	NA	NA	NA	NA	NA	NA	NA	NA
ELF1	1	0.126256171390063	1	1	NA	NA	NA	NA	NA	NA	NA	NA	1	1	1	0.0306985744376619	NA	NA	1	1	NA	NA	NA	NA
ELF2	1	1	1	1	NA	NA	NA	NA	NA	NA	NA	NA	NA	NA	NA	NA	NA	NA	NA	NA	NA	NA	NA	NA
ELF3	1	1	1	1	NA	NA	NA	NA	NA	NA	NA	NA	NA	NA	1	1	NA	NA	NA	NA	NA	NA	NA	NA
ELF4	1	1	1	1	NA	NA	NA	NA	NA	NA	NA	NA	NA	NA	1	1	1	1	NA	NA	NA	NA	NA	NA
ELF5	1	1	1	1	NA	NA	NA	NA	NA	NA	NA	NA	NA	NA	NA	NA	NA	NA	NA	NA	NA	NA	NA	NA
ELK1	1	1	1	1	NA	NA	NA	NA	NA	NA	NA	NA	NA	NA	1	1	NA	NA	NA	NA	NA	NA	NA	NA
ELK4	1	1	1	1	NA	NA	NA	NA	NA	NA	NA	NA	NA	NA	NA	NA	1	1	NA	NA	NA	NA	NA	NA
ELL2	1	1	1	1	NA	NA	NA	NA	NA	NA	NA	NA	NA	NA	1	1	1	1	NA	NA	NA	NA	NA	NA
EMSY	1	1	1	1	NA	NA	NA	NA	NA	NA	NA	NA	NA	NA	1	1	NA	NA	NA	NA	NA	NA	NA	NA
EMX1	1	1	1	1	NA	NA	NA	NA	NA	NA	NA	NA	NA	NA	NA	NA	NA	NA	NA	NA	NA	NA	NA	NA
EOMES	1	0.000896859655588826	1	1	1	5.81674010218215e-05	NA	NA	NA	NA	NA	NA	NA	NA	NA	NA	NA	NA	NA	NA	NA	NA	NA	NA
EP300	1.34567812705415e-24	1	1	1	1	0.382105204326994	NA	NA	2.48119189237435e-09	1	4.19395146008923e-08	1	1	1	1	1	NA	NA	0.113975607361067	1	NA	NA	NA	NA
EP400	1	1	1	1	NA	NA	NA	NA	NA	NA	NA	NA	NA	NA	1	1	NA	NA	NA	NA	NA	NA	NA	NA
EPAS1	0.0660900789986558	1	0.596445815844275	1	NA	NA	NA	NA	NA	NA	NA	NA	NA	NA	1	1	NA	NA	1	1	NA	NA	NA	NA
ERCC6	1	1	NA	NA	NA	NA	NA	NA	NA	NA	NA	NA	NA	NA	NA	NA	NA	NA	NA	NA	NA	NA	NA	NA
ERCC8	1	1	NA	NA	NA	NA	NA	NA	NA	NA	NA	NA	NA	NA	NA	NA	NA	NA	NA	NA	NA	NA	NA	NA
ERF	1	1	1	1	NA	NA	NA	NA	NA	NA	NA	NA	NA	NA	1	1	NA	NA	NA	NA	NA	NA	NA	NA
ERG	1.9049964191488e-40	1	1.17971197287701e-14	0.130346260531588	NA	NA	NA	NA	NA	NA	NA	NA	NA	NA	1.83422915640886e-39	0.556615541609942	1	1	1	1	NA	NA	NA	NA
ESR1	1.56316685982625e-06	1	8.20446600393015e-06	1	NA	NA	NA	NA	NA	NA	NA	NA	NA	NA	3.82787524848083e-24	1	NA	NA	1	1	NA	NA	NA	NA
ESR2	0.00119388269440788	1	0.00533055020027072	1	NA	NA	NA	NA	NA	NA	NA	NA	NA	NA	1	1	NA	NA	NA	NA	NA	NA	NA	NA
ESRRA	1	1	1	1	NA	NA	NA	NA	NA	NA	NA	NA	NA	NA	1	1	NA	NA	NA	NA	NA	NA	NA	NA
ETS1	1	0.298391403485581	1	1	NA	NA	NA	NA	NA	NA	NA	NA	NA	NA	1	1	NA	NA	1	0.424124005264198	NA	NA	NA	NA
ETS2	1	1	1	1	NA	NA	NA	NA	NA	NA	NA	NA	NA	NA	1	1	NA	NA	NA	NA	NA	NA	NA	NA
ETV1	1	1	NA	NA	NA	NA	NA	NA	NA	NA	NA	NA	NA	NA	1	1	NA	NA	1	1	NA	NA	NA	NA
ETV4	1	1	1	1	NA	NA	NA	NA	NA	NA	NA	NA	NA	NA	1	1	NA	NA	NA	NA	NA	NA	NA	NA
ETV5	1	0.0888300726422925	1	1	NA	NA	NA	NA	NA	NA	NA	NA	NA	NA	1	1	NA	NA	1	0.0744926411936197	NA	NA	NA	NA
ETV6	1	1	1	1	NA	NA	NA	NA	NA	NA	NA	NA	NA	NA	1	1	NA	NA	1	1	NA	NA	NA	NA
ETV7	1	1	1	1	NA	NA	NA	NA	NA	NA	NA	NA	NA	NA	NA	NA	NA	NA	NA	NA	NA	NA	NA	NA
EVX1	1	1	1	1	NA	NA	NA	NA	NA	NA	NA	NA	NA	NA	NA	NA	NA	NA	NA	NA	NA	NA	NA	NA
EWSR1	0.0266620237699176	1	NA	NA	NA	NA	NA	NA	NA	NA	NA	NA	NA	NA	0.0362622119276996	1	NA	NA	NA	NA	NA	NA	NA	NA
EZH2	3.9265383517853e-42	1	1.3948516846308e-19	1	1.01257118680202e-18	1	NA	NA	3.81805773384102e-07	1	2.93830365497502e-35	1	1	1	5.35246989217384e-32	1	NA	NA	4.96862168368567e-41	1	NA	NA	NA	NA
F10	1	1	NA	NA	NA	NA	NA	NA	1	1	NA	NA	NA	NA	NA	NA	NA	NA	NA	NA	NA	NA	NA	NA
FAM208A	1	1	NA	NA	NA	NA	NA	NA	NA	NA	NA	NA	NA	NA	1	1	NA	NA	NA	NA	NA	NA	NA	NA
FERD3L	1	1	1	1	NA	NA	NA	NA	NA	NA	NA	NA	NA	NA	NA	NA	NA	NA	NA	NA	NA	NA	NA	NA
FEV	1	1	1	1	NA	NA	NA	NA	NA	NA	NA	NA	NA	NA	NA	NA	NA	NA	NA	NA	NA	NA	NA	NA
FEZF1	1	1	NA	NA	NA	NA	NA	NA	NA	NA	NA	NA	NA	NA	NA	NA	1	1	NA	NA	NA	NA	NA	NA
FIP1L1	1	1	NA	NA	NA	NA	NA	NA	NA	NA	NA	NA	NA	NA	1	1	NA	NA	NA	NA	NA	NA	NA	NA
FLI1	2.33187347332115e-17	0.0424693891880687	NA	NA	NA	NA	NA	NA	NA	NA	NA	NA	NA	NA	0.0112728527773371	0.993661956996299	1	1	1	1	NA	NA	NA	NA
FOS	1	1	1	1	1	1	NA	NA	NA	NA	NA	NA	NA	NA	1	1	NA	NA	1	1	NA	NA	NA	NA
FOSB	1	1	1	1	NA	NA	NA	NA	NA	NA	NA	NA	NA	NA	1	1	NA	NA	NA	NA	NA	NA	NA	NA
FOSL1	1	1	1	1	1	1	NA	NA	NA	NA	NA	NA	NA	NA	1	1	NA	NA	1	1	NA	NA	NA	NA
FOSL2	1	1	1	1	NA	NA	NA	NA	NA	NA	NA	NA	9.93488580462911e-06	1	1	1	NA	NA	NA	NA	NA	NA	NA	NA
FOXA1	1	1	1	1	1	1	NA	NA	NA	NA	NA	NA	NA	NA	1	0.851987783787733	1	1	1	1	NA	NA	NA	NA
FOXA2	3.19700958904233e-07	0.358482263446204	1	1	1	0.263351590782629	NA	NA	NA	NA	NA	NA	NA	NA	0.0036348714412108	0.28891065755094	NA	NA	1	1	NA	NA	NA	NA
FOXA3	1	1	NA	NA	NA	NA	NA	NA	NA	NA	NA	NA	NA	NA	1	1	NA	NA	NA	NA	NA	NA	NA	NA
FOXC1	1	1	1	1	NA	NA	NA	NA	NA	NA	NA	NA	NA	NA	NA	NA	NA	NA	NA	NA	NA	NA	NA	NA
FOXD2	1	1	1	1	NA	NA	NA	NA	NA	NA	NA	NA	NA	NA	NA	NA	NA	NA	NA	NA	NA	NA	NA	NA
FOXD3	1	1	1	1	NA	NA	NA	NA	NA	NA	NA	NA	NA	NA	NA	NA	NA	NA	NA	NA	NA	NA	NA	NA
FOXF1	1	1	1	1	NA	NA	NA	NA	NA	NA	NA	NA	NA	NA	NA	NA	NA	NA	NA	NA	NA	NA	NA	NA
FOXF2	1	1	1	1	NA	NA	NA	NA	NA	NA	NA	NA	NA	NA	NA	NA	NA	NA	NA	NA	NA	NA	NA	NA
FOXG1	1	1	1	1	NA	NA	NA	NA	NA	NA	NA	NA	NA	NA	NA	NA	NA	NA	NA	NA	NA	NA	NA	NA
FOXH1	1	0.0609173654393881	NA	NA	1	0.0128821668850319	NA	NA	NA	NA	NA	NA	NA	NA	NA	NA	NA	NA	NA	NA	NA	NA	NA	NA
FOXJ2	1	1	1	1	NA	NA	NA	NA	NA	NA	NA	NA	NA	NA	1	1	NA	NA	NA	NA	NA	NA	NA	NA
FOXK1	1	1	1	1	NA	NA	NA	NA	NA	NA	NA	NA	NA	NA	NA	NA	1	1	NA	NA	NA	NA	NA	NA
FOXK2	1	1	1	1	NA	NA	NA	NA	NA	NA	NA	NA	NA	NA	1	1	1	1	1	1	NA	NA	NA	NA
FOXM1	1	1	1	1	1	1	NA	NA	NA	NA	NA	NA	1	1	1	1	1	1	1	1	NA	NA	NA	NA
FOXN3	1	1	1	1	NA	NA	NA	NA	NA	NA	NA	NA	NA	NA	NA	NA	NA	NA	NA	NA	NA	NA	NA	NA
FOXO1	1	0.298391403485581	1	1	NA	NA	NA	NA	NA	NA	NA	NA	NA	NA	NA	NA	NA	NA	NA	NA	NA	NA	NA	NA
FOXO3	1	0.990050387430008	1	1	NA	NA	NA	NA	NA	NA	NA	NA	NA	NA	1	0.951552840460385	NA	NA	NA	NA	NA	NA	NA	NA
FOXO4	1	1	1	1	NA	NA	NA	NA	NA	NA	NA	NA	NA	NA	NA	NA	NA	NA	NA	NA	NA	NA	NA	NA
FOXP1	1	1	1	1	1	1	NA	NA	NA	NA	NA	NA	NA	NA	1	1	NA	NA	NA	NA	NA	NA	NA	NA
FOXP2	1	1	1	1	NA	NA	NA	NA	NA	NA	NA	NA	0.873742935383375	1	NA	NA	NA	NA	NA	NA	NA	NA	NA	NA
FOXP3	1	1	1	1	NA	NA	NA	NA	NA	NA	NA	NA	NA	NA	NA	NA	NA	NA	NA	NA	NA	NA	NA	NA
FOXQ1	1	1	1	1	NA	NA	NA	NA	NA	NA	NA	NA	NA	NA	NA	NA	NA	NA	NA	NA	NA	NA	NA	NA
FOXR2	1	1	1	1	NA	NA	NA	NA	NA	NA	NA	NA	NA	NA	NA	NA	NA	NA	NA	NA	NA	NA	NA	NA
FUS	1	1	NA	NA	NA	NA	NA	NA	NA	NA	NA	NA	NA	NA	1	1	NA	NA	NA	NA	NA	NA	NA	NA
FXR1	1	1	NA	NA	NA	NA	NA	NA	NA	NA	NA	NA	NA	NA	NA	NA	NA	NA	NA	NA	NA	NA	NA	NA
FXR2	1	1	NA	NA	NA	NA	NA	NA	NA	NA	NA	NA	NA	NA	NA	NA	NA	NA	NA	NA	NA	NA	NA	NA
GABPA	1	0.0148257532170731	1	1	1	0.0271050409277426	NA	NA	NA	NA	NA	NA	1	1	1	1	NA	NA	1	1	NA	NA	NA	NA
GABPB1	1	1	NA	NA	NA	NA	NA	NA	NA	NA	NA	NA	NA	NA	1	1	NA	NA	NA	NA	NA	NA	NA	NA
GATA1	1	0.956385907146284	1	1	NA	NA	NA	NA	NA	NA	NA	NA	NA	NA	1	1	1	1	1	1	NA	NA	NA	NA
GATA2	1	1	1	1	1	1	NA	NA	NA	NA	NA	NA	1.22931685973444e-23	1	1	1	0.606024840153612	1	1	1	NA	NA	NA	NA
GATA3	1	1	1	1	1	1	NA	NA	NA	NA	NA	NA	8.93170276293947e-17	1	1	1	NA	NA	1	1	NA	NA	NA	NA
GATA4	1	1	1	1	1	1	NA	NA	NA	NA	NA	NA	NA	NA	1	1	NA	NA	1	1	NA	NA	NA	NA
GATA6	1	1	1	1	1	1	NA	NA	NA	NA	NA	NA	NA	NA	NA	NA	NA	NA	NA	NA	NA	NA	NA	NA
GATAD1	1	1	1	1	NA	NA	NA	NA	NA	NA	NA	NA	NA	NA	1	1	NA	NA	NA	NA	NA	NA	NA	NA
GATAD2A	1	0.0148257532170731	1	0.0621518470952333	NA	NA	NA	NA	NA	NA	NA	NA	NA	NA	1	1	NA	NA	1	1	NA	NA	NA	NA
GATAD2B	1	1	1	1	NA	NA	NA	NA	NA	NA	NA	NA	NA	NA	1	1	NA	NA	1	1	NA	NA	NA	NA
GFI1	1	0.377446694978279	NA	NA	NA	NA	NA	NA	NA	NA	NA	NA	NA	NA	1	0.383062413672102	NA	NA	NA	NA	NA	NA	NA	NA
GFI1B	0.229426504456983	1	NA	NA	NA	NA	NA	NA	NA	NA	NA	NA	NA	NA	NA	NA	0.296707004297741	1	NA	NA	NA	NA	NA	NA
GLI1	1	1	1	1	NA	NA	NA	NA	NA	NA	NA	NA	NA	NA	NA	NA	NA	NA	NA	NA	NA	NA	NA	NA
GLI2	1	1	1	1	NA	NA	NA	NA	NA	NA	NA	NA	NA	NA	NA	NA	1	1	NA	NA	NA	NA	NA	NA
GLI3	1	1	1	1	NA	NA	NA	NA	NA	NA	NA	NA	NA	NA	NA	NA	NA	NA	NA	NA	NA	NA	NA	NA
GLI4	1	1	NA	NA	NA	NA	NA	NA	NA	NA	NA	NA	NA	NA	NA	NA	1	1	NA	NA	NA	NA	NA	NA
GLIS1	1	1	1	1	NA	NA	NA	NA	NA	NA	NA	NA	NA	NA	NA	NA	1	1	NA	NA	NA	NA	NA	NA
GLIS2	1	1	1	1	NA	NA	NA	NA	NA	NA	NA	NA	NA	NA	NA	NA	1	1	NA	NA	NA	NA	NA	NA
GLIS3	1.03816365298661e-55	0.386669951748335	1	1	NA	NA	NA	NA	NA	NA	NA	NA	NA	NA	NA	NA	NA	NA	NA	NA	NA	NA	NA	NA
GMEB1	1	1	1	1	NA	NA	NA	NA	NA	NA	NA	NA	NA	NA	1	1	NA	NA	NA	NA	NA	NA	NA	NA
GMEB2	1	1	1	1	NA	NA	NA	NA	NA	NA	NA	NA	NA	NA	1	1	NA	NA	NA	NA	NA	NA	NA	NA
GRHL1	1	1	1	1	NA	NA	NA	NA	NA	NA	NA	NA	NA	NA	NA	NA	NA	NA	NA	NA	NA	NA	NA	NA
GRHL2	1	1	1	1	NA	NA	NA	NA	NA	NA	NA	NA	NA	NA	NA	NA	NA	NA	1	1	NA	NA	NA	NA
GRHL3	1	0.0148257532170731	NA	NA	NA	NA	NA	NA	NA	NA	NA	NA	NA	NA	NA	NA	NA	NA	1	1	NA	NA	NA	NA
GTF2A2	1	1	NA	NA	NA	NA	NA	NA	NA	NA	NA	NA	NA	NA	1	1	NA	NA	NA	NA	NA	NA	NA	NA
GTF2B	1	1	NA	NA	NA	NA	NA	NA	NA	NA	NA	NA	NA	NA	1	1	NA	NA	NA	NA	NA	NA	NA	NA
GTF2E2	1	1	NA	NA	NA	NA	NA	NA	NA	NA	NA	NA	NA	NA	1	1	NA	NA	NA	NA	NA	NA	NA	NA
GTF2F1	1	1	1	1	1	0.296811912027419	NA	NA	NA	NA	NA	NA	NA	NA	1	1	NA	NA	NA	NA	NA	NA	NA	NA
GTF3A	1	1	NA	NA	NA	NA	NA	NA	NA	NA	NA	NA	NA	NA	NA	NA	1	1	NA	NA	NA	NA	NA	NA
GTF3C2	1	1	1	1	NA	NA	NA	NA	NA	NA	NA	NA	NA	NA	1	1	NA	NA	NA	NA	NA	NA	NA	NA
GTF3C5	1	1	NA	NA	NA	NA	NA	NA	NA	NA	NA	NA	1	1	NA	NA	NA	NA	NA	NA	NA	NA	NA	NA
GZF1	1	1	1	1	NA	NA	NA	NA	NA	NA	NA	NA	NA	NA	NA	NA	NA	NA	NA	NA	NA	NA	NA	NA
H2AFZ	1	1	1	1	NA	NA	NA	NA	NA	NA	NA	NA	NA	NA	NA	NA	NA	NA	NA	NA	NA	NA	NA	NA
HAND1	1	1	1	1	1	1	NA	NA	NA	NA	NA	NA	NA	NA	NA	NA	NA	NA	NA	NA	NA	NA	NA	NA
HAND2	5.48701277443745e-63	1	NA	NA	8.37422427082438e-06	1	NA	NA	NA	NA	NA	NA	4.00675551513689e-72	1	NA	NA	NA	NA	NA	NA	NA	NA	NA	NA
HBP1	1	1	1	1	NA	NA	NA	NA	NA	NA	NA	NA	NA	NA	1	1	NA	NA	NA	NA	NA	NA	NA	NA
HBZ	1	1	NA	NA	NA	NA	NA	NA	NA	NA	NA	NA	NA	NA	NA	NA	NA	NA	NA	NA	NA	NA	NA	NA
HCFC1	1	1	1	1	NA	NA	NA	NA	NA	NA	NA	NA	NA	NA	1	0.95071452426048	NA	NA	1	1	NA	NA	NA	NA
HDAC1	1	1	NA	NA	NA	NA	NA	NA	NA	NA	NA	NA	NA	NA	1	1	NA	NA	NA	NA	NA	NA	NA	NA
HDAC2	1	0.496979574869051	1	1	1	1	NA	NA	NA	NA	NA	NA	NA	NA	1	0.405896655243766	NA	NA	1	0.282435867076159	NA	NA	NA	NA
HDAC3	5.77950508732959e-05	0.781984968636889	6.36635266980659e-08	0.900590527483705	NA	NA	NA	NA	NA	NA	NA	NA	NA	NA	1	1	NA	NA	NA	NA	NA	NA	NA	NA
HDAC6	1	1	NA	NA	1	1	NA	NA	NA	NA	NA	NA	NA	NA	1	1	NA	NA	1	1	NA	NA	NA	NA
HDAC8	1	1	NA	NA	NA	NA	NA	NA	NA	NA	NA	NA	NA	NA	1	1	NA	NA	NA	NA	NA	NA	NA	NA
HDGF	1	0.00140502908665002	1	1	NA	NA	NA	NA	NA	NA	NA	NA	NA	NA	0.906448596368701	0.000208552889930616	1	1	1	0.00120109503284449	NA	NA	NA	NA
HES1	1	1	1	1	NA	NA	NA	NA	NA	NA	NA	NA	NA	NA	0.000518995333277661	1	NA	NA	NA	NA	NA	NA	NA	NA
HES2	1	1	1	1	NA	NA	NA	NA	NA	NA	NA	NA	NA	NA	NA	NA	NA	NA	NA	NA	NA	NA	NA	NA
HES4	1	1	1	1	NA	NA	NA	NA	NA	NA	NA	NA	NA	NA	NA	NA	NA	NA	NA	NA	NA	NA	NA	NA
HES5	1	1	1	1	NA	NA	NA	NA	NA	NA	NA	NA	NA	NA	NA	NA	NA	NA	NA	NA	NA	NA	NA	NA
HES7	1	1	1	1	NA	NA	NA	NA	NA	NA	NA	NA	NA	NA	NA	NA	NA	NA	NA	NA	NA	NA	NA	NA
HESX1	1	1	1	1	NA	NA	NA	NA	NA	NA	NA	NA	NA	NA	NA	NA	NA	NA	NA	NA	NA	NA	NA	NA
HEY1	1	1	1	1	1	1	NA	NA	NA	NA	NA	NA	NA	NA	NA	NA	NA	NA	NA	NA	NA	NA	NA	NA
HEY2	0.00485691010903253	1	NA	NA	NA	NA	NA	NA	NA	NA	NA	NA	NA	NA	NA	NA	NA	NA	NA	NA	NA	NA	NA	NA
HEYL	1	1	1	1	NA	NA	NA	NA	NA	NA	NA	NA	NA	NA	NA	NA	NA	NA	NA	NA	NA	NA	NA	NA
HHEX	1	1	1	1	NA	NA	NA	NA	NA	NA	NA	NA	NA	NA	1	1	NA	NA	NA	NA	NA	NA	NA	NA
HIC1	1	1	NA	NA	NA	NA	NA	NA	NA	NA	NA	NA	NA	NA	NA	NA	1	1	NA	NA	NA	NA	NA	NA
HIC2	1	1	1	1	NA	NA	NA	NA	NA	NA	NA	NA	NA	NA	NA	NA	NA	NA	NA	NA	NA	NA	NA	NA
HIF1A	1	1	1	1	NA	NA	NA	NA	NA	NA	NA	NA	NA	NA	1	1	NA	NA	1	1	NA	NA	NA	NA
HIF3A	1	1	1	1	NA	NA	NA	NA	NA	NA	NA	NA	NA	NA	NA	NA	NA	NA	NA	NA	NA	NA	NA	NA
HINFP	1	1	1	1	NA	NA	NA	NA	NA	NA	NA	NA	NA	NA	1	1	NA	NA	NA	NA	NA	NA	NA	NA
HIRA	1	0.467798059570897	NA	NA	NA	NA	NA	NA	NA	NA	NA	NA	NA	NA	NA	NA	NA	NA	NA	NA	NA	NA	NA	NA
HIVEP1	1	1	1	1	NA	NA	NA	NA	NA	NA	NA	NA	NA	NA	NA	NA	NA	NA	NA	NA	NA	NA	NA	NA
HIVEP3	1	1	1	1	NA	NA	NA	NA	NA	NA	NA	NA	NA	NA	NA	NA	NA	NA	NA	NA	NA	NA	NA	NA
HLF	1	1	NA	NA	NA	NA	NA	NA	NA	NA	NA	NA	NA	NA	1	1	NA	NA	NA	NA	NA	NA	NA	NA
HMBOX1	1	1	1	1	NA	NA	NA	NA	NA	NA	NA	NA	NA	NA	1	1	NA	NA	1	1	NA	NA	NA	NA
HMCES	1	1	NA	NA	NA	NA	NA	NA	NA	NA	NA	NA	NA	NA	NA	NA	NA	NA	1	1	NA	NA	NA	NA
HMG20A	1	1	NA	NA	NA	NA	NA	NA	NA	NA	NA	NA	NA	NA	1	1	NA	NA	1	1	NA	NA	NA	NA
HMG20B	1	1	NA	NA	NA	NA	NA	NA	NA	NA	NA	NA	NA	NA	1	1	NA	NA	NA	NA	NA	NA	NA	NA
HMGA1	1	1	1	1	NA	NA	NA	NA	NA	NA	NA	NA	NA	NA	NA	NA	NA	NA	NA	NA	NA	NA	NA	NA
HMGA2	1	1	NA	NA	NA	NA	NA	NA	NA	NA	NA	NA	NA	NA	NA	NA	NA	NA	1	1	NA	NA	NA	NA
HMGB1	1	1	NA	NA	NA	NA	NA	NA	NA	NA	NA	NA	NA	NA	NA	NA	NA	NA	1	1	NA	NA	NA	NA
HMGB2	1	1	NA	NA	NA	NA	NA	NA	NA	NA	NA	NA	NA	NA	NA	NA	NA	NA	1	1	NA	NA	NA	NA
HMGN3	1	1	NA	NA	NA	NA	NA	NA	NA	NA	NA	NA	NA	NA	1	1	NA	NA	NA	NA	NA	NA	NA	NA
HMGXB4	1	0.101670384796314	NA	NA	NA	NA	NA	NA	NA	NA	NA	NA	NA	NA	1	0.096795170180972	NA	NA	NA	NA	NA	NA	NA	NA
HNF1A	1	1	1	1	NA	NA	NA	NA	NA	NA	NA	NA	NA	NA	1	1	NA	NA	0.0788823479841424	1	NA	NA	NA	NA
HNF1B	1	1	1	1	1	1	NA	NA	NA	NA	NA	NA	NA	NA	NA	NA	NA	NA	NA	NA	NA	NA	NA	NA
HNF4A	1	1	1	1	1	0.82831281107625	NA	NA	NA	NA	NA	NA	NA	NA	1	1	NA	NA	1	1	NA	NA	NA	NA
HNF4G	0.461571076746881	1	1	1	NA	NA	NA	NA	NA	NA	NA	NA	NA	NA	0.281022053933123	1	NA	NA	0.000718057527707103	1	NA	NA	NA	NA
HNRNPH1	1	1	NA	NA	NA	NA	NA	NA	NA	NA	NA	NA	NA	NA	1	1	NA	NA	NA	NA	NA	NA	NA	NA
HNRNPK	1	1	NA	NA	NA	NA	NA	NA	NA	NA	NA	NA	NA	NA	1	1	NA	NA	NA	NA	NA	NA	NA	NA
HNRNPL	0.421811892719994	1	NA	NA	NA	NA	NA	NA	NA	NA	NA	NA	NA	NA	0.508986293532932	1	NA	NA	NA	NA	NA	NA	NA	NA
HNRNPLL	1	1	NA	NA	NA	NA	NA	NA	NA	NA	NA	NA	NA	NA	1	1	NA	NA	NA	NA	NA	NA	NA	NA
HNRNPUL1	1	1	NA	NA	NA	NA	NA	NA	NA	NA	NA	NA	NA	NA	1	1	NA	NA	NA	NA	NA	NA	NA	NA
HOMEZ	1	1	NA	NA	NA	NA	NA	NA	NA	NA	NA	NA	NA	NA	1	1	NA	NA	NA	NA	NA	NA	NA	NA
HOXA1	1	1	1	1	NA	NA	NA	NA	NA	NA	NA	NA	NA	NA	NA	NA	NA	NA	NA	NA	NA	NA	NA	NA
HOXA10	1	1	1	1	NA	NA	NA	NA	NA	NA	NA	NA	NA	NA	NA	NA	NA	NA	NA	NA	NA	NA	NA	NA
HOXA11	1	1	1	1	NA	NA	NA	NA	NA	NA	NA	NA	NA	NA	NA	NA	NA	NA	NA	NA	NA	NA	NA	NA
HOXA13	1	1	1	1	NA	NA	NA	NA	NA	NA	NA	NA	NA	NA	NA	NA	NA	NA	NA	NA	NA	NA	NA	NA
HOXA2	1	1	1	1	NA	NA	NA	NA	NA	NA	NA	NA	NA	NA	NA	NA	NA	NA	NA	NA	NA	NA	NA	NA
HOXA4	1	1	1	1	NA	NA	NA	NA	NA	NA	NA	NA	NA	NA	NA	NA	NA	NA	NA	NA	NA	NA	NA	NA
HOXA5	1	1	1	1	NA	NA	NA	NA	NA	NA	NA	NA	NA	NA	NA	NA	NA	NA	NA	NA	NA	NA	NA	NA
HOXA6	1	1	1	1	NA	NA	NA	NA	NA	NA	NA	NA	NA	NA	NA	NA	NA	NA	NA	NA	NA	NA	NA	NA
HOXA7	1	1	1	1	NA	NA	NA	NA	NA	NA	NA	NA	NA	NA	NA	NA	NA	NA	NA	NA	NA	NA	NA	NA
HOXA9	0.00852106771429733	1	1	1	NA	NA	NA	NA	NA	NA	NA	NA	NA	NA	0.00316371910402618	1	NA	NA	NA	NA	NA	NA	NA	NA
HOXB1	1	1	1	1	NA	NA	NA	NA	NA	NA	NA	NA	NA	NA	NA	NA	NA	NA	NA	NA	NA	NA	NA	NA
HOXB13	1	1	1	1	NA	NA	NA	NA	NA	NA	NA	NA	NA	NA	NA	NA	NA	NA	NA	NA	NA	NA	NA	NA
HOXB2	1	1	1	1	NA	NA	NA	NA	NA	NA	NA	NA	NA	NA	NA	NA	NA	NA	NA	NA	NA	NA	NA	NA
HOXB4	1	1	1	1	NA	NA	NA	NA	NA	NA	NA	NA	NA	NA	NA	NA	NA	NA	NA	NA	NA	NA	NA	NA
HOXB5	1	1	1	1	NA	NA	NA	NA	NA	NA	NA	NA	NA	NA	NA	NA	NA	NA	NA	NA	NA	NA	NA	NA
HOXB6	1	1	1	1	NA	NA	NA	NA	NA	NA	NA	NA	NA	NA	NA	NA	NA	NA	NA	NA	NA	NA	NA	NA
HOXB7	1	1	1	1	NA	NA	NA	NA	NA	NA	NA	NA	NA	NA	NA	NA	NA	NA	NA	NA	NA	NA	NA	NA
HOXB8	1	1	1	1	NA	NA	NA	NA	NA	NA	NA	NA	NA	NA	NA	NA	NA	NA	NA	NA	NA	NA	NA	NA
HOXC11	1	1	1	1	NA	NA	NA	NA	NA	NA	NA	NA	NA	NA	NA	NA	NA	NA	NA	NA	NA	NA	NA	NA
HOXC13	1	1	1	1	NA	NA	NA	NA	NA	NA	NA	NA	NA	NA	NA	NA	NA	NA	NA	NA	NA	NA	NA	NA
HOXC5	1	1	1	1	NA	NA	NA	NA	NA	NA	NA	NA	NA	NA	NA	NA	NA	NA	NA	NA	NA	NA	NA	NA
HOXC6	1	1	1	1	NA	NA	NA	NA	NA	NA	NA	NA	NA	NA	NA	NA	NA	NA	NA	NA	NA	NA	NA	NA
HOXC8	1	1	1	1	NA	NA	NA	NA	NA	NA	NA	NA	NA	NA	NA	NA	NA	NA	NA	NA	NA	NA	NA	NA
HOXC9	1.68739958720473e-05	1	NA	NA	NA	NA	NA	NA	NA	NA	NA	NA	3.75542366717198e-06	1	NA	NA	NA	NA	NA	NA	NA	NA	NA	NA
HOXD1	1	1	1	1	NA	NA	NA	NA	NA	NA	NA	NA	NA	NA	NA	NA	NA	NA	NA	NA	NA	NA	NA	NA
HOXD11	1	1	1	1	NA	NA	NA	NA	NA	NA	NA	NA	NA	NA	NA	NA	NA	NA	NA	NA	NA	NA	NA	NA
HOXD13	1	1	1	1	NA	NA	NA	NA	NA	NA	NA	NA	NA	NA	NA	NA	NA	NA	NA	NA	NA	NA	NA	NA
HOXD4	1	1	1	1	NA	NA	NA	NA	NA	NA	NA	NA	NA	NA	NA	NA	NA	NA	NA	NA	NA	NA	NA	NA
HOXD9	1	1	1	1	NA	NA	NA	NA	NA	NA	NA	NA	NA	NA	NA	NA	NA	NA	NA	NA	NA	NA	NA	NA
HSF1	1	0.0209762138331968	1	1	0.0127737177738858	1	NA	NA	NA	NA	NA	NA	NA	NA	1	1	NA	NA	1	1	NA	NA	NA	NA
HSF2	1	1	1	1	NA	NA	NA	NA	NA	NA	NA	NA	NA	NA	1	1	NA	NA	NA	NA	NA	NA	NA	NA
HSF4	1	1	1	1	NA	NA	NA	NA	NA	NA	NA	NA	NA	NA	NA	NA	NA	NA	NA	NA	NA	NA	NA	NA
ID1	1	1	1	1	NA	NA	NA	NA	NA	NA	NA	NA	NA	NA	NA	NA	NA	NA	NA	NA	NA	NA	NA	NA
ID2	1	1	1	1	NA	NA	NA	NA	NA	NA	NA	NA	NA	NA	NA	NA	NA	NA	NA	NA	NA	NA	NA	NA
ID3	1	1	1	1	NA	NA	NA	NA	NA	NA	NA	NA	NA	NA	1	1	NA	NA	NA	NA	NA	NA	NA	NA
ID4	1	1	1	1	NA	NA	NA	NA	NA	NA	NA	NA	NA	NA	NA	NA	NA	NA	NA	NA	NA	NA	NA	NA
IGLV5-37	3.5607023237373e-05	1	NA	NA	NA	NA	NA	NA	NA	NA	NA	NA	NA	NA	NA	NA	NA	NA	6.90099500058241e-05	1	NA	NA	NA	NA
IKZF1	1	1	NA	NA	NA	NA	NA	NA	NA	NA	NA	NA	NA	NA	1	1	NA	NA	1	1	NA	NA	NA	NA
IKZF2	1	1	NA	NA	NA	NA	NA	NA	NA	NA	NA	NA	NA	NA	NA	NA	NA	NA	1	1	NA	NA	NA	NA
IKZF3	1	1	NA	NA	NA	NA	NA	NA	NA	NA	NA	NA	NA	NA	NA	NA	1	1	NA	NA	NA	NA	NA	NA
IKZF5	1	1	1	1	NA	NA	NA	NA	NA	NA	NA	NA	NA	NA	1	1	NA	NA	NA	NA	NA	NA	NA	NA
ILF3	1	1	NA	NA	NA	NA	NA	NA	NA	NA	NA	NA	NA	NA	1	1	NA	NA	NA	NA	NA	NA	NA	NA
ILK	1	1	NA	NA	NA	NA	NA	NA	NA	NA	NA	NA	NA	NA	1	1	NA	NA	NA	NA	NA	NA	NA	NA
INO80	1	1	NA	NA	NA	NA	NA	NA	NA	NA	NA	NA	NA	NA	1	1	NA	NA	NA	NA	NA	NA	NA	NA
INSM2	1	1	NA	NA	NA	NA	NA	NA	NA	NA	NA	NA	NA	NA	NA	NA	1	1	NA	NA	NA	NA	NA	NA
INTS11	1.64641967994174e-20	0.067060117910305	2.62484697047346e-18	0.0994170380997451	NA	NA	NA	NA	NA	NA	NA	NA	NA	NA	1	1	NA	NA	NA	NA	NA	NA	NA	NA
INTS13	1	1	NA	NA	NA	NA	NA	NA	NA	NA	NA	NA	NA	NA	1	1	NA	NA	NA	NA	NA	NA	NA	NA
IRF1	1	1	1	1	NA	NA	NA	NA	NA	NA	NA	NA	NA	NA	1	1	NA	NA	1	1	NA	NA	NA	NA
IRF2	1	1	1	1	NA	NA	NA	NA	NA	NA	NA	NA	NA	NA	1	1	0.121910418379172	1	NA	NA	NA	NA	NA	NA
IRF3	1	1	1	1	NA	NA	NA	NA	NA	NA	NA	NA	1	1	1	1	NA	NA	1	1	NA	NA	NA	NA
IRF4	1	1	1	1	NA	NA	NA	NA	NA	NA	NA	NA	NA	NA	1	1	NA	NA	1	1	NA	NA	NA	NA
IRF5	1	1	NA	NA	NA	NA	NA	NA	NA	NA	NA	NA	NA	NA	NA	NA	NA	NA	1	1	NA	NA	NA	NA
IRF8	1	1	1	1	NA	NA	NA	NA	NA	NA	NA	NA	NA	NA	NA	NA	NA	NA	NA	NA	NA	NA	NA	NA
IRF9	0.461571076746881	1	1	1	NA	NA	NA	NA	NA	NA	NA	NA	NA	NA	0.0253983887779318	1	NA	NA	NA	NA	NA	NA	NA	NA
IRX2	1	1	1	1	NA	NA	NA	NA	NA	NA	NA	NA	NA	NA	NA	NA	NA	NA	NA	NA	NA	NA	NA	NA
IRX3	1	1	1	1	NA	NA	NA	NA	NA	NA	NA	NA	NA	NA	NA	NA	NA	NA	NA	NA	NA	NA	NA	NA
IRX5	1	1	1	1	NA	NA	NA	NA	NA	NA	NA	NA	NA	NA	NA	NA	NA	NA	NA	NA	NA	NA	NA	NA
ISL1	8.35868428038525e-08	1	1	1	NA	NA	NA	NA	NA	NA	NA	NA	9.76263746379588e-19	1	NA	NA	NA	NA	NA	NA	NA	NA	NA	NA
ISL2	1	1	1	1	NA	NA	NA	NA	NA	NA	NA	NA	NA	NA	NA	NA	NA	NA	NA	NA	NA	NA	NA	NA
JARID2	2.43086589238784e-14	1	NA	NA	1.35845212320754e-15	1	NA	NA	NA	NA	NA	NA	NA	NA	NA	NA	NA	NA	NA	NA	NA	NA	NA	NA
JDP2	1	1	1	1	NA	NA	NA	NA	NA	NA	NA	NA	NA	NA	NA	NA	NA	NA	NA	NA	NA	NA	NA	NA
JMJD6	0.00115547842697137	1	0.00201955551247371	1	NA	NA	NA	NA	NA	NA	NA	NA	NA	NA	NA	NA	NA	NA	NA	NA	NA	NA	NA	NA
JUN	1	1	1	1	1	1	NA	NA	NA	NA	NA	NA	NA	NA	1	1	NA	NA	1	1	NA	NA	NA	NA
JUNB	1	1	1	1	NA	NA	NA	NA	NA	NA	NA	NA	NA	NA	1	1	NA	NA	1	1	NA	NA	NA	NA
JUND	1	0.79636639114891	1	1	1	0.766837034692547	NA	NA	NA	NA	NA	NA	0.160531857994589	1	1	1	NA	NA	1	1	NA	NA	NA	NA
KAT2A	1	1	1	1	NA	NA	NA	NA	NA	NA	NA	NA	NA	NA	NA	NA	NA	NA	1	1	NA	NA	NA	NA
KAT2B	1	1	NA	NA	NA	NA	NA	NA	NA	NA	NA	NA	NA	NA	1	1	NA	NA	NA	NA	NA	NA	NA	NA
KAT5	1	1	NA	NA	NA	NA	NA	NA	NA	NA	NA	NA	NA	NA	NA	NA	NA	NA	1	1	NA	NA	NA	NA
KAT7	1	1	1	1	NA	NA	NA	NA	NA	NA	NA	NA	NA	NA	1	1	NA	NA	NA	NA	NA	NA	NA	NA
KAT8	1	1	NA	NA	NA	NA	NA	NA	NA	NA	NA	NA	NA	NA	1	1	NA	NA	NA	NA	NA	NA	NA	NA
KDM1A	1	1	1	1	1	1	NA	NA	NA	NA	NA	NA	NA	NA	1	1	NA	NA	1	1	NA	NA	NA	NA
KDM2B	1	1	NA	NA	NA	NA	NA	NA	NA	NA	NA	NA	NA	NA	NA	NA	NA	NA	NA	NA	NA	NA	NA	NA
KDM3A	1	0.941178027294726	NA	NA	NA	NA	NA	NA	NA	NA	NA	NA	NA	NA	1	0.951227945488486	NA	NA	NA	NA	NA	NA	NA	NA
KDM4A	1	1	NA	NA	1	1	NA	NA	NA	NA	NA	NA	NA	NA	NA	NA	NA	NA	NA	NA	NA	NA	NA	NA
KDM4B	1	1	NA	NA	NA	NA	NA	NA	NA	NA	NA	NA	NA	NA	1	1	NA	NA	NA	NA	NA	NA	NA	NA
KDM5A	1	1	1	1	1	1	NA	NA	NA	NA	NA	NA	NA	NA	1	1	NA	NA	1	1	NA	NA	NA	NA
KDM5B	1	0.000421166951262573	1	0.00022298714886177	1	1	NA	NA	NA	NA	NA	NA	NA	NA	1	1	NA	NA	NA	NA	NA	NA	NA	NA
KDM5C	1	1	NA	NA	1	1	NA	NA	NA	NA	NA	NA	NA	NA	1	1	NA	NA	NA	NA	NA	NA	NA	NA
KDM5D	1	1	1	1	NA	NA	NA	NA	NA	NA	NA	NA	NA	NA	NA	NA	NA	NA	NA	NA	NA	NA	NA	NA
KDM6A	1	1	1	1	NA	NA	NA	NA	NA	NA	NA	NA	NA	NA	1	1	NA	NA	NA	NA	NA	NA	NA	NA
KLF1	1	1	NA	NA	NA	NA	NA	NA	NA	NA	NA	NA	NA	NA	1	1	1	1	NA	NA	NA	NA	NA	NA
KLF10	1	0.862306760420212	1	0.338627508110966	NA	NA	NA	NA	NA	NA	NA	NA	NA	NA	1	0.565452151855595	1	1	NA	NA	NA	NA	NA	NA
KLF11	1	1	1	1	NA	NA	NA	NA	NA	NA	NA	NA	NA	NA	1	1	NA	NA	NA	NA	NA	NA	NA	NA
KLF12	1	1	NA	NA	NA	NA	NA	NA	NA	NA	NA	NA	NA	NA	NA	NA	1	1	NA	NA	NA	NA	NA	NA
KLF13	1	1	1	1	NA	NA	NA	NA	NA	NA	NA	NA	NA	NA	1	1	1	1	NA	NA	NA	NA	NA	NA
KLF14	1	1	NA	NA	NA	NA	NA	NA	NA	NA	NA	NA	NA	NA	NA	NA	1	1	NA	NA	NA	NA	NA	NA
KLF15	1	1	1	1	NA	NA	NA	NA	NA	NA	NA	NA	NA	NA	NA	NA	1	1	NA	NA	NA	NA	NA	NA
KLF16	1	1	NA	NA	NA	NA	NA	NA	NA	NA	NA	NA	NA	NA	1	1	1	1	NA	NA	NA	NA	NA	NA
KLF17	1	1	NA	NA	NA	NA	NA	NA	NA	NA	NA	NA	NA	NA	NA	NA	1	1	NA	NA	NA	NA	NA	NA
KLF3	1	1	1	1	NA	NA	NA	NA	NA	NA	NA	NA	NA	NA	NA	NA	NA	NA	NA	NA	NA	NA	NA	NA
KLF4	1	1	1	1	1	1	NA	NA	NA	NA	NA	NA	1	1	NA	NA	1	1	1	1	NA	NA	NA	NA
KLF5	1	1	1	1	1	1	NA	NA	NA	NA	NA	NA	NA	NA	NA	NA	1	1	1	1	NA	NA	NA	NA
KLF6	1	1	1	1	NA	NA	NA	NA	NA	NA	NA	NA	NA	NA	1	1	NA	NA	NA	NA	NA	NA	NA	NA
KLF7	1	1	NA	NA	NA	NA	NA	NA	NA	NA	NA	NA	NA	NA	NA	NA	1	1	NA	NA	NA	NA	NA	NA
KLF8	1	1	NA	NA	NA	NA	NA	NA	NA	NA	NA	NA	NA	NA	NA	NA	1	1	NA	NA	NA	NA	NA	NA
KLF9	1	1	1	1	NA	NA	NA	NA	NA	NA	NA	NA	1	1	1	1	1	1	NA	NA	NA	NA	NA	NA
KMT2A	2.21175467158107e-07	0.298391403485581	1	1	NA	NA	NA	NA	NA	NA	NA	NA	NA	NA	0.783799020288642	0.0712758911450657	1	1	NA	NA	NA	NA	NA	NA
KMT2B	1	0.240041268538904	1	1	NA	NA	NA	NA	NA	NA	NA	NA	NA	NA	1	0.328530043730821	1	1	NA	NA	NA	NA	NA	NA
KMT2C	1	1	1	1	NA	NA	NA	NA	NA	NA	NA	NA	NA	NA	NA	NA	NA	NA	NA	NA	NA	NA	NA	NA
KMT2D	1	1	NA	NA	NA	NA	NA	NA	NA	NA	NA	NA	NA	NA	NA	NA	NA	NA	1	1	NA	NA	NA	NA
L3MBTL2	1	1	NA	NA	NA	NA	NA	NA	NA	NA	NA	NA	NA	NA	1	1	1	1	NA	NA	NA	NA	NA	NA
L3MBTL4	1	1	NA	NA	NA	NA	NA	NA	NA	NA	NA	NA	NA	NA	1	1	NA	NA	NA	NA	NA	NA	NA	NA
LAMTOR5	1	1	NA	NA	NA	NA	NA	NA	NA	NA	NA	NA	NA	NA	NA	NA	NA	NA	1	1	NA	NA	NA	NA
LCORL	1	1	NA	NA	NA	NA	NA	NA	NA	NA	NA	NA	NA	NA	1	1	NA	NA	NA	NA	NA	NA	NA	NA
LDB1	1	1	NA	NA	NA	NA	NA	NA	NA	NA	NA	NA	NA	NA	1	1	NA	NA	NA	NA	NA	NA	NA	NA
LEF1	1	0.0888300726422925	1	1	1	0.000980827311654195	NA	NA	NA	NA	NA	NA	NA	NA	0.329490783112146	1	1	1	NA	NA	NA	NA	NA	NA
LEO1	1	1	NA	NA	NA	NA	NA	NA	NA	NA	NA	NA	NA	NA	NA	NA	NA	NA	NA	NA	NA	NA	NA	NA
LHX2	1	1	1	1	NA	NA	NA	NA	NA	NA	1	1	NA	NA	NA	NA	NA	NA	NA	NA	NA	NA	NA	NA
LHX3	1	1	1	1	NA	NA	NA	NA	NA	NA	NA	NA	NA	NA	NA	NA	NA	NA	NA	NA	NA	NA	NA	NA
LHX4	1	1	1	1	NA	NA	NA	NA	NA	NA	NA	NA	NA	NA	NA	NA	NA	NA	NA	NA	NA	NA	NA	NA
LHX5	1	1	1	1	NA	NA	NA	NA	NA	NA	NA	NA	NA	NA	NA	NA	NA	NA	NA	NA	NA	NA	NA	NA
LHX6	1	1	1	1	NA	NA	NA	NA	NA	NA	NA	NA	NA	NA	NA	NA	NA	NA	NA	NA	NA	NA	NA	NA
LHX9	1	1	1	1	NA	NA	NA	NA	NA	NA	NA	NA	NA	NA	NA	NA	NA	NA	NA	NA	NA	NA	NA	NA
LMNA	1	1	NA	NA	NA	NA	NA	NA	NA	NA	NA	NA	NA	NA	NA	NA	NA	NA	1	1	NA	NA	NA	NA
LMNB1	1	1	NA	NA	NA	NA	NA	NA	NA	NA	NA	NA	NA	NA	NA	NA	NA	NA	1	1	NA	NA	NA	NA
LMX1B	1	1	1	1	NA	NA	NA	NA	NA	NA	NA	NA	NA	NA	NA	NA	NA	NA	NA	NA	NA	NA	NA	NA
LYL1	1	1	1	1	NA	NA	NA	NA	NA	NA	NA	NA	NA	NA	1	1	3.76139841564985e-08	1	NA	NA	NA	NA	NA	NA
MAF	1	1	NA	NA	NA	NA	NA	NA	NA	NA	NA	NA	NA	NA	NA	NA	NA	NA	1	1	NA	NA	NA	NA
MAFB	1	1	1	1	NA	NA	NA	NA	NA	NA	NA	NA	NA	NA	NA	NA	NA	NA	1	1	NA	NA	NA	NA
MAFF	1	1	1	1	NA	NA	NA	NA	NA	NA	NA	NA	NA	NA	1	1	NA	NA	NA	NA	NA	NA	NA	NA
MAFG	1	1	0.0347923410513667	1	NA	NA	NA	NA	NA	NA	NA	NA	NA	NA	1	1	NA	NA	NA	NA	NA	NA	NA	NA
MAFK	1	1	1	1	NA	NA	NA	NA	NA	NA	NA	NA	NA	NA	1	1	NA	NA	NA	NA	NA	NA	NA	NA
MAML1	1	1	NA	NA	NA	NA	NA	NA	NA	NA	NA	NA	NA	NA	NA	NA	NA	NA	NA	NA	NA	NA	NA	NA
MAX	1.3545095427126e-21	0.123780491548706	8.62556882342681e-23	0.0241659931512697	1	0.000431439908384897	NA	NA	NA	NA	NA	NA	1	1	1	1	NA	NA	1	1	NA	NA	NA	NA
MAZ	1	1	1	1	NA	NA	NA	NA	NA	NA	NA	NA	NA	NA	NA	NA	1	1	NA	NA	NA	NA	NA	NA
MBD1	1	1	NA	NA	NA	NA	NA	NA	NA	NA	NA	NA	NA	NA	1	1	NA	NA	NA	NA	NA	NA	NA	NA
MBD2	1	1	1	1	NA	NA	NA	NA	NA	NA	NA	NA	NA	NA	1	1	NA	NA	NA	NA	NA	NA	NA	NA
MBD4	1	1	1	1	NA	NA	NA	NA	NA	NA	NA	NA	NA	NA	1	1	NA	NA	NA	NA	NA	NA	NA	NA
MBL2	1	1	1	1	NA	NA	NA	NA	NA	NA	NA	NA	NA	NA	NA	NA	NA	NA	NA	NA	NA	NA	NA	NA
MCM2	1	1	NA	NA	NA	NA	NA	NA	NA	NA	NA	NA	NA	NA	1	1	NA	NA	NA	NA	NA	NA	NA	NA
MCM3	1	1	NA	NA	NA	NA	NA	NA	NA	NA	NA	NA	NA	NA	1	1	NA	NA	NA	NA	NA	NA	NA	NA
MCM5	1	1	NA	NA	NA	NA	NA	NA	NA	NA	NA	NA	NA	NA	1	1	NA	NA	NA	NA	NA	NA	NA	NA
MCM7	1	1	1	1	NA	NA	NA	NA	NA	NA	NA	NA	NA	NA	1	1	NA	NA	NA	NA	NA	NA	NA	NA
MCRS1	1	1	NA	NA	NA	NA	NA	NA	NA	NA	NA	NA	NA	NA	1	1	NA	NA	NA	NA	NA	NA	NA	NA
MDM2	1	1	NA	NA	NA	NA	NA	NA	NA	NA	NA	NA	NA	NA	NA	NA	NA	NA	NA	NA	NA	NA	NA	NA
MECOM	1	1	1	1	NA	NA	NA	NA	NA	NA	NA	NA	NA	NA	NA	NA	NA	NA	NA	NA	NA	NA	NA	NA
MED12	1	0.140294648551612	1	0.236429948466684	NA	NA	NA	NA	NA	NA	NA	NA	NA	NA	NA	NA	NA	NA	NA	NA	NA	NA	NA	NA
MEF2A	1	1	1	1	NA	NA	NA	NA	NA	NA	NA	NA	1	1	1	1	NA	NA	1	1	NA	NA	NA	NA
MEF2B	1	1	NA	NA	NA	NA	NA	NA	NA	NA	NA	NA	NA	NA	1	1	NA	NA	0.65675501174856	1	NA	NA	NA	NA
MEF2C	0.455036816567642	1	0.0114108682381874	1	NA	NA	NA	NA	NA	NA	NA	NA	NA	NA	NA	NA	NA	NA	1	1	NA	NA	NA	NA
MEF2D	0.00989826952422376	1	1	1	NA	NA	NA	NA	NA	NA	NA	NA	NA	NA	0.00895466680525685	1	NA	NA	NA	NA	NA	NA	NA	NA
MEIS1	0.00911880157502312	0.000299051978052887	NA	NA	NA	NA	NA	NA	NA	NA	NA	NA	NA	NA	0.0129815977977503	0.000208552889930616	NA	NA	1	1	NA	NA	NA	NA
MEIS2	1	1	1	1	NA	NA	NA	NA	NA	NA	NA	NA	NA	NA	1	1	NA	NA	NA	NA	NA	NA	NA	NA
MEN1	1	1	NA	NA	NA	NA	NA	NA	NA	NA	NA	NA	NA	NA	NA	NA	NA	NA	NA	NA	NA	NA	NA	NA
MEOX2	1	1	1	1	NA	NA	NA	NA	NA	NA	NA	NA	NA	NA	NA	NA	NA	NA	NA	NA	NA	NA	NA	NA
METTL14	1	1	NA	NA	NA	NA	NA	NA	NA	NA	NA	NA	NA	NA	1	1	NA	NA	NA	NA	NA	NA	NA	NA
METTL3	1	1	NA	NA	NA	NA	NA	NA	NA	NA	NA	NA	NA	NA	1	1	NA	NA	NA	NA	NA	NA	NA	NA
MGA	1	1	NA	NA	NA	NA	NA	NA	NA	NA	NA	NA	NA	NA	1	1	NA	NA	NA	NA	NA	NA	NA	NA
MIER1	1	1	NA	NA	NA	NA	NA	NA	NA	NA	NA	NA	NA	NA	1	1	NA	NA	NA	NA	NA	NA	NA	NA
MIER2	1	1	NA	NA	NA	NA	NA	NA	NA	NA	NA	NA	NA	NA	1	1	NA	NA	NA	NA	NA	NA	NA	NA
MIER3	1	1	NA	NA	NA	NA	NA	NA	NA	NA	NA	NA	NA	NA	1	1	NA	NA	NA	NA	NA	NA	NA	NA
MITF	1	0.377446694978279	1	1	NA	NA	NA	NA	NA	NA	1	1	NA	NA	1	1	NA	NA	NA	NA	NA	NA	NA	NA
MIXL1	1	1	1	1	NA	NA	NA	NA	NA	NA	NA	NA	NA	NA	1	1	NA	NA	NA	NA	NA	NA	NA	NA
MLLT1	1	1	1	1	NA	NA	NA	NA	NA	NA	NA	NA	NA	NA	1	1	NA	NA	1	1	NA	NA	NA	NA
MLX	1	1	NA	NA	NA	NA	NA	NA	NA	NA	NA	NA	NA	NA	1	1	NA	NA	NA	NA	NA	NA	NA	NA
MNT	1	1	1	1	NA	NA	NA	NA	NA	NA	NA	NA	NA	NA	1	1	NA	NA	NA	NA	NA	NA	NA	NA
MNX1	1	1	1	1	NA	NA	NA	NA	NA	NA	NA	NA	NA	NA	NA	NA	NA	NA	NA	NA	NA	NA	NA	NA
MORC2	1	1	NA	NA	NA	NA	NA	NA	NA	NA	NA	NA	NA	NA	1	1	NA	NA	NA	NA	NA	NA	NA	NA
MPHOSPH8	1	1	NA	NA	NA	NA	NA	NA	NA	NA	NA	NA	NA	NA	1	1	NA	NA	NA	NA	NA	NA	NA	NA
MSC	1	1	1	1	NA	NA	NA	NA	NA	NA	NA	NA	NA	NA	NA	NA	NA	NA	NA	NA	NA	NA	NA	NA
MSX1	1	1	1	1	NA	NA	NA	NA	NA	NA	NA	NA	NA	NA	NA	NA	NA	NA	NA	NA	NA	NA	NA	NA
MSX2	1	1	1	1	NA	NA	NA	NA	NA	NA	NA	NA	NA	NA	NA	NA	NA	NA	NA	NA	NA	NA	NA	NA
MTA1	1	1	1	1	NA	NA	NA	NA	NA	NA	NA	NA	NA	NA	1	1	NA	NA	NA	NA	NA	NA	NA	NA
MTA2	1	1	1	1	NA	NA	NA	NA	NA	NA	NA	NA	NA	NA	1	1	NA	NA	1	1	NA	NA	NA	NA
MTA3	1	0.112503754825827	1	1	NA	NA	NA	NA	NA	NA	NA	NA	NA	NA	1	0.199883206212432	NA	NA	1	0.282435867076159	NA	NA	NA	NA
MUC22	1	1	NA	NA	NA	NA	NA	NA	NA	NA	NA	NA	NA	NA	1	1	NA	NA	NA	NA	NA	NA	NA	NA
MXD1	1	1	1	1	NA	NA	NA	NA	NA	NA	NA	NA	NA	NA	NA	NA	NA	NA	NA	NA	NA	NA	NA	NA
MXD3	1	1	1	1	NA	NA	NA	NA	NA	NA	NA	NA	NA	NA	1	1	NA	NA	NA	NA	NA	NA	NA	NA
MXD4	1	1	NA	NA	NA	NA	NA	NA	NA	NA	NA	NA	NA	NA	1	1	NA	NA	NA	NA	NA	NA	NA	NA
MXI1	1	1	1	1	NA	NA	NA	NA	NA	NA	1	1	NA	NA	1	1	NA	NA	NA	NA	NA	NA	NA	NA
MYB	1	1	1	1	NA	NA	NA	NA	NA	NA	NA	NA	NA	NA	1	1	NA	NA	1	1	NA	NA	NA	NA
MYBL1	1	1	1	1	NA	NA	NA	NA	NA	NA	NA	NA	NA	NA	NA	NA	NA	NA	NA	NA	NA	NA	NA	NA
MYBL2	1	1	1	1	NA	NA	NA	NA	NA	NA	NA	NA	NA	NA	1	1	NA	NA	1	1	NA	NA	NA	NA
MYC	1.19244664913707e-32	0.151899309360936	7.17435497545064e-27	0.280041042963928	1	4.2108201319776e-06	NA	NA	NA	NA	NA	NA	1	1	1	1	1	1	1	1	NA	NA	NA	NA
MYCN	5.62925646107889e-06	0.147166636017067	NA	NA	NA	NA	NA	NA	NA	NA	NA	NA	1	0.00224799953833674	1	0.000766950874748373	1	1	1	1	NA	NA	NA	NA
MYF5	1	1	NA	NA	NA	NA	NA	NA	NA	NA	NA	NA	NA	NA	1	1	NA	NA	NA	NA	NA	NA	NA	NA
MYF6	1	1	1	1	NA	NA	NA	NA	NA	NA	NA	NA	NA	NA	NA	NA	NA	NA	NA	NA	NA	NA	NA	NA
MYNN	1	1	1	1	NA	NA	NA	NA	NA	NA	NA	NA	NA	NA	1	1	1	1	NA	NA	NA	NA	NA	NA
MYOD1	3.73042985974093e-11	1	1	1	NA	NA	NA	NA	NA	NA	NA	NA	NA	NA	1.36539973919724e-05	1	NA	NA	1	1	NA	NA	NA	NA
MYOG	8.99537077059084e-05	0.956385907146284	NA	NA	NA	NA	NA	NA	NA	NA	NA	NA	NA	NA	0.000187749935700039	0.951227945488486	NA	NA	NA	NA	NA	NA	NA	NA
MYRF	1	1	NA	NA	NA	NA	NA	NA	NA	NA	NA	NA	NA	NA	1	1	NA	NA	NA	NA	NA	NA	NA	NA
MZF1	1	1	1	1	NA	NA	NA	NA	NA	NA	NA	NA	NA	NA	NA	NA	1	1	NA	NA	NA	NA	NA	NA
NAB2	1	1	NA	NA	NA	NA	NA	NA	NA	NA	NA	NA	NA	NA	1	1	NA	NA	NA	NA	NA	NA	NA	NA
NANOG	1	0.211551957160641	1	1	1	0.0528913573094827	NA	NA	NA	NA	NA	NA	NA	NA	NA	NA	NA	NA	1	1	NA	NA	NA	NA
NBN	1	1	1	1	NA	NA	NA	NA	NA	NA	NA	NA	NA	NA	1	1	NA	NA	1	1	NA	NA	NA	NA
NCAPH2	1	1	NA	NA	NA	NA	NA	NA	NA	NA	NA	NA	NA	NA	NA	NA	1	1	NA	NA	NA	NA	NA	NA
NCOA1	1	1	1	1	NA	NA	NA	NA	NA	NA	NA	NA	NA	NA	1	1	NA	NA	NA	NA	NA	NA	NA	NA
NCOA2	1	1	NA	NA	NA	NA	NA	NA	NA	NA	NA	NA	NA	NA	1	1	NA	NA	NA	NA	NA	NA	NA	NA
NCOA3	4.36667805277319e-09	1	6.24659577069769e-09	1	NA	NA	NA	NA	NA	NA	NA	NA	NA	NA	NA	NA	NA	NA	NA	NA	NA	NA	NA	NA
NCOA4	1	1	NA	NA	NA	NA	NA	NA	NA	NA	NA	NA	NA	NA	0.651610619251494	1	NA	NA	1	1	NA	NA	NA	NA
NCOA6	1	1	NA	NA	NA	NA	NA	NA	NA	NA	NA	NA	NA	NA	1	1	NA	NA	NA	NA	NA	NA	NA	NA
NCOR1	1	1	NA	NA	NA	NA	NA	NA	NA	NA	NA	NA	NA	NA	1	1	1	1	NA	NA	NA	NA	NA	NA
NCOR2	1	1	NA	NA	NA	NA	NA	NA	NA	NA	NA	NA	NA	NA	1	1	NA	NA	NA	NA	NA	NA	NA	NA
NEUROD1	2.38395726814301e-06	1	1.62903153492667e-11	1	NA	NA	NA	NA	NA	NA	NA	NA	NA	NA	1	1	NA	NA	NA	NA	NA	NA	NA	NA
NEUROD2	1	1	1	1	NA	NA	NA	NA	NA	NA	NA	NA	NA	NA	NA	NA	NA	NA	NA	NA	NA	NA	NA	NA
NEUROG2	1.11414363913163e-56	1	NA	NA	NA	NA	NA	NA	NA	NA	NA	NA	NA	NA	NA	NA	6.46922113044173e-57	1	NA	NA	NA	NA	NA	NA
NEUROG3	1	1	1	1	NA	NA	NA	NA	NA	NA	NA	NA	NA	NA	NA	NA	NA	NA	NA	NA	NA	NA	NA	NA
NFAT5	1	1	1	1	NA	NA	NA	NA	NA	NA	NA	NA	NA	NA	NA	NA	NA	NA	NA	NA	NA	NA	NA	NA
NFATC1	1	1	1	1	NA	NA	NA	NA	NA	NA	NA	NA	NA	NA	NA	NA	NA	NA	1	1	NA	NA	NA	NA
NFATC3	1	1	1	1	NA	NA	NA	NA	NA	NA	NA	NA	NA	NA	1	1	NA	NA	1	1	NA	NA	NA	NA
NFATC4	1	1	1	1	NA	NA	NA	NA	NA	NA	NA	NA	NA	NA	NA	NA	NA	NA	NA	NA	NA	NA	NA	NA
NFE2	1	1	NA	NA	NA	NA	NA	NA	NA	NA	NA	NA	NA	NA	1	1	1	1	1	1	NA	NA	NA	NA
NFE2L1	1	1	1	1	NA	NA	NA	NA	NA	NA	NA	NA	NA	NA	1	1	NA	NA	NA	NA	NA	NA	NA	NA
NFE2L2	1	1	1	1	NA	NA	NA	NA	NA	NA	NA	NA	NA	NA	1	1	NA	NA	1	1	NA	NA	NA	NA
NFE2L3	1	1	1	1	NA	NA	NA	NA	NA	NA	NA	NA	NA	NA	NA	NA	NA	NA	NA	NA	NA	NA	NA	NA
NFIA	8.14999303926979e-10	0.0132564022713039	NA	NA	NA	NA	NA	NA	NA	NA	NA	NA	NA	NA	1.49641546126436e-09	0.0081133342584615	NA	NA	NA	NA	NA	NA	NA	NA
NFIB	5.48601398802075e-06	1	9.7019776583802e-06	1	NA	NA	NA	NA	NA	NA	NA	NA	NA	NA	NA	NA	NA	NA	NA	NA	NA	NA	NA	NA
NFIC	1.20922871833081e-07	0.0375453613177844	2.84254475887136e-17	1	NA	NA	NA	NA	NA	NA	NA	NA	3.21514880102753e-18	0.00135896736614699	1	0.00133202340110997	NA	NA	1	1	NA	NA	NA	NA
NFIL3	1	1	1	1	NA	NA	NA	NA	NA	NA	NA	NA	NA	NA	1	1	NA	NA	NA	NA	NA	NA	NA	NA
NFKB1	1	1	1	1	NA	NA	NA	NA	NA	NA	NA	NA	NA	NA	NA	NA	NA	NA	NA	NA	NA	NA	NA	NA
NFKB2	1	1	1	1	NA	NA	NA	NA	NA	NA	NA	NA	NA	NA	NA	NA	NA	NA	NA	NA	NA	NA	NA	NA
NFKBIZ	1	1	NA	NA	NA	NA	NA	NA	NA	NA	NA	NA	NA	NA	1	1	NA	NA	NA	NA	NA	NA	NA	NA
NFRKB	1	1	1	1	NA	NA	NA	NA	NA	NA	NA	NA	NA	NA	1	1	1	1	NA	NA	NA	NA	NA	NA
NFXL1	0.0048708136442563	1	0.101590865406043	1	NA	NA	NA	NA	NA	NA	NA	NA	NA	NA	0.129287281879351	1	NA	NA	1	1	NA	NA	NA	NA
NFYA	7.88405906603231e-07	0.0209762138331968	1	1	NA	NA	NA	NA	NA	NA	NA	NA	NA	NA	0.00128376209688881	0.00605902859797276	NA	NA	NA	NA	NA	NA	NA	NA
NFYB	1	1	1	1	NA	NA	NA	NA	NA	NA	NA	NA	NA	NA	1	1	NA	NA	NA	NA	NA	NA	NA	NA
NFYC	1	1	1	1	NA	NA	NA	NA	NA	NA	NA	NA	NA	NA	1	1	NA	NA	NA	NA	NA	NA	NA	NA
NHLH1	1	1	1	1	NA	NA	NA	NA	NA	NA	NA	NA	NA	NA	NA	NA	NA	NA	NA	NA	NA	NA	NA	NA
NIPBL	1	1	1	1	1	1	NA	NA	NA	NA	NA	NA	NA	NA	NA	NA	NA	NA	NA	NA	NA	NA	NA	NA
NKX2-1	1	1	1	1	NA	NA	NA	NA	NA	NA	NA	NA	NA	NA	NA	NA	NA	NA	NA	NA	NA	NA	NA	NA
NKX2-2	1	1	1	1	NA	NA	NA	NA	NA	NA	NA	NA	NA	NA	NA	NA	NA	NA	NA	NA	NA	NA	NA	NA
NKX2-3	1	1	1	1	NA	NA	NA	NA	NA	NA	NA	NA	NA	NA	NA	NA	NA	NA	NA	NA	NA	NA	NA	NA
NKX2-5	1	1	1	1	1	1	NA	NA	NA	NA	NA	NA	NA	NA	NA	NA	NA	NA	NA	NA	NA	NA	NA	NA
NKX2-8	1	1	1	1	NA	NA	NA	NA	NA	NA	NA	NA	NA	NA	NA	NA	NA	NA	NA	NA	NA	NA	NA	NA
NKX3-1	1	1	1	1	NA	NA	NA	NA	NA	NA	NA	NA	NA	NA	NA	NA	NA	NA	NA	NA	NA	NA	NA	NA
NKX6-1	1	1	1	1	NA	NA	NA	NA	NA	NA	NA	NA	NA	NA	NA	NA	NA	NA	NA	NA	NA	NA	NA	NA
NONO	1	1	1	1	NA	NA	NA	NA	NA	NA	NA	NA	NA	NA	1	1	NA	NA	NA	NA	NA	NA	NA	NA
NOTCH1	1	1	NA	NA	NA	NA	NA	NA	NA	NA	NA	NA	NA	NA	NA	NA	NA	NA	1	1	NA	NA	NA	NA
NOTCH3	1	1	NA	NA	NA	NA	NA	NA	NA	NA	NA	NA	NA	NA	1	1	NA	NA	NA	NA	NA	NA	NA	NA
NR0B1	1	1	NA	NA	NA	NA	NA	NA	NA	NA	NA	NA	NA	NA	1	1	NA	NA	NA	NA	NA	NA	NA	NA
NR1D1	1	1	1	1	NA	NA	NA	NA	NA	NA	NA	NA	NA	NA	NA	NA	NA	NA	NA	NA	NA	NA	NA	NA
NR1H2	1	1	1	1	NA	NA	NA	NA	NA	NA	NA	NA	NA	NA	NA	NA	NA	NA	NA	NA	NA	NA	NA	NA
NR1H3	1	1	1	1	NA	NA	NA	NA	NA	NA	NA	NA	NA	NA	1	1	NA	NA	NA	NA	NA	NA	NA	NA
NR1H4	0.28551060108908	1	NA	NA	NA	NA	NA	NA	NA	NA	NA	NA	NA	NA	NA	NA	NA	NA	0.388112083989172	1	NA	NA	NA	NA
NR1I2	1	1	1	1	NA	NA	NA	NA	NA	NA	NA	NA	NA	NA	NA	NA	NA	NA	NA	NA	NA	NA	NA	NA
NR2C1	1	1	NA	NA	NA	NA	NA	NA	NA	NA	NA	NA	NA	NA	1	1	NA	NA	1	1	NA	NA	NA	NA
NR2C2	1	1	1	1	NA	NA	NA	NA	NA	NA	NA	NA	NA	NA	1	1	NA	NA	1	1	NA	NA	NA	NA
NR2E3	1	1	1	1	NA	NA	NA	NA	NA	NA	NA	NA	NA	NA	NA	NA	NA	NA	NA	NA	NA	NA	NA	NA
NR2F1	0.000125153727973286	1	NA	NA	NA	NA	NA	NA	NA	NA	NA	NA	NA	NA	1	1	5.55211487976901e-12	1	1	1	NA	NA	NA	NA
NR2F2	5.2775821710886e-05	0.740099873895963	1	1	NA	NA	NA	NA	NA	NA	NA	NA	NA	NA	1	0.951227945488486	1	1	0.0178160362801334	1	NA	NA	NA	NA
NR2F6	1	1	1	1	NA	NA	NA	NA	NA	NA	NA	NA	NA	NA	1	1	NA	NA	NA	NA	NA	NA	NA	NA
NR3C1	1	0.578480445058735	1	1	NA	NA	NA	NA	NA	NA	NA	NA	NA	NA	1	1	1	1	1	1	NA	NA	NA	NA
NR3C2	1	1	1	1	NA	NA	NA	NA	NA	NA	NA	NA	NA	NA	NA	NA	NA	NA	NA	NA	NA	NA	NA	NA
NR4A1	1	1	1	1	NA	NA	NA	NA	NA	NA	NA	NA	NA	NA	1	1	NA	NA	NA	NA	NA	NA	NA	NA
NR4A2	1	1	1	1	NA	NA	NA	NA	NA	NA	NA	NA	NA	NA	NA	NA	NA	NA	NA	NA	NA	NA	NA	NA
NR5A1	0.0624405027827025	1	0.108462474057765	1	NA	NA	NA	NA	NA	NA	NA	NA	NA	NA	NA	NA	NA	NA	0.0816377105444538	1	NA	NA	NA	NA
NR5A2	1	1	1	1	1	1	NA	NA	NA	NA	NA	NA	NA	NA	NA	NA	NA	NA	NA	NA	NA	NA	NA	NA
NRF1	1	0.441985619664154	1	1	1	1	NA	NA	NA	NA	NA	NA	NA	NA	1	0.206845887526758	NA	NA	1	1	NA	NA	NA	NA
NSD2	1	1	1	1	NA	NA	NA	NA	NA	NA	NA	NA	NA	NA	0.79690719839116	1	NA	NA	1	1	NA	NA	NA	NA
NUP153	1	1	NA	NA	NA	NA	NA	NA	NA	NA	NA	NA	NA	NA	1	1	NA	NA	NA	NA	NA	NA	NA	NA
NUP98	1	1	NA	NA	NA	NA	NA	NA	NA	NA	NA	NA	NA	NA	1	1	NA	NA	NA	NA	NA	NA	NA	NA
OGG1	2.90536903682198e-40	0.630660132298287	NA	NA	NA	NA	NA	NA	NA	NA	NA	NA	NA	NA	NA	NA	2.24931796399121e-40	1	NA	NA	NA	NA	NA	NA
ONECUT2	1	1	1	1	NA	NA	NA	NA	NA	NA	NA	NA	NA	NA	NA	NA	NA	NA	NA	NA	NA	NA	NA	NA
OSR2	2.10626753548036e-07	1	NA	NA	NA	NA	NA	NA	NA	NA	NA	NA	NA	NA	NA	NA	2.37804399167138e-07	1	NA	NA	NA	NA	NA	NA
OTX1	1	1	1	1	NA	NA	NA	NA	NA	NA	NA	NA	NA	NA	NA	NA	NA	NA	NA	NA	NA	NA	NA	NA
OTX2	1.99735706388084e-11	1	NA	NA	1	0.53502692074332	NA	NA	NA	NA	8.44598443386506e-10	1	NA	NA	NA	NA	NA	NA	NA	NA	NA	NA	NA	NA
OVOL2	1	1	1	1	NA	NA	NA	NA	NA	NA	NA	NA	NA	NA	NA	NA	NA	NA	NA	NA	NA	NA	NA	NA
OVOL3	1	1	NA	NA	NA	NA	NA	NA	NA	NA	NA	NA	NA	NA	NA	NA	1	1	NA	NA	NA	NA	NA	NA
PADI2	0.25212453195844	1	0.49542276080627	1	NA	NA	NA	NA	NA	NA	NA	NA	NA	NA	NA	NA	NA	NA	NA	NA	NA	NA	NA	NA
PAF1	1	1	NA	NA	NA	NA	NA	NA	NA	NA	NA	NA	NA	NA	1	1	NA	NA	NA	NA	NA	NA	NA	NA
PATZ1	1	1	1	1	NA	NA	NA	NA	NA	NA	NA	NA	NA	NA	NA	NA	1	1	NA	NA	NA	NA	NA	NA
PAX2	1	1	1	1	NA	NA	NA	NA	NA	NA	NA	NA	NA	NA	NA	NA	NA	NA	NA	NA	NA	NA	NA	NA
PAX5	1	1	NA	NA	NA	NA	NA	NA	NA	NA	NA	NA	NA	NA	1	1	1	1	1	1	NA	NA	NA	NA
PAX6	1	1	NA	NA	1	1	NA	NA	NA	NA	1	1	NA	NA	NA	NA	NA	NA	NA	NA	NA	NA	NA	NA
PAX7	1.20922871833081e-07	1	NA	NA	8.45932976101691e-08	1	NA	NA	NA	NA	NA	NA	NA	NA	NA	NA	NA	NA	NA	NA	NA	NA	NA	NA
PAX8	0.444782710943247	1	1	1	NA	NA	NA	NA	NA	NA	NA	NA	NA	NA	NA	NA	NA	NA	1	1	NA	NA	NA	NA
PBX1	0.101185073968109	1	1	1	NA	NA	NA	NA	NA	NA	NA	NA	NA	NA	NA	NA	NA	NA	NA	NA	NA	NA	NA	NA
PBX2	1	0.0148257532170731	1	1	NA	NA	NA	NA	NA	NA	NA	NA	NA	NA	0.0596271638202274	0.0041449423117094	NA	NA	NA	NA	NA	NA	NA	NA
PBX3	1	1	1	1	NA	NA	NA	NA	NA	NA	NA	NA	1	0.0654621401724074	NA	NA	NA	NA	1	1	NA	NA	NA	NA
PBX4	1	1	1	1	NA	NA	NA	NA	NA	NA	NA	NA	NA	NA	NA	NA	NA	NA	NA	NA	NA	NA	NA	NA
PCBP1	1	1	NA	NA	NA	NA	NA	NA	NA	NA	NA	NA	NA	NA	1	1	NA	NA	NA	NA	NA	NA	NA	NA
PCBP2	1	1	NA	NA	NA	NA	NA	NA	NA	NA	NA	NA	NA	NA	1	1	NA	NA	NA	NA	NA	NA	NA	NA
PCGF2	1	0.322379847295183	1	0.480384384483014	NA	NA	NA	NA	NA	NA	NA	NA	NA	NA	NA	NA	NA	NA	NA	NA	NA	NA	NA	NA
PDX1	1	0.0180041094391881	1	1	NA	NA	NA	NA	NA	NA	NA	NA	NA	NA	NA	NA	NA	NA	NA	NA	NA	NA	NA	NA
PEX2	1	0.0290864614667294	1	0.046231779496861	NA	NA	NA	NA	NA	NA	NA	NA	NA	NA	NA	NA	NA	NA	NA	NA	NA	NA	NA	NA
PGR	2.18380618089104e-05	1	0.000492406794960773	1	NA	NA	NA	NA	NA	NA	NA	NA	NA	NA	NA	NA	NA	NA	0.0315999016593091	1	NA	NA	NA	NA
PHB2	0.455036816567642	1	NA	NA	NA	NA	NA	NA	NA	NA	NA	NA	NA	NA	0.551367428999454	1	NA	NA	NA	NA	NA	NA	NA	NA
PHF20	1	1	NA	NA	NA	NA	NA	NA	NA	NA	NA	NA	NA	NA	1	1	NA	NA	NA	NA	NA	NA	NA	NA
PHF21A	1	1	NA	NA	NA	NA	NA	NA	NA	NA	NA	NA	NA	NA	1	1	NA	NA	NA	NA	NA	NA	NA	NA
PHF5A	1	1	NA	NA	NA	NA	NA	NA	NA	NA	NA	NA	NA	NA	1	1	NA	NA	NA	NA	NA	NA	NA	NA
PHF8	1	1	1	1	1	1	NA	NA	NA	NA	NA	NA	NA	NA	1	1	NA	NA	NA	NA	NA	NA	NA	NA
PHOX2B	1.45888595247566e-11	0.000898024615744193	NA	NA	NA	NA	NA	NA	NA	NA	NA	NA	1.63071392641487e-05	1	NA	NA	NA	NA	NA	NA	NA	NA	NA	NA
PITX1	1	1	1	1	NA	NA	NA	NA	NA	NA	NA	NA	NA	NA	NA	NA	NA	NA	NA	NA	NA	NA	NA	NA
PITX3	0.00779788178504097	1	NA	NA	NA	NA	NA	NA	NA	NA	NA	NA	0.00181112093071919	1	NA	NA	NA	NA	NA	NA	NA	NA	NA	NA
PKNOX1	1	0.358482263446204	1	0.201051797149114	NA	NA	NA	NA	NA	NA	NA	NA	NA	NA	1	1	1	0.00831451371623438	1	1	NA	NA	NA	NA
PLAG1	1	0.568002729856299	1	1	NA	NA	NA	NA	NA	NA	NA	NA	NA	NA	1	0.548654739810611	NA	NA	NA	NA	NA	NA	NA	NA
PLRG1	1	1	NA	NA	NA	NA	NA	NA	NA	NA	NA	NA	NA	NA	1	1	NA	NA	NA	NA	NA	NA	NA	NA
PML	1	1	1	1	NA	NA	NA	NA	NA	NA	NA	NA	NA	NA	1	1	NA	NA	1	1	NA	NA	NA	NA
POU2F1	1	1	1	1	NA	NA	NA	NA	NA	NA	NA	NA	NA	NA	NA	NA	NA	NA	NA	NA	NA	NA	NA	NA
POU2F2	1	1	NA	NA	NA	NA	NA	NA	NA	NA	NA	NA	NA	NA	1	1	NA	NA	1	1	NA	NA	NA	NA
POU3F2	1	1	NA	NA	NA	NA	NA	NA	1	1	NA	NA	NA	NA	NA	NA	NA	NA	NA	NA	NA	NA	NA	NA
POU5F1	1	0.0467284393891316	1	1	1	0.00079100145896452	NA	NA	NA	NA	1	1	NA	NA	1	1	1	1	1	1	NA	NA	NA	NA
PPARA	1	1	1	1	NA	NA	NA	NA	NA	NA	NA	NA	NA	NA	NA	NA	NA	NA	NA	NA	NA	NA	NA	NA
PPARD	1	1	NA	NA	NA	NA	NA	NA	NA	NA	NA	NA	NA	NA	NA	NA	NA	NA	1	1	NA	NA	NA	NA
PPARG	0.750046110936683	1	1	1	NA	NA	NA	NA	NA	NA	NA	NA	NA	NA	1	1	1	1	NA	NA	NA	NA	NA	NA
PPARGC1A	1	1	NA	NA	NA	NA	NA	NA	NA	NA	NA	NA	NA	NA	1	1	NA	NA	NA	NA	NA	NA	NA	NA
PRDM1	1	0.687687157515529	1	1	1	1	NA	NA	NA	NA	NA	NA	NA	NA	1	1	1	1	NA	NA	NA	NA	NA	NA
PRDM10	1	1	NA	NA	NA	NA	NA	NA	NA	NA	NA	NA	NA	NA	1	1	1	1	NA	NA	NA	NA	NA	NA
PRDM12	1	1	NA	NA	NA	NA	NA	NA	NA	NA	NA	NA	NA	NA	NA	NA	1	1	NA	NA	NA	NA	NA	NA
PRDM14	1	1	1	1	1	1	NA	NA	NA	NA	NA	NA	NA	NA	NA	NA	NA	NA	NA	NA	NA	NA	NA	NA
PRDM2	1	1	NA	NA	NA	NA	NA	NA	NA	NA	NA	NA	NA	NA	NA	NA	1	1	NA	NA	NA	NA	NA	NA
PRDM4	1	1	1	1	NA	NA	NA	NA	NA	NA	NA	NA	NA	NA	NA	NA	1	1	NA	NA	NA	NA	NA	NA
PRDM6	1.31175592563199e-05	1	NA	NA	NA	NA	NA	NA	NA	NA	NA	NA	NA	NA	NA	NA	1.73105620684573e-05	1	NA	NA	NA	NA	NA	NA
PRDM9	1.15087173494917e-05	1	NA	NA	NA	NA	NA	NA	NA	NA	NA	NA	NA	NA	NA	NA	1.63720785520189e-05	1	NA	NA	NA	NA	NA	NA
PRMT1	1	1	NA	NA	NA	NA	NA	NA	NA	NA	NA	NA	NA	NA	NA	NA	NA	NA	1	1	NA	NA	NA	NA
PRMT5	1	1	1	1	NA	NA	NA	NA	NA	NA	NA	NA	NA	NA	NA	NA	NA	NA	NA	NA	NA	NA	NA	NA
PROX1	0.204794718870775	1	0.000797151556743678	1	NA	NA	NA	NA	NA	NA	NA	NA	NA	NA	NA	NA	NA	NA	1	1	NA	NA	NA	NA
PRPF4	1	0.101670384796314	NA	NA	NA	NA	NA	NA	NA	NA	NA	NA	NA	NA	1	0.096795170180972	NA	NA	NA	NA	NA	NA	NA	NA
PSMB5	1	1	NA	NA	NA	NA	NA	NA	NA	NA	NA	NA	NA	NA	NA	NA	NA	NA	NA	NA	NA	NA	NA	NA
PSMD1	1	1	NA	NA	NA	NA	NA	NA	NA	NA	NA	NA	NA	NA	NA	NA	NA	NA	NA	NA	NA	NA	NA	NA
PTBP1	1	0.00283356865572994	NA	NA	NA	NA	NA	NA	NA	NA	NA	NA	NA	NA	1	0.00193766926833513	NA	NA	NA	NA	NA	NA	NA	NA
PTTG1	1	1	NA	NA	NA	NA	NA	NA	NA	NA	NA	NA	NA	NA	1	1	NA	NA	NA	NA	NA	NA	NA	NA
PYGO2	1	1	1	1	NA	NA	NA	NA	NA	NA	NA	NA	NA	NA	1	1	NA	NA	NA	NA	NA	NA	NA	NA
RAD21	1	1	1	0.590952161717237	1	0.400489004295752	NA	NA	NA	NA	1	1	1	0.066626367383065	1	1	NA	NA	1	1	NA	NA	NA	NA
RAD51	1	1	1	1	NA	NA	NA	NA	NA	NA	NA	NA	NA	NA	1	1	NA	NA	1	1	NA	NA	NA	NA
RARA	1	0.503568297172576	1	1	NA	NA	NA	NA	NA	NA	NA	NA	0.00610224495950131	1	1	1	NA	NA	NA	NA	NA	NA	NA	NA
RARB	1	1	NA	NA	NA	NA	NA	NA	NA	NA	NA	NA	NA	NA	NA	NA	NA	NA	1	1	NA	NA	NA	NA
RARG	1	1	1	1	NA	NA	NA	NA	NA	NA	NA	NA	NA	NA	NA	NA	NA	NA	7.98164084335586e-05	1	NA	NA	NA	NA
RAX2	1	1	1	1	NA	NA	NA	NA	NA	NA	NA	NA	NA	NA	NA	NA	NA	NA	NA	NA	NA	NA	NA	NA
RB1	1	1	NA	NA	NA	NA	NA	NA	NA	NA	NA	NA	NA	NA	1	1	NA	NA	1	0.642207589446915	NA	NA	NA	NA
RBAK	1	0.0565356132090839	NA	NA	NA	NA	NA	NA	NA	NA	NA	NA	NA	NA	NA	NA	1	0.118177668901569	NA	NA	NA	NA	NA	NA
RBBP5	1	1	NA	NA	1	1	NA	NA	NA	NA	NA	NA	NA	NA	1	1	NA	NA	1	1	NA	NA	NA	NA
RBFOX2	1	1	NA	NA	NA	NA	NA	NA	NA	NA	NA	NA	NA	NA	1	1	NA	NA	NA	NA	NA	NA	NA	NA
RBM14	1	1	NA	NA	NA	NA	NA	NA	NA	NA	NA	NA	NA	NA	1	1	NA	NA	NA	NA	NA	NA	NA	NA
RBM15	1	1	NA	NA	NA	NA	NA	NA	NA	NA	NA	NA	NA	NA	1	1	NA	NA	NA	NA	NA	NA	NA	NA
RBM17	1	1	NA	NA	NA	NA	NA	NA	NA	NA	NA	NA	NA	NA	1	1	NA	NA	NA	NA	NA	NA	NA	NA
RBM22	1	0.386669951748335	NA	NA	NA	NA	NA	NA	NA	NA	NA	NA	NA	NA	1	0.401238648360261	NA	NA	NA	NA	NA	NA	NA	NA
RBM25	1	1	NA	NA	NA	NA	NA	NA	NA	NA	NA	NA	NA	NA	1	1	NA	NA	NA	NA	NA	NA	NA	NA
RBM34	1	1	NA	NA	NA	NA	NA	NA	NA	NA	NA	NA	NA	NA	1	1	NA	NA	NA	NA	NA	NA	NA	NA
RBM39	1	1	NA	NA	NA	NA	NA	NA	NA	NA	NA	NA	NA	NA	1	1	NA	NA	NA	NA	NA	NA	NA	NA
RBPJ	1	1	1	1	NA	NA	NA	NA	NA	NA	NA	NA	NA	NA	1	1	NA	NA	1	1	NA	NA	NA	NA
RCOR1	1	1	1	1	NA	NA	NA	NA	NA	NA	NA	NA	0.659081247345069	1	1	1	NA	NA	1	1	NA	NA	NA	NA
RCOR2	1	0.386669951748335	NA	NA	NA	NA	NA	NA	NA	NA	NA	NA	NA	NA	1	0.401238648360261	NA	NA	NA	NA	NA	NA	NA	NA
RELA	1	0.0213193587378474	1	1	NA	NA	NA	NA	NA	NA	NA	NA	NA	NA	1	1	1	1	1	0.282435867076159	NA	NA	NA	NA
RELB	1	1	1	1	NA	NA	NA	NA	NA	NA	NA	NA	NA	NA	NA	NA	NA	NA	1	1	NA	NA	NA	NA
REPIN1	1	1	NA	NA	NA	NA	NA	NA	NA	NA	NA	NA	NA	NA	NA	NA	1	1	NA	NA	NA	NA	NA	NA
RERE	1	1	NA	NA	NA	NA	NA	NA	NA	NA	NA	NA	NA	NA	1	1	NA	NA	NA	NA	NA	NA	NA	NA
REST	1	1	1	1	1	1	NA	NA	NA	NA	1	1	1	1	1	0.407893883766957	1	1	1	1	NA	NA	NA	NA
RFX1	1	1	1	1	NA	NA	NA	NA	NA	NA	NA	NA	NA	NA	1	1	NA	NA	NA	NA	NA	NA	NA	NA
RFX2	1	1	1	1	NA	NA	NA	NA	NA	NA	NA	NA	NA	NA	NA	NA	NA	NA	NA	NA	NA	NA	NA	NA
RFX3	1	1	NA	NA	NA	NA	NA	NA	NA	NA	NA	NA	NA	NA	1	1	NA	NA	NA	NA	NA	NA	NA	NA
RFX5	1	1	1	1	1	1	NA	NA	NA	NA	NA	NA	NA	NA	1	1	NA	NA	1	1	NA	NA	NA	NA
RFX7	1	1	1	1	NA	NA	NA	NA	NA	NA	NA	NA	NA	NA	NA	NA	NA	NA	NA	NA	NA	NA	NA	NA
RFXANK	1	1	NA	NA	NA	NA	NA	NA	NA	NA	NA	NA	NA	NA	1	1	NA	NA	NA	NA	NA	NA	NA	NA
RLF	1	1	1	1	NA	NA	NA	NA	NA	NA	NA	NA	NA	NA	1	1	NA	NA	NA	NA	NA	NA	NA	NA
RNF2	1	1	1	1	1	1	NA	NA	NA	NA	NA	NA	NA	NA	1	1	NA	NA	1	1	NA	NA	NA	NA
RORA	1	1	1	1	NA	NA	NA	NA	NA	NA	NA	NA	NA	NA	NA	NA	NA	NA	NA	NA	NA	NA	NA	NA
RPA2	1	1	1	1	NA	NA	NA	NA	NA	NA	NA	NA	NA	NA	NA	NA	NA	NA	NA	NA	NA	NA	NA	NA
RUNX1	1.22835042800029e-24	0.862306760420212	1	1	NA	NA	NA	NA	NA	NA	NA	NA	NA	NA	7.52480477396906e-10	1	3.97477331532738e-28	0.0490035032721389	1	0.433851225312142	NA	NA	NA	NA
RUNX1T1	1	1	NA	NA	NA	NA	NA	NA	NA	NA	NA	NA	NA	NA	1	1	NA	NA	NA	NA	NA	NA	NA	NA
RUNX2	1	1	1	1	NA	NA	NA	NA	NA	NA	NA	NA	NA	NA	1	1	NA	NA	NA	NA	NA	NA	NA	NA
RUNX3	1	1	NA	NA	NA	NA	NA	NA	NA	NA	NA	NA	NA	NA	NA	NA	NA	NA	1	1	NA	NA	NA	NA
RUVBL1	1	1	NA	NA	NA	NA	NA	NA	NA	NA	NA	NA	NA	NA	1	1	NA	NA	NA	NA	NA	NA	NA	NA
RUVBL2	1	1	NA	NA	NA	NA	NA	NA	NA	NA	NA	NA	NA	NA	1	1	NA	NA	NA	NA	NA	NA	NA	NA
RXRA	0.000879853300588147	1	1	1	1	1	NA	NA	NA	NA	NA	NA	0.160531857994589	1	1	1	NA	NA	1	1	NA	NA	NA	NA
RXRB	1	1	NA	NA	NA	NA	NA	NA	NA	NA	NA	NA	NA	NA	1	1	NA	NA	NA	NA	NA	NA	NA	NA
SAFB	1	1	NA	NA	NA	NA	NA	NA	NA	NA	NA	NA	NA	NA	1	1	NA	NA	NA	NA	NA	NA	NA	NA
SAFB2	1	1	NA	NA	NA	NA	NA	NA	NA	NA	NA	NA	NA	NA	1	1	NA	NA	NA	NA	NA	NA	NA	NA
SALL1	1	1	NA	NA	NA	NA	NA	NA	NA	NA	NA	NA	NA	NA	NA	NA	1	1	NA	NA	NA	NA	NA	NA
SALL2	1	1	NA	NA	NA	NA	NA	NA	NA	NA	NA	NA	NA	NA	NA	NA	1	1	NA	NA	NA	NA	NA	NA
SALL4	1	1	1	1	1	1	NA	NA	NA	NA	NA	NA	NA	NA	NA	NA	NA	NA	NA	NA	NA	NA	NA	NA
SAP130	1	1	NA	NA	NA	NA	NA	NA	NA	NA	NA	NA	NA	NA	1	1	NA	NA	NA	NA	NA	NA	NA	NA
SAP30	1	1	NA	NA	1	1	NA	NA	NA	NA	NA	NA	NA	NA	1	1	NA	NA	NA	NA	NA	NA	NA	NA
SATB1	1	1	1	1	NA	NA	NA	NA	NA	NA	NA	NA	1	1	1	1	NA	NA	NA	NA	NA	NA	NA	NA
SCRT1	1	1	NA	NA	NA	NA	NA	NA	NA	NA	NA	NA	NA	NA	NA	NA	1	1	NA	NA	NA	NA	NA	NA
SCRT2	1	1	NA	NA	NA	NA	NA	NA	NA	NA	NA	NA	NA	NA	NA	NA	1	1	NA	NA	NA	NA	NA	NA
SETBP1	1	1	NA	NA	NA	NA	NA	NA	NA	NA	NA	NA	NA	NA	NA	NA	1	1	NA	NA	NA	NA	NA	NA
SETD1A	1	1	NA	NA	NA	NA	NA	NA	NA	NA	NA	NA	NA	NA	NA	NA	NA	NA	NA	NA	NA	NA	NA	NA
SETD7	1	1	NA	NA	1	1	NA	NA	NA	NA	NA	NA	NA	NA	NA	NA	NA	NA	NA	NA	NA	NA	NA	NA
SETDB1	1	1	NA	NA	NA	NA	NA	NA	NA	NA	NA	NA	NA	NA	1	1	1	1	NA	NA	NA	NA	NA	NA
SFPQ	1	1	1	1	NA	NA	NA	NA	NA	NA	NA	NA	NA	NA	NA	NA	NA	NA	NA	NA	NA	NA	NA	NA
SIGMAR1	1	1	1	1	NA	NA	NA	NA	NA	NA	NA	NA	NA	NA	NA	NA	NA	NA	NA	NA	NA	NA	NA	NA
SIN3A	1	1	1	1	1	0.165264408513508	NA	NA	NA	NA	NA	NA	1	1	1	1	NA	NA	1	1	NA	NA	NA	NA
SIN3B	1	1	NA	NA	NA	NA	NA	NA	NA	NA	NA	NA	NA	NA	1	1	NA	NA	NA	NA	NA	NA	NA	NA
SIPA1	1	1	1	1	NA	NA	NA	NA	NA	NA	NA	NA	NA	NA	NA	NA	NA	NA	NA	NA	NA	NA	NA	NA
SIRT6	1	1	NA	NA	1	1	NA	NA	NA	NA	NA	NA	NA	NA	1	1	NA	NA	NA	NA	NA	NA	NA	NA
SIX1	0.85071123734058	1	NA	NA	NA	NA	NA	NA	NA	NA	NA	NA	NA	NA	NA	NA	NA	NA	1	1	NA	NA	NA	NA
SIX2	2.92340183406943e-52	1	NA	NA	NA	NA	NA	NA	NA	NA	NA	NA	NA	NA	NA	NA	5.13393847337414e-43	1	2.0448201992615e-52	1	NA	NA	NA	NA
SIX4	1	1	1	1	NA	NA	NA	NA	NA	NA	NA	NA	NA	NA	NA	NA	NA	NA	NA	NA	NA	NA	NA	NA
SIX5	1	0.500395489333918	1	1	1	0.00018007412390101	NA	NA	NA	NA	NA	NA	NA	NA	1	0.132111580738211	NA	NA	1	0.509649856449134	NA	NA	NA	NA
SKI	1	1	NA	NA	NA	NA	NA	NA	NA	NA	NA	NA	NA	NA	1	1	NA	NA	NA	NA	NA	NA	NA	NA
SKIL	1	1	NA	NA	NA	NA	NA	NA	NA	NA	NA	NA	NA	NA	1	1	NA	NA	1	1	NA	NA	NA	NA
SKP2	1	1	1	1	NA	NA	NA	NA	NA	NA	NA	NA	NA	NA	NA	NA	NA	NA	NA	NA	NA	NA	NA	NA
SLC30A9	1	1	NA	NA	NA	NA	NA	NA	NA	NA	NA	NA	NA	NA	1	1	NA	NA	NA	NA	NA	NA	NA	NA
SMAD1	1	1	1	1	1	1	NA	NA	NA	NA	NA	NA	NA	NA	1	1	1	1	1	1	NA	NA	NA	NA
SMAD2	1	1	1	1	1	1	NA	NA	NA	NA	NA	NA	NA	NA	1	1	NA	NA	0.00024516360868647	1	NA	NA	NA	NA
SMAD3	1	1	1	1	1	0.586980035358908	NA	NA	NA	NA	NA	NA	NA	NA	NA	NA	NA	NA	1	1	NA	NA	NA	NA
SMAD4	1	1	1	1	1	1	NA	NA	NA	NA	NA	NA	NA	NA	1	1	NA	NA	NA	NA	NA	NA	NA	NA
SMAD5	1	1	1	1	NA	NA	NA	NA	NA	NA	NA	NA	NA	NA	1	1	NA	NA	1	1	NA	NA	NA	NA
SMARCA1	0.358912440563713	1	0.663917339623163	1	NA	NA	NA	NA	NA	NA	NA	NA	NA	NA	NA	NA	NA	NA	NA	NA	NA	NA	NA	NA
SMARCA2	1	1	NA	NA	NA	NA	NA	NA	NA	NA	NA	NA	NA	NA	NA	NA	NA	NA	1	1	NA	NA	NA	NA
SMARCA4	0.0776279240780949	0.00166674558108566	1	0.201051797149114	1	1	NA	NA	NA	NA	3.73868589188203e-05	1	NA	NA	1	1	NA	NA	1	1	NA	NA	1	1.19369123472908e-07
SMARCA5	1	1	1	1	NA	NA	NA	NA	NA	NA	NA	NA	NA	NA	1	1	NA	NA	1	1	NA	NA	NA	NA
SMARCB1	1	0.236054510236226	1	0.280041042963928	NA	NA	NA	NA	NA	NA	NA	NA	NA	NA	1	1	NA	NA	1	0.0176637064103634	NA	NA	NA	NA
SMARCC1	1	1	1	1	NA	NA	NA	NA	NA	NA	NA	NA	NA	NA	1	1	NA	NA	NA	NA	NA	NA	1	0.188475585344084
SMARCC2	1	1	1	1	NA	NA	NA	NA	NA	NA	NA	NA	NA	NA	0.00628473799990595	1	NA	NA	NA	NA	NA	NA	NA	NA
SMARCE1	1	1	1	1	NA	NA	NA	NA	NA	NA	NA	NA	NA	NA	0.176095882674049	1	NA	NA	NA	NA	NA	NA	NA	NA
SMC1A	1	0.0473977904725065	1	0.0110078114078292	NA	NA	NA	NA	NA	NA	NA	NA	NA	NA	NA	NA	NA	NA	1	1	NA	NA	NA	NA
SMC3	1	0.00184123772288177	1	0.0027604272703182	NA	NA	NA	NA	NA	NA	1	1	1	0.000867605044499167	1	0.00193766926833513	NA	NA	1	1	NA	NA	NA	NA
SNAI1	1	1	1	1	NA	NA	NA	NA	NA	NA	NA	NA	NA	NA	NA	NA	1	1	NA	NA	NA	NA	NA	NA
SNAI2	1	1	NA	NA	1	1	NA	NA	NA	NA	NA	NA	NA	NA	NA	NA	NA	NA	1	1	NA	NA	NA	NA
SNAPC4	1	1	1	1	NA	NA	NA	NA	NA	NA	NA	NA	NA	NA	NA	NA	NA	NA	1	1	NA	NA	NA	NA
SNIP1	1	1	1	1	NA	NA	NA	NA	NA	NA	NA	NA	NA	NA	1	1	NA	NA	NA	NA	NA	NA	NA	NA
SNRNP70	1	1	NA	NA	NA	NA	NA	NA	NA	NA	NA	NA	NA	NA	1	1	NA	NA	NA	NA	NA	NA	NA	NA
SOD1	1	1	1	1	NA	NA	NA	NA	NA	NA	NA	NA	NA	NA	NA	NA	NA	NA	NA	NA	NA	NA	NA	NA
SOX10	1	1	NA	NA	NA	NA	NA	NA	NA	NA	NA	NA	NA	NA	NA	NA	NA	NA	NA	NA	NA	NA	NA	NA
SOX11	1	1	NA	NA	NA	NA	NA	NA	NA	NA	NA	NA	NA	NA	1	1	NA	NA	NA	NA	NA	NA	NA	NA
SOX13	1	1	NA	NA	NA	NA	NA	NA	NA	NA	NA	NA	NA	NA	1	1	NA	NA	NA	NA	NA	NA	NA	NA
SOX15	1	1	NA	NA	NA	NA	NA	NA	NA	NA	NA	NA	NA	NA	NA	NA	NA	NA	NA	NA	NA	NA	NA	NA
SOX17	1	1	NA	NA	1	1	NA	NA	NA	NA	NA	NA	NA	NA	NA	NA	NA	NA	NA	NA	NA	NA	NA	NA
SOX2	1	1	1	1	1	0.156530344301467	NA	NA	NA	NA	NA	NA	1	1	NA	NA	1	1	1	1	NA	NA	NA	NA
SOX3	1	1	1	1	NA	NA	NA	NA	NA	NA	NA	NA	NA	NA	NA	NA	NA	NA	NA	NA	NA	NA	NA	NA
SOX4	1	1	1	1	NA	NA	NA	NA	NA	NA	NA	NA	1	1	NA	NA	1	1	NA	NA	NA	NA	NA	NA
SOX5	1	1	NA	NA	NA	NA	NA	NA	NA	NA	NA	NA	NA	NA	1	1	NA	NA	NA	NA	NA	NA	NA	NA
SOX6	1	1	NA	NA	NA	NA	NA	NA	NA	NA	NA	NA	NA	NA	1	1	NA	NA	NA	NA	NA	NA	NA	NA
SOX9	1	1	1	1	1	1	NA	NA	NA	NA	NA	NA	NA	NA	NA	NA	NA	NA	NA	NA	NA	NA	NA	NA
SP1	5.08965259489902e-19	0.240041268538904	2.84254475887136e-17	0.342621540103415	1	0.0128257784508609	NA	NA	NA	NA	NA	NA	NA	NA	1	1	1	1	1	1	NA	NA	NA	NA
SP140	0.0171526906925366	0.956385907146284	NA	NA	NA	NA	NA	NA	NA	NA	NA	NA	NA	NA	NA	NA	NA	NA	NA	NA	NA	NA	NA	NA
SP2	1	1	1	1	1	1	NA	NA	NA	NA	NA	NA	NA	NA	1	1	1	1	NA	NA	NA	NA	NA	NA
SP3	1	1	1	1	NA	NA	NA	NA	NA	NA	NA	NA	NA	NA	NA	NA	1	1	NA	NA	NA	NA	NA	NA
SP4	1	1	NA	NA	1	0.723906856848894	NA	NA	NA	NA	NA	NA	NA	NA	NA	NA	1	1	NA	NA	NA	NA	NA	NA
SP5	1	1	NA	NA	NA	NA	NA	NA	NA	NA	NA	NA	NA	NA	1	1	NA	NA	NA	NA	NA	NA	NA	NA
SP7	1	1	NA	NA	NA	NA	NA	NA	NA	NA	NA	NA	NA	NA	NA	NA	1	1	NA	NA	NA	NA	NA	NA
SPDEF	1	1	1	1	NA	NA	NA	NA	NA	NA	NA	NA	NA	NA	NA	NA	NA	NA	NA	NA	NA	NA	NA	NA
SPI1	1	1	NA	NA	NA	NA	NA	NA	NA	NA	NA	NA	NA	NA	1	1	NA	NA	1	1	NA	NA	NA	NA
SPIB	1	1	1	1	NA	NA	NA	NA	NA	NA	NA	NA	NA	NA	1	1	NA	NA	NA	NA	NA	NA	NA	NA
SRC	1	1	1	1	NA	NA	NA	NA	NA	NA	NA	NA	NA	NA	NA	NA	NA	NA	NA	NA	NA	NA	NA	NA
SREBF1	1	0.568002729856299	1	1	NA	NA	NA	NA	NA	NA	NA	NA	NA	NA	1	0.538486474637728	NA	NA	NA	NA	NA	NA	NA	NA
SREBF2	1	1	1	1	NA	NA	NA	NA	NA	NA	NA	NA	NA	NA	1	1	NA	NA	NA	NA	NA	NA	NA	NA
SRF	1	0.00115774214793899	1	1	1	1.23766379381028e-05	NA	NA	NA	NA	NA	NA	NA	NA	1	0.370159699655816	NA	NA	1	1	NA	NA	NA	NA
SRSF3	1	1	NA	NA	NA	NA	NA	NA	NA	NA	NA	NA	NA	NA	1	1	NA	NA	NA	NA	NA	NA	NA	NA
SRSF4	1	1	NA	NA	NA	NA	NA	NA	NA	NA	NA	NA	NA	NA	1	1	NA	NA	NA	NA	NA	NA	NA	NA
SRSF7	1	1	NA	NA	NA	NA	NA	NA	NA	NA	NA	NA	NA	NA	1	1	NA	NA	NA	NA	NA	NA	NA	NA
SRSF9	1	1	NA	NA	NA	NA	NA	NA	NA	NA	NA	NA	NA	NA	1	1	NA	NA	NA	NA	NA	NA	NA	NA
SS18	1	1	NA	NA	NA	NA	NA	NA	NA	NA	NA	NA	NA	NA	1	1	NA	NA	NA	NA	NA	NA	1	1
SS18/SSX1	6.27322760534545e-06	0.312189321918987	NA	NA	NA	NA	NA	NA	NA	NA	NA	NA	NA	NA	NA	NA	NA	NA	NA	NA	NA	NA	NA	NA
SSRP1	1	1	NA	NA	NA	NA	NA	NA	NA	NA	NA	NA	NA	NA	1	1	NA	NA	NA	NA	NA	NA	NA	NA
STAG1	1	6.88881230699456e-06	NA	NA	NA	NA	NA	NA	NA	NA	NA	NA	NA	NA	NA	NA	NA	NA	1	1	NA	NA	NA	NA
STAG2	1	1	NA	NA	NA	NA	NA	NA	NA	NA	NA	NA	NA	NA	NA	NA	NA	NA	1	1	NA	NA	NA	NA
STAT1	1	1	1	1	NA	NA	NA	NA	NA	NA	NA	NA	NA	NA	1	1	NA	NA	1	1	NA	NA	NA	NA
STAT2	1	1	1	1	NA	NA	NA	NA	NA	NA	NA	NA	NA	NA	1	1	NA	NA	1	1	NA	NA	NA	NA
STAT3	1	1	1	1	1	1	NA	NA	NA	NA	NA	NA	NA	NA	1	1	NA	NA	1	1	NA	NA	NA	NA
STAT4	1	1	1	1	NA	NA	NA	NA	NA	NA	NA	NA	NA	NA	NA	NA	NA	NA	1	1	NA	NA	NA	NA
STAT5A	1	1	1	1	NA	NA	NA	NA	NA	NA	NA	NA	NA	NA	1	1	NA	NA	1	1	NA	NA	NA	NA
STAT5B	1	1	NA	NA	NA	NA	NA	NA	NA	NA	NA	NA	NA	NA	NA	NA	NA	NA	1	1	NA	NA	NA	NA
STAT6	1	1	1	1	NA	NA	NA	NA	NA	NA	NA	NA	NA	NA	NA	NA	NA	NA	1	1	NA	NA	NA	NA
SUMO2	1	1	1	1	NA	NA	NA	NA	NA	NA	NA	NA	NA	NA	NA	NA	NA	NA	NA	NA	NA	NA	NA	NA
SUPT16H	1	1	NA	NA	NA	NA	NA	NA	NA	NA	NA	NA	NA	NA	NA	NA	NA	NA	NA	NA	NA	NA	NA	NA
SUPT20H	1	1	1	1	NA	NA	NA	NA	NA	NA	NA	NA	NA	NA	NA	NA	NA	NA	1	1	NA	NA	NA	NA
SUPT5H	1	1	1	1	NA	NA	NA	NA	NA	NA	NA	NA	NA	NA	1	1	NA	NA	NA	NA	NA	NA	NA	NA
SUZ12	1.12915822773478e-05	1	1	1	0.000933982360827819	1	NA	NA	NA	NA	NA	NA	NA	NA	0.0924394757086524	1	1	1	2.69110702264663e-18	1	NA	NA	1	1
SYNCRIP	0.119322291914218	1	NA	NA	NA	NA	NA	NA	NA	NA	NA	NA	NA	NA	0.152024396021587	1	NA	NA	NA	NA	NA	NA	NA	NA
T	1.74765406066777e-08	1	1	1	1	1	NA	NA	NA	NA	NA	NA	NA	NA	NA	NA	NA	NA	NA	NA	NA	NA	NA	NA
TAF1	1	0.144783729003992	1	0.91184187400951	1	0.00670953836371805	NA	NA	NA	NA	1	1	1	1	1	1	NA	NA	1	1	NA	NA	NA	NA
TAF15	1	1	NA	NA	NA	NA	NA	NA	NA	NA	NA	NA	NA	NA	1	1	NA	NA	NA	NA	NA	NA	NA	NA
TAF7	1	1	NA	NA	1	1	NA	NA	NA	NA	NA	NA	NA	NA	1	1	NA	NA	NA	NA	NA	NA	NA	NA
TAF9B	1	1	NA	NA	NA	NA	NA	NA	NA	NA	NA	NA	NA	NA	1	1	NA	NA	NA	NA	NA	NA	NA	NA
TAL1	0.000697443699915424	1	1	1	1	0.845979893690686	NA	NA	NA	NA	NA	NA	NA	NA	1	1	1	1	1	1	NA	NA	NA	NA
TARDBP	1	0.896783456426917	1	1	NA	NA	NA	NA	NA	NA	NA	NA	NA	NA	1	0.548654739810611	1	1	1	1	NA	NA	NA	NA
TBL1XR1	1	1	NA	NA	NA	NA	NA	NA	NA	NA	NA	NA	NA	NA	1	1	NA	NA	1	1	NA	NA	NA	NA
TBP	1	0.742989239572356	1	1	1	0.00334018967745664	NA	NA	NA	NA	NA	NA	NA	NA	1	1	NA	NA	1	1	NA	NA	NA	NA
TBPL1	1	1	1	1	NA	NA	NA	NA	NA	NA	NA	NA	NA	NA	NA	NA	NA	NA	1	1	NA	NA	NA	NA
TBX1	1	0.663680131167445	1	1	NA	NA	NA	NA	NA	NA	NA	NA	NA	NA	NA	NA	NA	NA	NA	NA	NA	NA	NA	NA
TBX2	0.00301473172316515	0.0867206996443342	NA	NA	NA	NA	NA	NA	NA	NA	NA	NA	3.93779635604858e-07	1	NA	NA	NA	NA	NA	NA	NA	NA	NA	NA
TBX21	1	1	NA	NA	NA	NA	NA	NA	NA	NA	NA	NA	NA	NA	NA	NA	NA	NA	1	1	NA	NA	NA	NA
TBX3	1	1	1	1	NA	NA	NA	NA	NA	NA	NA	NA	NA	NA	1	1	NA	NA	NA	NA	NA	NA	NA	NA
TBX5	1	1	NA	NA	NA	NA	NA	NA	NA	NA	NA	NA	NA	NA	NA	NA	NA	NA	NA	NA	NA	NA	NA	NA
TCF12	0.0366760242808215	1	1	1	1	1	NA	NA	NA	NA	NA	NA	1.85257955086596e-22	1	1	1	NA	NA	1	1	NA	NA	NA	NA
TCF3	1	1	NA	NA	NA	NA	NA	NA	NA	NA	NA	NA	NA	NA	1	1	NA	NA	1	1	NA	NA	NA	NA
TCF4	1	1	NA	NA	1	0.00525928725500599	NA	NA	NA	NA	NA	NA	5.01696259990803e-33	1	1	1	NA	NA	NA	NA	NA	NA	NA	NA
TCF7	0.0850254861003259	1	NA	NA	NA	NA	NA	NA	NA	NA	NA	NA	NA	NA	0.0245096003222439	1	NA	NA	1	1	NA	NA	NA	NA
TCF7L1	1	1	1	1	1	1	NA	NA	NA	NA	NA	NA	NA	NA	NA	NA	NA	NA	NA	NA	NA	NA	NA	NA
TCF7L2	1	1	1	1	1	0.00529108985411574	NA	NA	NA	NA	NA	NA	NA	NA	1	1	0.0204982218115592	1	NA	NA	NA	NA	NA	NA
TCFL5	1	1	1	1	NA	NA	NA	NA	NA	NA	NA	NA	NA	NA	NA	NA	NA	NA	NA	NA	NA	NA	NA	NA
TCOF1	1	1	1	1	NA	NA	NA	NA	NA	NA	NA	NA	NA	NA	NA	NA	NA	NA	NA	NA	NA	NA	NA	NA
TEAD1	1	1	1	1	NA	NA	NA	NA	NA	NA	NA	NA	NA	NA	1	1	NA	NA	NA	NA	NA	NA	NA	NA
TEAD2	1	1	1	1	NA	NA	NA	NA	NA	NA	NA	NA	NA	NA	1	1	NA	NA	NA	NA	NA	NA	NA	NA
TEAD3	1	1	NA	NA	NA	NA	NA	NA	NA	NA	NA	NA	NA	NA	1	1	NA	NA	NA	NA	NA	NA	NA	NA
TEAD4	1	0.00166674558108566	1	1	1	4.2108201319776e-06	NA	NA	NA	NA	NA	NA	1	1	1	1	NA	NA	NA	NA	NA	NA	NA	NA
TET1	1	1	NA	NA	NA	NA	NA	NA	NA	NA	NA	NA	NA	NA	NA	NA	NA	NA	NA	NA	NA	NA	NA	NA
TET2	1	1	1	1	NA	NA	NA	NA	NA	NA	NA	NA	NA	NA	NA	NA	NA	NA	1	1	NA	NA	NA	NA
TET3	1	1	NA	NA	NA	NA	NA	NA	NA	NA	NA	NA	NA	NA	NA	NA	NA	NA	1	1	NA	NA	NA	NA
TFAM	1	1	1	1	NA	NA	NA	NA	NA	NA	NA	NA	NA	NA	NA	NA	NA	NA	NA	NA	NA	NA	NA	NA
TFAP2A	3.39333924752292e-25	0.364773901782159	1	1	0.0108555653413971	0.931024288936923	NA	NA	NA	NA	NA	NA	NA	NA	NA	NA	5.01337091431419e-20	0.349565491120777	NA	NA	NA	NA	NA	NA
TFAP2C	0.188248803479473	0.0839071683326544	1	1	3.52324532575537e-09	0.00670953836371805	NA	NA	NA	NA	NA	NA	NA	NA	1	1	NA	NA	NA	NA	NA	NA	NA	NA
TFAP4	1	0.407048721956514	NA	NA	NA	NA	NA	NA	NA	NA	NA	NA	NA	NA	1	0.622876884645518	NA	NA	NA	NA	NA	NA	NA	NA
TFCP2	1	1	1	1	NA	NA	NA	NA	NA	NA	NA	NA	NA	NA	NA	NA	NA	NA	NA	NA	NA	NA	NA	NA
TFDP1	1	1	1	1	NA	NA	NA	NA	NA	NA	NA	NA	NA	NA	1	1	NA	NA	NA	NA	NA	NA	NA	NA
TFDP2	1	1	1	1	NA	NA	NA	NA	NA	NA	NA	NA	NA	NA	NA	NA	NA	NA	NA	NA	NA	NA	NA	NA
TFE3	1	1	1	1	NA	NA	NA	NA	NA	NA	NA	NA	NA	NA	1	1	NA	NA	NA	NA	NA	NA	NA	NA
TFEB	1	1	1	1	NA	NA	NA	NA	NA	NA	NA	NA	NA	NA	NA	NA	NA	NA	1	1	NA	NA	NA	NA
TGIF1	1	1	1	1	NA	NA	NA	NA	NA	NA	NA	NA	NA	NA	NA	NA	NA	NA	NA	NA	NA	NA	NA	NA
TGIF2	1	1	NA	NA	NA	NA	NA	NA	NA	NA	NA	NA	NA	NA	1	1	NA	NA	NA	NA	NA	NA	NA	NA
THAP1	1	1	NA	NA	NA	NA	NA	NA	NA	NA	NA	NA	NA	NA	1	1	NA	NA	NA	NA	NA	NA	NA	NA
THAP11	1	0.624299582193329	1	1	1	0.00289103259452782	NA	NA	NA	NA	NA	NA	NA	NA	1	1	NA	NA	NA	NA	NA	NA	NA	NA
THAP4	1	1	1	1	NA	NA	NA	NA	NA	NA	NA	NA	NA	NA	NA	NA	NA	NA	NA	NA	NA	NA	NA	NA
THRA	1	1	NA	NA	NA	NA	NA	NA	NA	NA	NA	NA	NA	NA	1	1	NA	NA	NA	NA	NA	NA	NA	NA
THRAP3	1	1	NA	NA	NA	NA	NA	NA	NA	NA	NA	NA	NA	NA	1	1	NA	NA	NA	NA	NA	NA	NA	NA
THRB	1	1	NA	NA	NA	NA	NA	NA	NA	NA	NA	NA	NA	NA	1	1	NA	NA	NA	NA	NA	NA	NA	NA
TLE3	0.000209894808318201	1	0.000436088335840883	1	NA	NA	NA	NA	NA	NA	NA	NA	NA	NA	NA	NA	NA	NA	NA	NA	NA	NA	NA	NA
TLX1	1	1	1	1	NA	NA	NA	NA	NA	NA	NA	NA	NA	NA	NA	NA	NA	NA	NA	NA	NA	NA	NA	NA
TOX4	1	1	1	1	NA	NA	NA	NA	NA	NA	NA	NA	NA	NA	NA	NA	NA	NA	NA	NA	NA	NA	NA	NA
TP53	1	0.0888300726422925	1	0.0169008398538114	1	0.0514101102698345	NA	NA	NA	NA	NA	NA	NA	NA	1	1	NA	NA	1	1	NA	NA	NA	NA
TP63	0.00254100847549454	0.11088196198741	1	1	NA	NA	NA	NA	NA	NA	NA	NA	NA	NA	NA	NA	NA	NA	0.552609424370349	1	NA	NA	NA	NA
TP73	1	1	1	1	NA	NA	NA	NA	NA	NA	NA	NA	NA	NA	1	1	NA	NA	1	1	NA	NA	NA	NA
TRIM22	1	1	1	0.857857514820811	NA	NA	NA	NA	NA	NA	NA	NA	NA	NA	1	1	NA	NA	1	1	NA	NA	NA	NA
TRIM24	1	1	1	1	NA	NA	NA	NA	NA	NA	NA	NA	NA	NA	1	1	NA	NA	NA	NA	NA	NA	NA	NA
TRIM28	1	1	1	1	NA	NA	NA	NA	NA	NA	NA	NA	NA	NA	1	1	1	1	NA	NA	NA	NA	NA	NA
TRIP13	1	1	NA	NA	NA	NA	NA	NA	NA	NA	NA	NA	NA	NA	1	1	NA	NA	NA	NA	NA	NA	NA	NA
TRPS1	4.99814579422022e-19	0.240041268538904	0.000797151556743678	1	NA	NA	NA	NA	NA	NA	NA	NA	NA	NA	NA	NA	NA	NA	1	1	NA	NA	NA	NA
TSC22D4	0.00102422720372985	1	NA	NA	NA	NA	NA	NA	NA	NA	NA	NA	NA	NA	2.30120590751936e-05	1	NA	NA	1	1	NA	NA	NA	NA
TSHZ1	1	1	1	1	NA	NA	NA	NA	NA	NA	NA	NA	NA	NA	NA	NA	1	1	NA	NA	NA	NA	NA	NA
TUBG1	1	1	NA	NA	NA	NA	NA	NA	NA	NA	NA	NA	NA	NA	NA	NA	NA	NA	1	1	NA	NA	NA	NA
TWIST1	2.99740106669236e-37	0.578480445058735	NA	NA	NA	NA	NA	NA	NA	NA	NA	NA	6.35020452664554e-38	0.323409403133316	NA	NA	NA	NA	NA	NA	NA	NA	NA	NA
U2AF1	1	1	NA	NA	NA	NA	NA	NA	NA	NA	NA	NA	NA	NA	1	1	NA	NA	NA	NA	NA	NA	NA	NA
U2AF2	1	1	NA	NA	NA	NA	NA	NA	NA	NA	NA	NA	NA	NA	1	1	NA	NA	NA	NA	NA	NA	NA	NA
UBP1	1	1	1	1	NA	NA	NA	NA	NA	NA	NA	NA	NA	NA	NA	NA	NA	NA	NA	NA	NA	NA	NA	NA
UBTF	1	1	1	1	0.0455118967069936	1	NA	NA	NA	NA	NA	NA	NA	NA	NA	NA	NA	NA	1	1	NA	NA	NA	NA
USF1	1	0.000534281970227355	1	1	1	5.81674010218215e-05	NA	NA	NA	NA	NA	NA	1	0.00840838543548575	1	1	NA	NA	1	1	NA	NA	NA	NA
USF2	1	0.46840839323845	1	1	1	0.000242296664953618	NA	NA	NA	NA	NA	NA	1	1	1	1	NA	NA	1	1	NA	NA	NA	NA
USP7	1	1	NA	NA	NA	NA	NA	NA	NA	NA	NA	NA	NA	NA	1	1	NA	NA	NA	NA	NA	NA	NA	NA
VDR	1	1	1	1	NA	NA	NA	NA	NA	NA	NA	NA	NA	NA	1	1	NA	NA	1	1	NA	NA	NA	NA
VEZF1	1	1	1	1	NA	NA	NA	NA	NA	NA	NA	NA	NA	NA	1	1	NA	NA	NA	NA	NA	NA	NA	NA
WAPL	1	1	NA	NA	1	1	NA	NA	NA	NA	NA	NA	NA	NA	NA	NA	NA	NA	NA	NA	NA	NA	NA	NA
WDHD1	1	1	1	1	NA	NA	NA	NA	NA	NA	NA	NA	NA	NA	NA	NA	NA	NA	NA	NA	NA	NA	NA	NA
WIZ	1	1	NA	NA	NA	NA	NA	NA	NA	NA	NA	NA	NA	NA	NA	NA	1	1	NA	NA	NA	NA	NA	NA
WRNIP1	1	1	NA	NA	NA	NA	NA	NA	NA	NA	NA	NA	NA	NA	NA	NA	NA	NA	1	1	NA	NA	NA	NA
WT1	6.82956439383419e-08	1	NA	NA	NA	NA	NA	NA	NA	NA	NA	NA	NA	NA	6.77835258189002e-05	1	0.0919009115358158	1	NA	NA	NA	NA	NA	NA
XBP1	1	1	1	1	NA	NA	NA	NA	NA	NA	NA	NA	NA	NA	NA	NA	NA	NA	NA	NA	NA	NA	NA	NA
XRCC3	1	1	NA	NA	NA	NA	NA	NA	NA	NA	NA	NA	NA	NA	1	1	NA	NA	NA	NA	NA	NA	NA	NA
XRCC4	1	1	NA	NA	NA	NA	NA	NA	NA	NA	NA	NA	NA	NA	1	1	NA	NA	NA	NA	NA	NA	NA	NA
XRCC5	1	0.956385907146284	NA	NA	NA	NA	NA	NA	NA	NA	NA	NA	NA	NA	1	0.951227945488486	NA	NA	NA	NA	NA	NA	NA	NA
YAP1	1	1	1	1	1	1	NA	NA	NA	NA	NA	NA	NA	NA	NA	NA	NA	NA	NA	NA	NA	NA	NA	NA
YBX1	1	1	1	1	NA	NA	NA	NA	NA	NA	NA	NA	NA	NA	1	1	1	1	1	1	NA	NA	NA	NA
YBX3	1	1	1	1	NA	NA	NA	NA	NA	NA	NA	NA	NA	NA	1	1	NA	NA	NA	NA	NA	NA	NA	NA
YY1	0.185447246687031	0.0546577033429901	1	0.0027604272703182	1	0.162038788574497	NA	NA	NA	NA	NA	NA	1	1	1	0.00146013952998983	1	1	1	1	NA	NA	NA	NA
YY2	1	1	1	1	NA	NA	NA	NA	NA	NA	NA	NA	NA	NA	NA	NA	1	1	NA	NA	NA	NA	NA	NA
ZBED1	1	1	NA	NA	NA	NA	NA	NA	NA	NA	NA	NA	NA	NA	1	1	NA	NA	1	1	NA	NA	NA	NA
ZBED4	1	1	1	1	NA	NA	NA	NA	NA	NA	NA	NA	NA	NA	NA	NA	NA	NA	NA	NA	NA	NA	NA	NA
ZBED5	1	1	NA	NA	NA	NA	NA	NA	NA	NA	NA	NA	NA	NA	1	1	NA	NA	NA	NA	NA	NA	NA	NA
ZBTB1	1	1	1	1	NA	NA	NA	NA	NA	NA	NA	NA	NA	NA	NA	NA	1	1	NA	NA	NA	NA	NA	NA
ZBTB11	1	1	1	1	NA	NA	NA	NA	NA	NA	NA	NA	NA	NA	1	1	1	1	NA	NA	NA	NA	NA	NA
ZBTB12	1	1	NA	NA	NA	NA	NA	NA	NA	NA	NA	NA	NA	NA	NA	NA	1	1	NA	NA	NA	NA	NA	NA
ZBTB14	1	1	NA	NA	NA	NA	NA	NA	NA	NA	NA	NA	NA	NA	NA	NA	1	1	NA	NA	NA	NA	NA	NA
ZBTB16	0.322094447518687	1	1	1	NA	NA	NA	NA	NA	NA	NA	NA	NA	NA	0.000289341826095926	1	NA	NA	NA	NA	NA	NA	NA	NA
ZBTB17	1	1	1	1	NA	NA	NA	NA	NA	NA	NA	NA	NA	NA	1	1	1	1	1	1	NA	NA	NA	NA
ZBTB18	1	1	NA	NA	NA	NA	NA	NA	NA	NA	NA	NA	NA	NA	NA	NA	1	1	NA	NA	NA	NA	NA	NA
ZBTB2	1	0.00344823265952584	1	1	NA	NA	NA	NA	NA	NA	NA	NA	NA	NA	1	0.00146013952998983	NA	NA	1	1	NA	NA	NA	NA
ZBTB20	1	1	NA	NA	NA	NA	NA	NA	NA	NA	NA	NA	NA	NA	NA	NA	1	1	NA	NA	NA	NA	NA	NA
ZBTB21	1	1	NA	NA	NA	NA	NA	NA	NA	NA	NA	NA	NA	NA	NA	NA	1	1	NA	NA	NA	NA	NA	NA
ZBTB24	1	1	1	1	NA	NA	NA	NA	NA	NA	NA	NA	NA	NA	NA	NA	NA	NA	NA	NA	NA	NA	NA	NA
ZBTB25	1	1	NA	NA	NA	NA	NA	NA	NA	NA	NA	NA	NA	NA	1	1	NA	NA	NA	NA	NA	NA	NA	NA
ZBTB26	1	1	NA	NA	NA	NA	NA	NA	NA	NA	NA	NA	NA	NA	1	1	1	1	NA	NA	NA	NA	NA	NA
ZBTB33	1	0.587345487448335	1	0.046231779496861	NA	NA	NA	NA	NA	NA	NA	NA	1	1	1	0.0162032482998981	NA	NA	1	1	NA	NA	NA	NA
ZBTB39	1	1	1	1	NA	NA	NA	NA	NA	NA	NA	NA	NA	NA	NA	NA	NA	NA	NA	NA	NA	NA	NA	NA
ZBTB4	1	1	1	1	NA	NA	NA	NA	NA	NA	NA	NA	NA	NA	NA	NA	NA	NA	NA	NA	NA	NA	NA	NA
ZBTB40	1	1	1	1	NA	NA	NA	NA	NA	NA	NA	NA	NA	NA	1	1	NA	NA	1	1	NA	NA	NA	NA
ZBTB42	0.00475206245627337	1	NA	NA	NA	NA	NA	NA	NA	NA	NA	NA	NA	NA	NA	NA	0.00742878249988145	1	NA	NA	NA	NA	NA	NA
ZBTB44	0.0581932159231726	1	1	1	NA	NA	NA	NA	NA	NA	NA	NA	NA	NA	NA	NA	0.0574049177684079	1	NA	NA	NA	NA	NA	NA
ZBTB48	1	1	1	1	NA	NA	NA	NA	NA	NA	NA	NA	NA	NA	1	1	1	1	NA	NA	NA	NA	NA	NA
ZBTB49	1	1	NA	NA	NA	NA	NA	NA	NA	NA	NA	NA	NA	NA	NA	NA	1	1	NA	NA	NA	NA	NA	NA
ZBTB5	1	1	NA	NA	NA	NA	NA	NA	NA	NA	NA	NA	NA	NA	1	1	NA	NA	NA	NA	NA	NA	NA	NA
ZBTB6	1	0.386669951748335	NA	NA	NA	NA	NA	NA	NA	NA	NA	NA	NA	NA	NA	NA	1	1	NA	NA	NA	NA	NA	NA
ZBTB7A	1	1	1	1	NA	NA	NA	NA	NA	NA	NA	NA	NA	NA	1	1	1	1	1	1	NA	NA	NA	NA
ZBTB7B	1	1	1	1	NA	NA	NA	NA	NA	NA	NA	NA	NA	NA	NA	NA	NA	NA	NA	NA	NA	NA	NA	NA
ZBTB8A	1	1	NA	NA	NA	NA	NA	NA	NA	NA	NA	NA	NA	NA	1	1	1	1	NA	NA	NA	NA	NA	NA
ZC3H11A	1	1	1	1	NA	NA	NA	NA	NA	NA	NA	NA	NA	NA	1	1	NA	NA	NA	NA	NA	NA	NA	NA
ZC3H8	1	1	1	1	NA	NA	NA	NA	NA	NA	NA	NA	NA	NA	NA	NA	NA	NA	NA	NA	NA	NA	NA	NA
ZEB1	1	1	1	1	NA	NA	NA	NA	NA	NA	1	1	NA	NA	1	1	1	1	1	1	NA	NA	NA	NA
ZEB2	1	1	NA	NA	NA	NA	NA	NA	NA	NA	NA	NA	NA	NA	1	1	1	1	NA	NA	NA	NA	NA	NA
ZFAT	1	1	1	1	NA	NA	NA	NA	NA	NA	NA	NA	NA	NA	NA	NA	NA	NA	NA	NA	NA	NA	NA	NA
ZFHX2	1	1	NA	NA	NA	NA	NA	NA	NA	NA	NA	NA	NA	NA	NA	NA	1	1	NA	NA	NA	NA	NA	NA
ZFHX3	1	1	1	1	NA	NA	NA	NA	NA	NA	NA	NA	NA	NA	NA	NA	NA	NA	NA	NA	NA	NA	NA	NA
ZFP1	1	1	NA	NA	NA	NA	NA	NA	NA	NA	NA	NA	NA	NA	1	1	NA	NA	NA	NA	NA	NA	NA	NA
ZFP28	1	1	NA	NA	NA	NA	NA	NA	NA	NA	NA	NA	NA	NA	NA	NA	1	1	NA	NA	NA	NA	NA	NA
ZFP3	1	1	NA	NA	NA	NA	NA	NA	NA	NA	NA	NA	NA	NA	NA	NA	1	1	NA	NA	NA	NA	NA	NA
ZFP36	1	1	1	1	NA	NA	NA	NA	NA	NA	NA	NA	NA	NA	0.0311765815239818	0.977150418408056	NA	NA	1	1	NA	NA	NA	NA
ZFP37	1	1	NA	NA	NA	NA	NA	NA	NA	NA	NA	NA	NA	NA	NA	NA	1	1	NA	NA	NA	NA	NA	NA
ZFP41	1	1	NA	NA	NA	NA	NA	NA	NA	NA	NA	NA	NA	NA	NA	NA	1	1	NA	NA	NA	NA	NA	NA
ZFP42	1	1	NA	NA	1	1	NA	NA	NA	NA	NA	NA	NA	NA	NA	NA	1	1	NA	NA	NA	NA	NA	NA
ZFP64	1	1	NA	NA	NA	NA	NA	NA	NA	NA	NA	NA	NA	NA	1	1	1	1	NA	NA	NA	NA	NA	NA
ZFP69B	1	1	NA	NA	NA	NA	NA	NA	NA	NA	NA	NA	NA	NA	NA	NA	1	1	NA	NA	NA	NA	NA	NA
ZFP82	1	1	NA	NA	NA	NA	NA	NA	NA	NA	NA	NA	NA	NA	NA	NA	1	1	NA	NA	NA	NA	NA	NA
ZFP91	0.469131356322693	1	NA	NA	NA	NA	NA	NA	NA	NA	NA	NA	NA	NA	0.575664120586149	1	NA	NA	NA	NA	NA	NA	NA	NA
ZFX	1	1	1	1	NA	NA	NA	NA	NA	NA	NA	NA	NA	NA	1	1	1	1	1	1	NA	NA	NA	NA
ZGPAT	1	1	NA	NA	NA	NA	NA	NA	NA	NA	NA	NA	NA	NA	1	1	NA	NA	NA	NA	NA	NA	NA	NA
ZHX1	1	0.386669951748335	1	0.338627508110966	NA	NA	NA	NA	NA	NA	NA	NA	NA	NA	1	0.187542552977117	NA	NA	NA	NA	NA	NA	NA	NA
ZHX2	1	0.211551957160641	1	0.236429948466684	NA	NA	NA	NA	NA	NA	NA	NA	NA	NA	1	0.000766950874748373	NA	NA	NA	NA	NA	NA	NA	NA
ZIC2	4.01494081602491e-11	1	1	1	NA	NA	NA	NA	NA	NA	NA	NA	NA	NA	1	1	6.97177116977894e-29	1	NA	NA	NA	NA	NA	NA
ZIK1	1	1	NA	NA	NA	NA	NA	NA	NA	NA	NA	NA	NA	NA	NA	NA	1	1	NA	NA	NA	NA	NA	NA
ZIM3	0.396783512098155	1	NA	NA	NA	NA	NA	NA	NA	NA	NA	NA	NA	NA	NA	NA	0.478503193249884	1	NA	NA	NA	NA	NA	NA
ZKSCAN1	1	0.786809681542416	1	1	NA	NA	NA	NA	NA	NA	NA	NA	NA	NA	1	0.81168308664168	NA	NA	NA	NA	NA	NA	NA	NA
ZKSCAN8	1	1	NA	NA	NA	NA	NA	NA	NA	NA	NA	NA	NA	NA	1	1	NA	NA	NA	NA	NA	NA	NA	NA
ZMIZ1	1	1	NA	NA	NA	NA	NA	NA	NA	NA	NA	NA	NA	NA	1	1	NA	NA	NA	NA	NA	NA	NA	NA
ZMYM2	1	1	NA	NA	NA	NA	NA	NA	NA	NA	NA	NA	NA	NA	NA	NA	NA	NA	1	1	NA	NA	NA	NA
ZMYM3	1	1	NA	NA	NA	NA	NA	NA	NA	NA	NA	NA	NA	NA	1	1	NA	NA	NA	NA	NA	NA	NA	NA
ZNF10	1	1	NA	NA	NA	NA	NA	NA	NA	NA	NA	NA	NA	NA	NA	NA	1	1	NA	NA	NA	NA	NA	NA
ZNF101	1	1	NA	NA	NA	NA	NA	NA	NA	NA	NA	NA	NA	NA	NA	NA	1	1	NA	NA	NA	NA	NA	NA
ZNF112	1	1	NA	NA	NA	NA	NA	NA	NA	NA	NA	NA	NA	NA	NA	NA	1	1	NA	NA	NA	NA	NA	NA
ZNF114	1	1	NA	NA	NA	NA	NA	NA	NA	NA	NA	NA	NA	NA	NA	NA	1	1	NA	NA	NA	NA	NA	NA
ZNF121	1	1	NA	NA	NA	NA	NA	NA	NA	NA	NA	NA	NA	NA	NA	NA	1	1	NA	NA	NA	NA	NA	NA
ZNF132	1	1	NA	NA	NA	NA	NA	NA	NA	NA	NA	NA	NA	NA	NA	NA	1	1	NA	NA	NA	NA	NA	NA
ZNF133	1	1	NA	NA	NA	NA	NA	NA	NA	NA	NA	NA	NA	NA	NA	NA	1	1	NA	NA	NA	NA	NA	NA
ZNF134	1	1	NA	NA	NA	NA	NA	NA	NA	NA	NA	NA	NA	NA	NA	NA	1	1	NA	NA	NA	NA	NA	NA
ZNF136	1	1	NA	NA	NA	NA	NA	NA	NA	NA	NA	NA	NA	NA	NA	NA	1	1	NA	NA	NA	NA	NA	NA
ZNF138	1	1	NA	NA	NA	NA	NA	NA	NA	NA	NA	NA	NA	NA	NA	NA	1	1	NA	NA	NA	NA	NA	NA
ZNF140	1	1	NA	NA	NA	NA	NA	NA	NA	NA	NA	NA	NA	NA	NA	NA	1	1	NA	NA	NA	NA	NA	NA
ZNF143	1	0.0888300726422925	1	0.0106398867512398	1	0.127570874502473	NA	NA	NA	NA	NA	NA	NA	NA	1	0.000766950874748373	1	1	1	1	NA	NA	NA	NA
ZNF146	1	1	NA	NA	NA	NA	NA	NA	NA	NA	NA	NA	NA	NA	1	1	1	1	NA	NA	NA	NA	NA	NA
ZNF148	0.83138689033615	1	NA	NA	NA	NA	NA	NA	NA	NA	NA	NA	NA	NA	0.945325487501273	1	1	1	NA	NA	NA	NA	NA	NA
ZNF155	1	1	NA	NA	NA	NA	NA	NA	NA	NA	NA	NA	NA	NA	NA	NA	1	1	NA	NA	NA	NA	NA	NA
ZNF157	1	1	NA	NA	NA	NA	NA	NA	NA	NA	NA	NA	NA	NA	NA	NA	1	1	NA	NA	NA	NA	NA	NA
ZNF16	1	1	NA	NA	NA	NA	NA	NA	NA	NA	NA	NA	NA	NA	NA	NA	1	1	NA	NA	NA	NA	NA	NA
ZNF165	0.337473309943548	1	0.640396481541899	1	NA	NA	NA	NA	NA	NA	NA	NA	NA	NA	NA	NA	NA	NA	NA	NA	NA	NA	NA	NA
ZNF169	1	1	NA	NA	NA	NA	NA	NA	NA	NA	NA	NA	NA	NA	NA	NA	1	1	NA	NA	NA	NA	NA	NA
ZNF174	1	1	NA	NA	NA	NA	NA	NA	NA	NA	NA	NA	NA	NA	NA	NA	1	1	NA	NA	NA	NA	NA	NA
ZNF175	1	1	NA	NA	NA	NA	NA	NA	NA	NA	NA	NA	NA	NA	1	1	0.655169148741943	1	NA	NA	NA	NA	NA	NA
ZNF18	1	1	NA	NA	NA	NA	NA	NA	NA	NA	NA	NA	NA	NA	1	0.622876884645518	1	1	1	1	NA	NA	NA	NA
ZNF184	1	1	NA	NA	NA	NA	NA	NA	NA	NA	NA	NA	NA	NA	1	1	1	1	NA	NA	NA	NA	NA	NA
ZNF189	1	1	NA	NA	NA	NA	NA	NA	NA	NA	NA	NA	NA	NA	NA	NA	1	1	NA	NA	NA	NA	NA	NA
ZNF19	0.178905911458567	1	NA	NA	NA	NA	NA	NA	NA	NA	NA	NA	NA	NA	NA	NA	0.236046197605199	1	NA	NA	NA	NA	NA	NA
ZNF195	1	1	NA	NA	NA	NA	NA	NA	NA	NA	NA	NA	NA	NA	NA	NA	1	1	NA	NA	NA	NA	NA	NA
ZNF197	1	1	NA	NA	NA	NA	NA	NA	NA	NA	NA	NA	NA	NA	1	1	NA	NA	NA	NA	NA	NA	NA	NA
ZNF2	1	1	NA	NA	NA	NA	NA	NA	NA	NA	NA	NA	NA	NA	NA	NA	1	1	NA	NA	NA	NA	NA	NA
ZNF202	1	1	NA	NA	NA	NA	NA	NA	NA	NA	NA	NA	NA	NA	NA	NA	1	1	NA	NA	NA	NA	NA	NA
ZNF205	1	0.101670384796314	NA	NA	NA	NA	NA	NA	NA	NA	NA	NA	NA	NA	1	0.096795170180972	NA	NA	NA	NA	NA	NA	NA	NA
ZNF207	1	1	1	1	1	1	NA	NA	NA	NA	NA	NA	NA	NA	1	1	NA	NA	1	1	NA	NA	NA	NA
ZNF211	1	1	NA	NA	NA	NA	NA	NA	NA	NA	NA	NA	NA	NA	NA	NA	1	1	NA	NA	NA	NA	NA	NA
ZNF213	1	1	NA	NA	NA	NA	NA	NA	NA	NA	NA	NA	NA	NA	NA	NA	1	1	NA	NA	NA	NA	NA	NA
ZNF214	1	1	NA	NA	NA	NA	NA	NA	NA	NA	NA	NA	NA	NA	NA	NA	1	1	NA	NA	NA	NA	NA	NA
ZNF217	1	1	1	1	NA	NA	NA	NA	NA	NA	NA	NA	NA	NA	NA	NA	NA	NA	1	1	NA	NA	NA	NA
ZNF22	1	1	NA	NA	NA	NA	NA	NA	NA	NA	NA	NA	NA	NA	NA	NA	1	1	NA	NA	NA	NA	NA	NA
ZNF221	1	1	NA	NA	NA	NA	NA	NA	NA	NA	NA	NA	NA	NA	NA	NA	1	1	NA	NA	NA	NA	NA	NA
ZNF223	1	1	NA	NA	NA	NA	NA	NA	NA	NA	NA	NA	NA	NA	NA	NA	1	1	NA	NA	NA	NA	NA	NA
ZNF224	1	1	NA	NA	NA	NA	NA	NA	NA	NA	NA	NA	NA	NA	NA	NA	1	1	NA	NA	NA	NA	NA	NA
ZNF23	1	1	NA	NA	NA	NA	NA	NA	NA	NA	NA	NA	NA	NA	NA	NA	1	1	NA	NA	NA	NA	NA	NA
ZNF236	1	1	1	1	NA	NA	NA	NA	NA	NA	NA	NA	NA	NA	NA	NA	NA	NA	NA	NA	NA	NA	NA	NA
ZNF239	1	1	NA	NA	NA	NA	NA	NA	NA	NA	NA	NA	NA	NA	NA	NA	1	1	NA	NA	NA	NA	NA	NA
ZNF24	1	1	1	1	NA	NA	NA	NA	NA	NA	NA	NA	NA	NA	1	1	1	1	0.770535966355464	1	NA	NA	NA	NA
ZNF248	1	1	NA	NA	NA	NA	NA	NA	NA	NA	NA	NA	NA	NA	NA	NA	1	1	NA	NA	NA	NA	NA	NA
ZNF250	1	1	1	1	NA	NA	NA	NA	NA	NA	NA	NA	NA	NA	NA	NA	1	1	NA	NA	NA	NA	NA	NA
ZNF257	1	1	NA	NA	NA	NA	NA	NA	NA	NA	NA	NA	NA	NA	NA	NA	1	1	NA	NA	NA	NA	NA	NA
ZNF26	1	1	NA	NA	NA	NA	NA	NA	NA	NA	NA	NA	NA	NA	NA	NA	1	1	NA	NA	NA	NA	NA	NA
ZNF260	1	1	NA	NA	NA	NA	NA	NA	NA	NA	NA	NA	NA	NA	NA	NA	1	1	NA	NA	NA	NA	NA	NA
ZNF263	1	0.144783729003992	1	0.338627508110966	NA	NA	NA	NA	NA	NA	NA	NA	NA	NA	1	0.0162032482998981	1	1	NA	NA	NA	NA	NA	NA
ZNF264	1	1	NA	NA	NA	NA	NA	NA	NA	NA	NA	NA	NA	NA	NA	NA	1	1	NA	NA	NA	NA	NA	NA
ZNF266	1	1	1	1	NA	NA	NA	NA	NA	NA	NA	NA	NA	NA	NA	NA	1	1	NA	NA	NA	NA	NA	NA
ZNF274	1	1	1	1	NA	NA	NA	NA	NA	NA	NA	NA	NA	NA	1	1	1	1	1	1	NA	NA	NA	NA
ZNF280A	1	1	NA	NA	NA	NA	NA	NA	NA	NA	NA	NA	NA	NA	1	1	1	1	NA	NA	NA	NA	NA	NA
ZNF280C	1	1	NA	NA	NA	NA	NA	NA	NA	NA	NA	NA	NA	NA	NA	NA	1	1	NA	NA	NA	NA	NA	NA
ZNF280D	1	1	1	1	NA	NA	NA	NA	NA	NA	NA	NA	NA	NA	NA	NA	1	1	NA	NA	NA	NA	NA	NA
ZNF281	1	1	1	1	NA	NA	NA	NA	NA	NA	NA	NA	NA	NA	NA	NA	1	1	NA	NA	NA	NA	NA	NA
ZNF282	1	1	NA	NA	NA	NA	NA	NA	NA	NA	NA	NA	NA	NA	1	1	NA	NA	NA	NA	NA	NA	NA	NA
ZNF292	1	1	NA	NA	NA	NA	NA	NA	NA	NA	NA	NA	NA	NA	NA	NA	1	1	NA	NA	NA	NA	NA	NA
ZNF3	1	1	1	1	NA	NA	NA	NA	NA	NA	NA	NA	NA	NA	1	1	NA	NA	NA	NA	NA	NA	NA	NA
ZNF30	1	1	NA	NA	NA	NA	NA	NA	NA	NA	NA	NA	NA	NA	NA	NA	1	1	NA	NA	NA	NA	NA	NA
ZNF300	1	1	NA	NA	NA	NA	NA	NA	NA	NA	NA	NA	NA	NA	NA	NA	1	1	NA	NA	NA	NA	NA	NA
ZNF302	1	1	NA	NA	NA	NA	NA	NA	NA	NA	NA	NA	NA	NA	NA	NA	1	1	NA	NA	NA	NA	NA	NA
ZNF311	1	1	NA	NA	NA	NA	NA	NA	NA	NA	NA	NA	NA	NA	NA	NA	1	1	NA	NA	NA	NA	NA	NA
ZNF316	1	1	NA	NA	NA	NA	NA	NA	NA	NA	NA	NA	NA	NA	1	1	NA	NA	NA	NA	NA	NA	NA	NA
ZNF317	1	1	NA	NA	NA	NA	NA	NA	NA	NA	NA	NA	NA	NA	NA	NA	1	1	NA	NA	NA	NA	NA	NA
ZNF318	0.229426504456983	1	NA	NA	NA	NA	NA	NA	NA	NA	NA	NA	NA	NA	0.281022053933123	1	NA	NA	NA	NA	NA	NA	NA	NA
ZNF320	1	0.0250869855673941	NA	NA	NA	NA	NA	NA	NA	NA	NA	NA	NA	NA	NA	NA	1	0.0491623991361029	NA	NA	NA	NA	NA	NA
ZNF322	1	1	NA	NA	NA	NA	NA	NA	NA	NA	NA	NA	NA	NA	NA	NA	1	1	NA	NA	NA	NA	NA	NA
ZNF324	1	1	NA	NA	NA	NA	NA	NA	NA	NA	NA	NA	NA	NA	NA	NA	1	1	NA	NA	NA	NA	NA	NA
ZNF329	1	1	NA	NA	NA	NA	NA	NA	NA	NA	NA	NA	NA	NA	NA	NA	1	1	NA	NA	NA	NA	NA	NA
ZNF331	1	1	NA	NA	NA	NA	NA	NA	NA	NA	NA	NA	NA	NA	NA	NA	1	1	NA	NA	NA	NA	NA	NA
ZNF335	1	1	NA	NA	NA	NA	NA	NA	NA	NA	NA	NA	NA	NA	NA	NA	1	1	NA	NA	NA	NA	NA	NA
ZNF33A	1	1	NA	NA	NA	NA	NA	NA	NA	NA	NA	NA	NA	NA	NA	NA	1	1	NA	NA	NA	NA	NA	NA
ZNF34	1	1	NA	NA	NA	NA	NA	NA	NA	NA	NA	NA	NA	NA	NA	NA	1	1	NA	NA	NA	NA	NA	NA
ZNF341	1	1	NA	NA	NA	NA	NA	NA	NA	NA	NA	NA	NA	NA	NA	NA	1	1	NA	NA	NA	NA	NA	NA
ZNF35	1	1	NA	NA	NA	NA	NA	NA	NA	NA	NA	NA	NA	NA	NA	NA	1	1	NA	NA	NA	NA	NA	NA
ZNF350	1	1	NA	NA	NA	NA	NA	NA	NA	NA	NA	NA	NA	NA	NA	NA	1	1	NA	NA	NA	NA	NA	NA
ZNF354A	1	1	NA	NA	NA	NA	NA	NA	NA	NA	NA	NA	NA	NA	NA	NA	1	1	NA	NA	NA	NA	NA	NA
ZNF354B	1	1	NA	NA	NA	NA	NA	NA	NA	NA	NA	NA	NA	NA	1	1	NA	NA	NA	NA	NA	NA	NA	NA
ZNF354C	1	1	NA	NA	NA	NA	NA	NA	NA	NA	NA	NA	NA	NA	NA	NA	1	1	NA	NA	NA	NA	NA	NA
ZNF362	1	1	NA	NA	NA	NA	NA	NA	NA	NA	NA	NA	NA	NA	NA	NA	1	1	NA	NA	NA	NA	NA	NA
ZNF366	1	1	NA	NA	NA	NA	NA	NA	NA	NA	NA	NA	NA	NA	NA	NA	1	1	NA	NA	NA	NA	NA	NA
ZNF37A	1	1	NA	NA	NA	NA	NA	NA	NA	NA	NA	NA	NA	NA	NA	NA	1	1	NA	NA	NA	NA	NA	NA
ZNF382	0.0974808649453245	1	NA	NA	NA	NA	NA	NA	NA	NA	NA	NA	NA	NA	NA	NA	0.132567356232946	1	NA	NA	NA	NA	NA	NA
ZNF384	1	0.332120885050446	NA	NA	NA	NA	NA	NA	NA	NA	NA	NA	NA	NA	1	0.0264338927067649	1	1	NA	NA	NA	NA	NA	NA
ZNF391	1	1	NA	NA	NA	NA	NA	NA	NA	NA	NA	NA	NA	NA	NA	NA	1	1	NA	NA	NA	NA	NA	NA
ZNF394	1	1	NA	NA	NA	NA	NA	NA	NA	NA	NA	NA	NA	NA	NA	NA	1	1	NA	NA	NA	NA	NA	NA
ZNF395	0.0540123970780196	1	NA	NA	NA	NA	NA	NA	NA	NA	NA	NA	NA	NA	0.0688397168147395	1	NA	NA	NA	NA	NA	NA	NA	NA
ZNF398	1	1	NA	NA	NA	NA	NA	NA	NA	NA	NA	NA	NA	NA	NA	NA	1	1	NA	NA	NA	NA	NA	NA
ZNF404	1	1	NA	NA	NA	NA	NA	NA	NA	NA	NA	NA	NA	NA	NA	NA	1	1	NA	NA	NA	NA	NA	NA
ZNF407	1	1	1	1	NA	NA	NA	NA	NA	NA	NA	NA	NA	NA	1	1	NA	NA	NA	NA	NA	NA	NA	NA
ZNF41	1	1	NA	NA	NA	NA	NA	NA	NA	NA	NA	NA	NA	NA	NA	NA	1	1	NA	NA	NA	NA	NA	NA
ZNF410	1	1	NA	NA	NA	NA	NA	NA	NA	NA	NA	NA	NA	NA	1	1	NA	NA	NA	NA	NA	NA	NA	NA
ZNF416	1	1	NA	NA	NA	NA	NA	NA	NA	NA	NA	NA	NA	NA	NA	NA	1	1	NA	NA	NA	NA	NA	NA
ZNF418	1	1	NA	NA	NA	NA	NA	NA	NA	NA	NA	NA	NA	NA	NA	NA	1	1	NA	NA	NA	NA	NA	NA
ZNF419	1	1	NA	NA	NA	NA	NA	NA	NA	NA	NA	NA	NA	NA	NA	NA	1	1	NA	NA	NA	NA	NA	NA
ZNF423	0.382036729167602	1	NA	NA	NA	NA	NA	NA	NA	NA	NA	NA	NA	NA	NA	NA	0.474711445404388	1	NA	NA	NA	NA	NA	NA
ZNF426	1	1	NA	NA	NA	NA	NA	NA	NA	NA	NA	NA	NA	NA	NA	NA	1	1	NA	NA	NA	NA	NA	NA
ZNF433	1	1	NA	NA	NA	NA	NA	NA	NA	NA	NA	NA	NA	NA	NA	NA	1	1	NA	NA	NA	NA	NA	NA
ZNF436	0.316562595139864	1	NA	NA	NA	NA	NA	NA	NA	NA	NA	NA	NA	NA	NA	NA	0.390597395616122	1	NA	NA	NA	NA	NA	NA
ZNF444	1	0.740099873895963	1	1	NA	NA	NA	NA	NA	NA	NA	NA	NA	NA	NA	NA	NA	NA	NA	NA	NA	NA	NA	NA
ZNF445	1	1	NA	NA	NA	NA	NA	NA	NA	NA	NA	NA	NA	NA	NA	NA	NA	NA	NA	NA	NA	NA	NA	NA
ZNF449	1	1	NA	NA	NA	NA	NA	NA	NA	NA	NA	NA	NA	NA	NA	NA	1	1	NA	NA	NA	NA	NA	NA
ZNF454	1	1	NA	NA	NA	NA	NA	NA	NA	NA	NA	NA	NA	NA	NA	NA	1	1	NA	NA	NA	NA	NA	NA
ZNF467	1	1	NA	NA	NA	NA	NA	NA	NA	NA	NA	NA	NA	NA	NA	NA	1	1	NA	NA	NA	NA	NA	NA
ZNF473	1	1	NA	NA	NA	NA	NA	NA	NA	NA	NA	NA	NA	NA	NA	NA	1	1	NA	NA	NA	NA	NA	NA
ZNF48	1	1	NA	NA	NA	NA	NA	NA	NA	NA	NA	NA	NA	NA	1	1	1	1	NA	NA	NA	NA	NA	NA
ZNF488	0.675315267767767	1	NA	NA	NA	NA	NA	NA	NA	NA	NA	NA	NA	NA	NA	NA	0.79775841420397	1	NA	NA	NA	NA	NA	NA
ZNF490	1	1	NA	NA	NA	NA	NA	NA	NA	NA	NA	NA	NA	NA	NA	NA	1	1	NA	NA	NA	NA	NA	NA
ZNF491	1	1	NA	NA	NA	NA	NA	NA	NA	NA	NA	NA	NA	NA	NA	NA	1	1	NA	NA	NA	NA	NA	NA
ZNF493	1	1	NA	NA	NA	NA	NA	NA	NA	NA	NA	NA	NA	NA	NA	NA	1	1	NA	NA	NA	NA	NA	NA
ZNF501	1	1	NA	NA	NA	NA	NA	NA	NA	NA	NA	NA	NA	NA	NA	NA	1	1	NA	NA	NA	NA	NA	NA
ZNF502	1	1	NA	NA	NA	NA	NA	NA	NA	NA	NA	NA	NA	NA	NA	NA	1	1	NA	NA	NA	NA	NA	NA
ZNF507	1	1	1	1	NA	NA	NA	NA	NA	NA	NA	NA	NA	NA	1	1	NA	NA	NA	NA	NA	NA	NA	NA
ZNF510	1	1	NA	NA	NA	NA	NA	NA	NA	NA	NA	NA	NA	NA	NA	NA	1	1	NA	NA	NA	NA	NA	NA
ZNF511	1	1	NA	NA	NA	NA	NA	NA	NA	NA	NA	NA	NA	NA	1	1	NA	NA	NA	NA	NA	NA	NA	NA
ZNF512	1	1	NA	NA	NA	NA	NA	NA	NA	NA	NA	NA	NA	NA	1	1	NA	NA	NA	NA	NA	NA	NA	NA
ZNF512B	1	1	1	1	NA	NA	NA	NA	NA	NA	NA	NA	NA	NA	NA	NA	NA	NA	NA	NA	NA	NA	NA	NA
ZNF513	1	1	NA	NA	NA	NA	NA	NA	NA	NA	NA	NA	NA	NA	NA	NA	1	1	NA	NA	NA	NA	NA	NA
ZNF514	1	1	NA	NA	NA	NA	NA	NA	NA	NA	NA	NA	NA	NA	NA	NA	1	1	NA	NA	NA	NA	NA	NA
ZNF516	1	1	1	1	NA	NA	NA	NA	NA	NA	NA	NA	NA	NA	NA	NA	NA	NA	NA	NA	NA	NA	NA	NA
ZNF518A	1	1	NA	NA	NA	NA	NA	NA	NA	NA	NA	NA	NA	NA	NA	NA	1	1	NA	NA	NA	NA	NA	NA
ZNF521	1	1	NA	NA	NA	NA	NA	NA	NA	NA	NA	NA	NA	NA	NA	NA	1	1	NA	NA	NA	NA	NA	NA
ZNF524	1	1	NA	NA	NA	NA	NA	NA	NA	NA	NA	NA	NA	NA	NA	NA	1	1	NA	NA	NA	NA	NA	NA
ZNF528	1	1	NA	NA	NA	NA	NA	NA	NA	NA	NA	NA	NA	NA	NA	NA	1	1	NA	NA	NA	NA	NA	NA
ZNF529	1	1	NA	NA	NA	NA	NA	NA	NA	NA	NA	NA	NA	NA	NA	NA	1	1	NA	NA	NA	NA	NA	NA
ZNF530	1	1	NA	NA	NA	NA	NA	NA	NA	NA	NA	NA	NA	NA	NA	NA	1	1	NA	NA	NA	NA	NA	NA
ZNF532	1	1	1	1	NA	NA	NA	NA	NA	NA	NA	NA	NA	NA	NA	NA	NA	NA	NA	NA	NA	NA	NA	NA
ZNF544	1	1	NA	NA	NA	NA	NA	NA	NA	NA	NA	NA	NA	NA	NA	NA	1	1	NA	NA	NA	NA	NA	NA
ZNF547	1	1	NA	NA	NA	NA	NA	NA	NA	NA	NA	NA	NA	NA	NA	NA	1	1	NA	NA	NA	NA	NA	NA
ZNF548	1	1	NA	NA	NA	NA	NA	NA	NA	NA	NA	NA	NA	NA	NA	NA	1	1	NA	NA	NA	NA	NA	NA
ZNF549	1	1	NA	NA	NA	NA	NA	NA	NA	NA	NA	NA	NA	NA	NA	NA	1	1	NA	NA	NA	NA	NA	NA
ZNF554	1	1	NA	NA	NA	NA	NA	NA	NA	NA	NA	NA	NA	NA	NA	NA	1	1	NA	NA	NA	NA	NA	NA
ZNF555	1	1	NA	NA	NA	NA	NA	NA	NA	NA	NA	NA	NA	NA	NA	NA	1	1	NA	NA	NA	NA	NA	NA
ZNF558	1	1	NA	NA	NA	NA	NA	NA	NA	NA	NA	NA	NA	NA	NA	NA	1	1	NA	NA	NA	NA	NA	NA
ZNF560	1	1	NA	NA	NA	NA	NA	NA	NA	NA	NA	NA	NA	NA	NA	NA	1	1	NA	NA	NA	NA	NA	NA
ZNF561	1	1	NA	NA	NA	NA	NA	NA	NA	NA	NA	NA	NA	NA	NA	NA	1	1	NA	NA	NA	NA	NA	NA
ZNF563	1	1	NA	NA	NA	NA	NA	NA	NA	NA	NA	NA	NA	NA	NA	NA	1	1	NA	NA	NA	NA	NA	NA
ZNF571	1	1	NA	NA	NA	NA	NA	NA	NA	NA	NA	NA	NA	NA	NA	NA	1	1	NA	NA	NA	NA	NA	NA
ZNF574	1	1	1	1	NA	NA	NA	NA	NA	NA	NA	NA	NA	NA	NA	NA	1	1	NA	NA	NA	NA	NA	NA
ZNF577	1	1	NA	NA	NA	NA	NA	NA	NA	NA	NA	NA	NA	NA	NA	NA	1	1	NA	NA	NA	NA	NA	NA
ZNF579	1	1	1	1	NA	NA	NA	NA	NA	NA	NA	NA	NA	NA	NA	NA	NA	NA	NA	NA	NA	NA	NA	NA
ZNF580	1	1	NA	NA	NA	NA	NA	NA	NA	NA	NA	NA	NA	NA	1	1	1	1	NA	NA	NA	NA	NA	NA
ZNF581	1	1	1	1	NA	NA	NA	NA	NA	NA	NA	NA	NA	NA	NA	NA	NA	NA	NA	NA	NA	NA	NA	NA
ZNF582	1	1	NA	NA	NA	NA	NA	NA	NA	NA	NA	NA	NA	NA	NA	NA	1	1	NA	NA	NA	NA	NA	NA
ZNF584	1	1	NA	NA	NA	NA	NA	NA	NA	NA	NA	NA	NA	NA	1	1	NA	NA	NA	NA	NA	NA	NA	NA
ZNF585B	1	1	NA	NA	NA	NA	NA	NA	NA	NA	NA	NA	NA	NA	NA	NA	1	1	NA	NA	NA	NA	NA	NA
ZNF586	1	1	NA	NA	NA	NA	NA	NA	NA	NA	NA	NA	NA	NA	NA	NA	1	1	NA	NA	NA	NA	NA	NA
ZNF589	0.124442529951906	1	NA	NA	NA	NA	NA	NA	NA	NA	NA	NA	NA	NA	0.155710478628576	1	NA	NA	NA	NA	NA	NA	NA	NA
ZNF592	1	1	1	1	NA	NA	NA	NA	NA	NA	NA	NA	NA	NA	1	1	NA	NA	1	1	NA	NA	NA	NA
ZNF595	1	1	NA	NA	NA	NA	NA	NA	NA	NA	NA	NA	NA	NA	NA	NA	1	1	NA	NA	NA	NA	NA	NA
ZNF596	1	1	NA	NA	NA	NA	NA	NA	NA	NA	NA	NA	NA	NA	NA	NA	1	1	NA	NA	NA	NA	NA	NA
ZNF597	1	1	NA	NA	NA	NA	NA	NA	NA	NA	NA	NA	NA	NA	NA	NA	NA	NA	1	1	NA	NA	NA	NA
ZNF600	1	1	NA	NA	NA	NA	NA	NA	NA	NA	NA	NA	NA	NA	NA	NA	1	1	NA	NA	NA	NA	NA	NA
ZNF610	1	1	NA	NA	NA	NA	NA	NA	NA	NA	NA	NA	NA	NA	NA	NA	1	1	NA	NA	NA	NA	NA	NA
ZNF614	1	1	NA	NA	NA	NA	NA	NA	NA	NA	NA	NA	NA	NA	1	1	NA	NA	NA	NA	NA	NA	NA	NA
ZNF618	1	0.00306997910980019	NA	NA	NA	NA	NA	NA	NA	NA	NA	NA	NA	NA	NA	NA	1	0.00831451371623438	NA	NA	NA	NA	NA	NA
ZNF621	1	1	NA	NA	NA	NA	NA	NA	NA	NA	NA	NA	NA	NA	NA	NA	1	1	NA	NA	NA	NA	NA	NA
ZNF622	1	1	NA	NA	NA	NA	NA	NA	NA	NA	NA	NA	NA	NA	NA	NA	NA	NA	1	1	NA	NA	NA	NA
ZNF623	1	1	NA	NA	NA	NA	NA	NA	NA	NA	NA	NA	NA	NA	NA	NA	1	1	NA	NA	NA	NA	NA	NA
ZNF624	1	1	NA	NA	NA	NA	NA	NA	NA	NA	NA	NA	NA	NA	NA	NA	1	1	NA	NA	NA	NA	NA	NA
ZNF626	1	1	NA	NA	NA	NA	NA	NA	NA	NA	NA	NA	NA	NA	NA	NA	1	1	NA	NA	NA	NA	NA	NA
ZNF629	1	1	NA	NA	NA	NA	NA	NA	NA	NA	NA	NA	NA	NA	NA	NA	1	1	NA	NA	NA	NA	NA	NA
ZNF639	1	0.252398362161725	1	1	NA	NA	NA	NA	NA	NA	NA	NA	NA	NA	1	0.240068470951996	1	1	NA	NA	NA	NA	NA	NA
ZNF644	1	1	NA	NA	NA	NA	NA	NA	NA	NA	NA	NA	NA	NA	1	1	1	1	NA	NA	NA	NA	NA	NA
ZNF645	1	1	NA	NA	NA	NA	NA	NA	NA	NA	NA	NA	NA	NA	NA	NA	1	1	NA	NA	NA	NA	NA	NA
ZNF652	1	1	NA	NA	NA	NA	NA	NA	NA	NA	NA	NA	NA	NA	1	1	NA	NA	NA	NA	NA	NA	NA	NA
ZNF654	1	1	NA	NA	NA	NA	NA	NA	NA	NA	NA	NA	NA	NA	NA	NA	1	1	NA	NA	NA	NA	NA	NA
ZNF658	1	1	NA	NA	NA	NA	NA	NA	NA	NA	NA	NA	NA	NA	NA	NA	1	1	NA	NA	NA	NA	NA	NA
ZNF660	1	1	NA	NA	NA	NA	NA	NA	NA	NA	NA	NA	NA	NA	NA	NA	1	1	NA	NA	NA	NA	NA	NA
ZNF662	1	1	NA	NA	NA	NA	NA	NA	NA	NA	NA	NA	NA	NA	NA	NA	1	1	NA	NA	NA	NA	NA	NA
ZNF664	1	1	NA	NA	NA	NA	NA	NA	NA	NA	NA	NA	NA	NA	NA	NA	1	1	NA	NA	NA	NA	NA	NA
ZNF667	1	1	NA	NA	NA	NA	NA	NA	NA	NA	NA	NA	NA	NA	NA	NA	1	1	NA	NA	NA	NA	NA	NA
ZNF669	1	1	NA	NA	NA	NA	NA	NA	NA	NA	NA	NA	NA	NA	NA	NA	1	1	NA	NA	NA	NA	NA	NA
ZNF670	1	1	NA	NA	NA	NA	NA	NA	NA	NA	NA	NA	NA	NA	NA	NA	1	1	NA	NA	NA	NA	NA	NA
ZNF677	1	1	NA	NA	NA	NA	NA	NA	NA	NA	NA	NA	NA	NA	NA	NA	1	1	NA	NA	NA	NA	NA	NA
ZNF680	1	1	NA	NA	NA	NA	NA	NA	NA	NA	NA	NA	NA	NA	NA	NA	1	1	NA	NA	NA	NA	NA	NA
ZNF687	1	1	1	1	NA	NA	NA	NA	NA	NA	NA	NA	NA	NA	NA	NA	NA	NA	1	1	NA	NA	NA	NA
ZNF692	1	1	NA	NA	NA	NA	NA	NA	NA	NA	NA	NA	NA	NA	NA	NA	1	1	NA	NA	NA	NA	NA	NA
ZNF697	1	1	NA	NA	NA	NA	NA	NA	NA	NA	NA	NA	NA	NA	NA	NA	1	1	NA	NA	NA	NA	NA	NA
ZNF7	1	1	NA	NA	NA	NA	NA	NA	NA	NA	NA	NA	NA	NA	1	1	NA	NA	NA	NA	NA	NA	NA	NA
ZNF701	1	1	1	1	NA	NA	NA	NA	NA	NA	NA	NA	NA	NA	NA	NA	1	1	NA	NA	NA	NA	NA	NA
ZNF704	1	1	NA	NA	NA	NA	NA	NA	NA	NA	NA	NA	NA	NA	NA	NA	1	1	NA	NA	NA	NA	NA	NA
ZNF707	1	1	NA	NA	NA	NA	NA	NA	NA	NA	NA	NA	NA	NA	NA	NA	1	1	NA	NA	NA	NA	NA	NA
ZNF708	1	1	NA	NA	NA	NA	NA	NA	NA	NA	NA	NA	NA	NA	NA	NA	1	1	NA	NA	NA	NA	NA	NA
ZNF711	1	1	1	1	NA	NA	NA	NA	NA	NA	NA	NA	1	1	NA	NA	NA	NA	NA	NA	NA	NA	NA	NA
ZNF740	1	1	NA	NA	NA	NA	NA	NA	NA	NA	NA	NA	NA	NA	1	1	NA	NA	NA	NA	NA	NA	NA	NA
ZNF747	1	1	NA	NA	NA	NA	NA	NA	NA	NA	NA	NA	NA	NA	NA	NA	1	1	NA	NA	NA	NA	NA	NA
ZNF75A	1	1	1	1	NA	NA	NA	NA	NA	NA	NA	NA	NA	NA	1	1	NA	NA	NA	NA	NA	NA	NA	NA
ZNF76	1	1	NA	NA	NA	NA	NA	NA	NA	NA	NA	NA	NA	NA	NA	NA	1	1	NA	NA	NA	NA	NA	NA
ZNF766	1	1	NA	NA	NA	NA	NA	NA	NA	NA	NA	NA	NA	NA	1	1	NA	NA	NA	NA	NA	NA	NA	NA
ZNF768	0.235772270348933	1	NA	NA	NA	NA	NA	NA	NA	NA	NA	NA	NA	NA	0.308060250372767	1	0.236046197605199	1	NA	NA	NA	NA	NA	NA
ZNF770	1	1	NA	NA	NA	NA	NA	NA	NA	NA	NA	NA	NA	NA	NA	NA	1	1	NA	NA	NA	NA	NA	NA
ZNF774	1	1	NA	NA	NA	NA	NA	NA	NA	NA	NA	NA	NA	NA	NA	NA	1	1	NA	NA	NA	NA	NA	NA
ZNF776	1	1	NA	NA	NA	NA	NA	NA	NA	NA	NA	NA	NA	NA	NA	NA	1	1	NA	NA	NA	NA	NA	NA
ZNF777	1	1	NA	NA	NA	NA	NA	NA	NA	NA	NA	NA	NA	NA	NA	NA	1	1	NA	NA	NA	NA	NA	NA
ZNF778	1	1	NA	NA	NA	NA	NA	NA	NA	NA	NA	NA	NA	NA	NA	NA	1	1	NA	NA	NA	NA	NA	NA
ZNF781	1	1	NA	NA	NA	NA	NA	NA	NA	NA	NA	NA	NA	NA	NA	NA	1	1	NA	NA	NA	NA	NA	NA
ZNF784	1	1	NA	NA	NA	NA	NA	NA	NA	NA	NA	NA	NA	NA	NA	NA	1	1	NA	NA	NA	NA	NA	NA
ZNF785	1	1	NA	NA	NA	NA	NA	NA	NA	NA	NA	NA	NA	NA	NA	NA	1	1	NA	NA	NA	NA	NA	NA
ZNF791	1	1	NA	NA	NA	NA	NA	NA	NA	NA	NA	NA	NA	NA	NA	NA	1	1	NA	NA	NA	NA	NA	NA
ZNF792	1	1	NA	NA	NA	NA	NA	NA	NA	NA	NA	NA	NA	NA	1	1	1	1	NA	NA	NA	NA	NA	NA
ZNF8	1	1	1	1	NA	NA	NA	NA	NA	NA	NA	NA	NA	NA	NA	NA	1	1	NA	NA	NA	NA	NA	NA
ZNF816	1	1	NA	NA	NA	NA	NA	NA	NA	NA	NA	NA	NA	NA	NA	NA	1	1	NA	NA	NA	NA	NA	NA
ZNF83	1	1	1	1	NA	NA	NA	NA	NA	NA	NA	NA	NA	NA	1	1	NA	NA	NA	NA	NA	NA	NA	NA
ZNF830	1	1	NA	NA	NA	NA	NA	NA	NA	NA	NA	NA	NA	NA	1	1	NA	NA	NA	NA	NA	NA	NA	NA
ZNF837	1	1	NA	NA	NA	NA	NA	NA	NA	NA	NA	NA	NA	NA	NA	NA	1	1	NA	NA	NA	NA	NA	NA
ZNF84	1	1	1	1	NA	NA	NA	NA	NA	NA	NA	NA	NA	NA	NA	NA	NA	NA	NA	NA	NA	NA	NA	NA
ZNF843	1	1	NA	NA	NA	NA	NA	NA	NA	NA	NA	NA	NA	NA	NA	NA	1	1	NA	NA	NA	NA	NA	NA
ZNF85	1	1	NA	NA	NA	NA	NA	NA	NA	NA	NA	NA	NA	NA	NA	NA	1	1	NA	NA	NA	NA	NA	NA
ZNF92	0.0048364650048031	1	NA	NA	NA	NA	NA	NA	NA	NA	0.00101789246047033	1	NA	NA	NA	NA	NA	NA	NA	NA	NA	NA	NA	NA
ZSCAN16	1	1	NA	NA	NA	NA	NA	NA	NA	NA	NA	NA	NA	NA	NA	NA	1	1	NA	NA	NA	NA	NA	NA
ZSCAN18	0.000165523562177134	1	NA	NA	NA	NA	NA	NA	NA	NA	NA	NA	NA	NA	NA	NA	0.000240276138644227	1	NA	NA	NA	NA	NA	NA
ZSCAN2	1	1	1	1	NA	NA	NA	NA	NA	NA	NA	NA	NA	NA	1	1	NA	NA	NA	NA	NA	NA	NA	NA
ZSCAN21	1	1	NA	NA	NA	NA	NA	NA	NA	NA	NA	NA	NA	NA	NA	NA	1	1	NA	NA	NA	NA	NA	NA
ZSCAN22	1	1	NA	NA	NA	NA	NA	NA	NA	NA	NA	NA	NA	NA	NA	NA	1	1	NA	NA	NA	NA	NA	NA
ZSCAN23	1	1	NA	NA	NA	NA	NA	NA	NA	NA	NA	NA	NA	NA	NA	NA	1	1	NA	NA	NA	NA	NA	NA
ZSCAN26	1	1	NA	NA	NA	NA	NA	NA	NA	NA	NA	NA	NA	NA	NA	NA	1	1	NA	NA	NA	NA	NA	NA
ZSCAN29	1	1	NA	NA	NA	NA	NA	NA	NA	NA	NA	NA	NA	NA	1	1	1	1	1	1	NA	NA	NA	NA
ZSCAN30	1	1	NA	NA	NA	NA	NA	NA	NA	NA	NA	NA	NA	NA	NA	NA	1	1	NA	NA	NA	NA	NA	NA
ZSCAN31	1	1	NA	NA	NA	NA	NA	NA	NA	NA	NA	NA	NA	NA	NA	NA	1	1	NA	NA	NA	NA	NA	NA
ZSCAN4	1	1	NA	NA	NA	NA	NA	NA	NA	NA	NA	NA	NA	NA	NA	NA	1	1	NA	NA	NA	NA	NA	NA
ZSCAN5A	1	1	NA	NA	NA	NA	NA	NA	NA	NA	NA	NA	NA	NA	NA	NA	1	1	NA	NA	NA	NA	NA	NA
ZSCAN5B	1	1	NA	NA	NA	NA	NA	NA	NA	NA	NA	NA	NA	NA	NA	NA	1	1	NA	NA	NA	NA	NA	NA
ZSCAN5C	1	1	NA	NA	NA	NA	NA	NA	NA	NA	NA	NA	NA	NA	NA	NA	1	1	NA	NA	NA	NA	NA	NA
ZSCAN5DP	1	1	NA	NA	NA	NA	NA	NA	NA	NA	NA	NA	NA	NA	NA	NA	NA	NA	NA	NA	NA	NA	NA	NA
ZSCAN9	1	1	NA	NA	NA	NA	NA	NA	NA	NA	NA	NA	NA	NA	1	1	NA	NA	NA	NA	NA	NA	NA	NA
ZXDB	1	1	NA	NA	NA	NA	NA	NA	NA	NA	NA	NA	NA	NA	NA	NA	1	1	NA	NA	NA	NA	NA	NA
ZXDC	1	1	1	1	NA	NA	NA	NA	NA	NA	NA	NA	NA	NA	NA	NA	NA	NA	NA	NA	NA	NA	NA	NA
ZZZ3	1	1	1	1	NA	NA	NA	NA	NA	NA	NA	NA	NA	NA	1	1	NA	NA	1	1	NA	NA	NA	NA
p65	1	1	NA	NA	NA	NA	NA	NA	NA	NA	NA	NA	NA	NA	1	1	NA	NA	NA	NA	NA	NA	NA	NA
stem	1	1	NA	NA	NA	NA	NA	NA	NA	NA	NA	NA	NA	NA	NA	NA	NA	NA	NA	NA	NA	NA	NA	NA

## Sheet: 450K MB
	GTRD_All.bed.gz hyper	GTRD_All.bed.gz hypo		GTRD_Carcinoma.bed.gz hyper	GTRD_Carcinoma.bed.gz hypo	GTRD_ESC.bed.gz hyper	GTRD_ESC.bed.gz hypo	GTRD_Medulloblastoma.bed.gz hyper	GTRD_Medulloblastoma.bed.gz hypo	GTRD_Neural_precursors.bed.gz hyper	GTRD_Neural_precursors.bed.gz hypo	GTRD_Other_brain_and_neural_cells.bed.gz hyper	GTRD_Other_brain_and_neural_cells.bed.gz hypo	GTRD_Other_brain_tumors.bed.gz hyper	GTRD_Other_brain_tumors.bed.gz hypo	GTRD_Other_cancers.bed.gz hyper	GTRD_Other_cancers.bed.gz hypo	GTRD_Other_precursors.bed.gz hyper	GTRD_Other_precursors.bed.gz hypo	GTRD_Other_samples.bed.gz hyper	GTRD_Other_samples.bed.gz hypo	GTRD_Plexus.bed.gz hyper	GTRD_Plexus.bed.gz hypo	GTRD_Rhabdoid.bed.gz hyper	GTRD_Rhabdoid.bed.gz hypo
ADA2	1	1	ADA2	1	1	NA	NA	NA	NA	NA	NA	NA	NA	NA	NA	NA	NA	NA	NA	NA	NA	NA	NA	NA	NA
ADCYAP1	1	1	ADCYAP1	NA	NA	NA	NA	NA	NA	NA	NA	NA	NA	NA	NA	NA	NA	NA	NA	NA	NA	NA	NA	NA	NA
ADNP	1	1	ADNP	NA	NA	NA	NA	NA	NA	NA	NA	NA	NA	NA	NA	1	1	NA	NA	NA	NA	NA	NA	NA	NA
AEBP2	1	1	AEBP2	1	1	NA	NA	NA	NA	NA	NA	NA	NA	NA	NA	NA	NA	1	1	NA	NA	NA	NA	NA	NA
AFF1	3.0857824305709e-06	1	AFF1	0.795839194056552	1	NA	NA	NA	NA	NA	NA	NA	NA	NA	NA	0.0557403182900964	1	0.000650040601571967	1	NA	NA	NA	NA	NA	NA
AFF4	0.0570497204575645	1	AFF4	1	1	NA	NA	NA	NA	NA	NA	NA	NA	NA	NA	1	1	0.148451867580789	1	NA	NA	NA	NA	NA	NA
AGO1	0.225388046851215	1	AGO1	NA	NA	NA	NA	NA	NA	NA	NA	NA	NA	NA	NA	0.202405648855683	1	NA	NA	NA	NA	NA	NA	NA	NA
AGO2	0.467275565783006	1	AGO2	NA	NA	NA	NA	NA	NA	NA	NA	NA	NA	NA	NA	0.384248876978652	1	NA	NA	NA	NA	NA	NA	NA	NA
AHR	0.0666451615596262	1	AHR	1	1	NA	NA	NA	NA	NA	NA	NA	NA	NA	NA	0.301523370624411	1	NA	NA	NA	NA	NA	NA	NA	NA
AHRR	1	1	AHRR	1	1	NA	NA	NA	NA	NA	NA	NA	NA	NA	NA	NA	NA	NA	NA	NA	NA	NA	NA	NA	NA
ALX4	1	1	ALX4	1	1	NA	NA	NA	NA	NA	NA	NA	NA	NA	NA	NA	NA	NA	NA	NA	NA	NA	NA	NA	NA
APC	0.0245025845590544	1	APC	0.037144527189113	1	NA	NA	NA	NA	NA	NA	NA	NA	NA	NA	NA	NA	NA	NA	NA	NA	NA	NA	NA	NA
AR	1.24761919524183e-15	1	AR	3.54852861253287e-08	1	NA	NA	NA	NA	NA	NA	NA	NA	NA	NA	0.494951720874148	1	0.543543537427348	1	0.088058111292233	1	NA	NA	NA	NA
ARHGAP35	1	1	ARHGAP35	NA	NA	NA	NA	NA	NA	NA	NA	NA	NA	NA	NA	1	1	NA	NA	NA	NA	NA	NA	NA	NA
ARID1A	0.00247345006526542	1	ARID1A	0.795839194056552	1	NA	NA	NA	NA	NA	NA	NA	NA	NA	NA	0.000434862343849766	1	NA	NA	NA	NA	NA	NA	NA	NA
ARID1B	1	1	ARID1B	NA	NA	NA	NA	NA	NA	NA	NA	NA	NA	NA	NA	1	1	NA	NA	NA	NA	NA	NA	NA	NA
ARID2	0.0288986481147638	1	ARID2	1	1	NA	NA	NA	NA	NA	NA	NA	NA	NA	NA	0.0128239121918288	1	NA	NA	NA	NA	NA	NA	0.0256022946416892	1
ARID3A	1	1	ARID3A	1	1	NA	NA	NA	NA	NA	NA	NA	NA	NA	NA	1	1	NA	NA	1	1	NA	NA	NA	NA
ARID3B	1	1	ARID3B	1	1	NA	NA	NA	NA	NA	NA	NA	NA	NA	NA	NA	NA	NA	NA	NA	NA	NA	NA	NA	NA
ARID4B	0.186540514479813	1	ARID4B	NA	NA	NA	NA	NA	NA	NA	NA	NA	NA	NA	NA	0.168782386161651	1	NA	NA	NA	NA	NA	NA	NA	NA
ARID5B	1	1	ARID5B	NA	NA	NA	NA	NA	NA	NA	NA	NA	NA	NA	NA	1	1	NA	NA	NA	NA	NA	NA	NA	NA
ARNT	1	1	ARNT	1	1	NA	NA	NA	NA	NA	NA	NA	NA	NA	NA	0.258789346978415	1	1	1	1	1	NA	NA	NA	NA
ARNT2	1	1	ARNT2	1	1	NA	NA	NA	NA	NA	NA	NA	NA	NA	NA	NA	NA	NA	NA	NA	NA	NA	NA	NA	NA
ARNTL	0.0350100239377123	1	ARNTL	0.000295605950321724	1	NA	NA	NA	NA	NA	NA	NA	NA	NA	NA	0.682499049965645	1	1	1	NA	NA	NA	NA	NA	NA
ARNTL2	1	1	ARNTL2	1	1	NA	NA	NA	NA	NA	NA	NA	NA	NA	NA	NA	NA	NA	NA	NA	NA	NA	NA	NA	NA
ASCL1	0.0738407262149828	1	ASCL1	0.00151601129434538	9.86722693676557e-06	NA	NA	NA	NA	NA	NA	NA	NA	1	4.80630816501472e-19	1	1	NA	NA	0.699753219904128	0.010265668117941	NA	NA	NA	NA
ASCL2	1	1	ASCL2	1	1	NA	NA	NA	NA	NA	NA	NA	NA	NA	NA	NA	NA	NA	NA	NA	NA	NA	NA	NA	NA
ASH1L	1	1	ASH1L	NA	NA	NA	NA	NA	NA	NA	NA	NA	NA	NA	NA	1	1	NA	NA	NA	NA	NA	NA	NA	NA
ASH2L	1	1	ASH2L	NA	NA	1	1	NA	NA	NA	NA	NA	NA	NA	NA	1	1	NA	NA	1	1	NA	NA	NA	NA
ATF1	1	1	ATF1	1	1	NA	NA	NA	NA	NA	NA	NA	NA	NA	NA	1	1	NA	NA	NA	NA	NA	NA	NA	NA
ATF2	1	1	ATF2	1	1	0.190699168116302	1	NA	NA	NA	NA	NA	NA	NA	NA	1	1	1	1	1	1	NA	NA	NA	NA
ATF3	1	1	ATF3	1	1	1	1	NA	NA	NA	NA	NA	NA	NA	NA	0.0523519113643483	1	NA	NA	1	1	NA	NA	NA	NA
ATF4	1	1	ATF4	NA	NA	NA	NA	NA	NA	NA	NA	NA	NA	NA	NA	1	1	NA	NA	NA	NA	NA	NA	NA	NA
ATF5	0.000407007699087673	1	ATF5	0.00062422187807701	1	NA	NA	NA	NA	NA	NA	NA	NA	NA	NA	NA	NA	NA	NA	NA	NA	NA	NA	NA	NA
ATF6	1	1	ATF6	1	1	NA	NA	NA	NA	NA	NA	NA	NA	NA	NA	NA	NA	NA	NA	NA	NA	NA	NA	NA	NA
ATF7	1	1	ATF7	1	1	NA	NA	NA	NA	NA	NA	NA	NA	NA	NA	1	1	NA	NA	1	1	NA	NA	NA	NA
ATM	1	1	ATM	NA	NA	NA	NA	NA	NA	NA	NA	NA	NA	NA	NA	1	1	NA	NA	NA	NA	NA	NA	NA	NA
ATOH1	1	1	ATOH1	1	1	NA	NA	NA	NA	NA	NA	NA	NA	NA	NA	NA	NA	NA	NA	NA	NA	NA	NA	NA	NA
ATRX	0.721010795236087	1	ATRX	NA	NA	NA	NA	NA	NA	NA	NA	NA	NA	NA	NA	1	1	NA	NA	NA	NA	NA	NA	NA	NA
BACH1	0.00680094883355365	1	BACH1	1	1	NA	NA	NA	NA	NA	NA	NA	NA	NA	NA	0.00277665801523445	1	NA	NA	6.11047146890311e-08	1	NA	NA	NA	NA
BACH2	0.735210317274289	1	BACH2	NA	NA	NA	NA	NA	NA	NA	NA	NA	NA	NA	NA	0.259670110644885	1	NA	NA	1	1	NA	NA	NA	NA
BAP1	1	1	BAP1	NA	NA	NA	NA	NA	NA	NA	NA	NA	NA	NA	NA	NA	NA	NA	NA	NA	NA	NA	NA	NA	NA
BARHL1	1	1	BARHL1	1	1	NA	NA	NA	NA	NA	NA	NA	NA	NA	NA	NA	NA	NA	NA	NA	NA	NA	NA	NA	NA
BARX1	1	1	BARX1	1	1	NA	NA	NA	NA	NA	NA	NA	NA	NA	NA	NA	NA	NA	NA	NA	NA	NA	NA	NA	NA
BARX2	1	1	BARX2	1	1	NA	NA	NA	NA	NA	NA	NA	NA	NA	NA	NA	NA	NA	NA	NA	NA	NA	NA	NA	NA
BATF	0.812357471026274	1	BATF	NA	NA	NA	NA	NA	NA	NA	NA	NA	NA	NA	NA	1	1	NA	NA	0.68754977891428	1	NA	NA	NA	NA
BATF2	1	1	BATF2	1	1	NA	NA	NA	NA	NA	NA	NA	NA	NA	NA	NA	NA	NA	NA	NA	NA	NA	NA	NA	NA
BATF3	0.659408677693354	1	BATF3	1	1	NA	NA	NA	NA	NA	NA	NA	NA	NA	NA	NA	NA	NA	NA	0.0170909947693035	1	NA	NA	NA	NA
BBX	1	1	BBX	1	1	NA	NA	NA	NA	NA	NA	NA	NA	NA	NA	NA	NA	NA	NA	NA	NA	NA	NA	NA	NA
BCHE	0.858693806554858	0.0222202648862542	BCHE	NA	NA	NA	NA	NA	NA	NA	NA	NA	NA	NA	NA	0.714407995519191	0.027501210141697	NA	NA	NA	NA	NA	NA	NA	NA
BCL11A	1	1	BCL11A	1	1	0.0358304825474195	1	NA	NA	NA	NA	NA	NA	NA	NA	1	1	1	1	1	1	NA	NA	NA	NA
BCL11B	0.455977424794151	1	BCL11B	NA	NA	NA	NA	NA	NA	NA	NA	NA	NA	NA	NA	NA	NA	1	1	NA	NA	NA	NA	NA	NA
BCL3	1	1	BCL3	1	1	NA	NA	NA	NA	NA	NA	NA	NA	NA	NA	NA	NA	NA	NA	0.105419454796261	1	NA	NA	NA	NA
BCL6	1	1	BCL6	1	1	NA	NA	NA	NA	NA	NA	NA	NA	NA	NA	1	1	NA	NA	1	1	NA	NA	NA	NA
BCL6B	1	1	BCL6B	NA	NA	NA	NA	NA	NA	NA	NA	NA	NA	NA	NA	NA	NA	1	1	NA	NA	NA	NA	NA	NA
BCLAF1	1	1	BCLAF1	NA	NA	NA	NA	NA	NA	NA	NA	NA	NA	NA	NA	1	1	NA	NA	1	1	NA	NA	NA	NA
BCOR	1	1	BCOR	NA	NA	NA	NA	NA	NA	NA	NA	NA	NA	NA	NA	1	1	NA	NA	NA	NA	NA	NA	NA	NA
BDP1	1	1	BDP1	1	1	NA	NA	NA	NA	NA	NA	NA	NA	NA	NA	1	1	NA	NA	NA	NA	NA	NA	NA	NA
BHLHE40	0.0312617559437715	1	BHLHE40	1	1	NA	NA	NA	NA	NA	NA	NA	NA	NA	NA	0.107579682927074	1	1	1	0.00219601350020219	1	NA	NA	NA	NA
BHLHE41	1	1	BHLHE41	1	1	NA	NA	NA	NA	NA	NA	NA	NA	NA	NA	NA	NA	NA	NA	NA	NA	NA	NA	NA	NA
BICRA	1	1	BICRA	NA	NA	NA	NA	NA	NA	NA	NA	NA	NA	NA	NA	1	1	NA	NA	NA	NA	NA	NA	NA	NA
BMI1	1	1	BMI1	1	1	NA	NA	NA	NA	NA	NA	NA	NA	NA	NA	1	1	NA	NA	1	1	NA	NA	NA	NA
BPTF	1	1	BPTF	1	1	NA	NA	NA	NA	NA	NA	NA	NA	NA	NA	NA	NA	NA	NA	NA	NA	NA	NA	NA	NA
BRCA1	1	1	BRCA1	1	1	1	1	NA	NA	NA	NA	NA	NA	NA	NA	1	1	NA	NA	1	1	NA	NA	NA	NA
BRD1	0.0138708489395007	1	BRD1	NA	NA	0.00523230512161345	1	NA	NA	NA	NA	NA	NA	NA	NA	NA	NA	NA	NA	NA	NA	NA	NA	NA	NA
BRD2	1	1	BRD2	NA	NA	NA	NA	NA	NA	NA	NA	NA	NA	1	1	NA	NA	NA	NA	NA	NA	NA	NA	NA	NA
BRD3	1	1	BRD3	0.0382132373170558	1	NA	NA	NA	NA	NA	NA	NA	NA	1	1	NA	NA	NA	NA	NA	NA	NA	NA	NA	NA
BRD4	4.85526951682189e-06	1	BRD4	2.13023069747179e-10	1	NA	NA	NA	NA	NA	NA	NA	NA	1	1	0.118392915683339	1	NA	NA	NA	NA	NA	NA	NA	NA
BRD7	1	1	BRD7	NA	NA	NA	NA	NA	NA	NA	NA	NA	NA	NA	NA	1	1	1	1	NA	NA	NA	NA	NA	NA
BRD9	1.5009825508881e-06	1	BRD9	NA	NA	NA	NA	NA	NA	NA	NA	NA	NA	NA	NA	9.7389927787093e-06	1	NA	NA	NA	NA	NA	NA	0.000445431544793034	1
BRF1	1	1	BRF1	1	1	NA	NA	NA	NA	NA	NA	NA	NA	NA	NA	1	1	NA	NA	NA	NA	NA	NA	NA	NA
BRF2	1	1	BRF2	1	1	NA	NA	NA	NA	NA	NA	NA	NA	NA	NA	1	1	NA	NA	NA	NA	NA	NA	NA	NA
CARM1	1	1	CARM1	1	1	NA	NA	NA	NA	NA	NA	NA	NA	NA	NA	NA	NA	NA	NA	NA	NA	NA	NA	NA	NA
CASZ1	0.000190397870952929	1	CASZ1	1	1	NA	NA	NA	NA	NA	NA	NA	NA	NA	NA	NA	NA	NA	NA	NA	NA	NA	NA	NA	NA
CAVIN1	1	1	CAVIN1	NA	NA	NA	NA	NA	NA	NA	NA	NA	NA	NA	NA	1	1	NA	NA	NA	NA	NA	NA	NA	NA
CBFA2T2	1	1	CBFA2T2	NA	NA	NA	NA	NA	NA	NA	NA	NA	NA	NA	NA	1	1	NA	NA	NA	NA	NA	NA	NA	NA
CBFA2T3	1	0.0120449567731897	CBFA2T3	NA	NA	NA	NA	NA	NA	NA	NA	NA	NA	NA	NA	1	0.017201080378801	NA	NA	NA	NA	NA	NA	NA	NA
CBFB	1	1	CBFB	NA	NA	NA	NA	NA	NA	NA	NA	NA	NA	NA	NA	NA	NA	NA	NA	1	1	NA	NA	NA	NA
CBX1	0.0237279907611906	1	CBX1	NA	NA	NA	NA	NA	NA	NA	NA	NA	NA	NA	NA	0.0231095207497679	1	NA	NA	NA	NA	NA	NA	NA	NA
CBX2	1	1	CBX2	1	1	NA	NA	NA	NA	NA	NA	NA	NA	NA	NA	1	1	NA	NA	NA	NA	NA	NA	NA	NA
CBX3	1	1	CBX3	1	1	NA	NA	NA	NA	NA	NA	NA	NA	NA	NA	1	1	NA	NA	1	1	NA	NA	NA	NA
CBX5	1	1	CBX5	NA	NA	1	1	NA	NA	NA	NA	NA	NA	NA	NA	1	1	NA	NA	1	1	NA	NA	NA	NA
CBX8	0.241306688555412	1	CBX8	0.044318203021076	1	1	1	NA	NA	NA	NA	NA	NA	NA	NA	1	1	NA	NA	NA	NA	NA	NA	NA	NA
CC2D1A	0.00661302456271149	1	CC2D1A	NA	NA	NA	NA	NA	NA	NA	NA	NA	NA	NA	NA	0.00638716750153097	1	NA	NA	NA	NA	NA	NA	NA	NA
CCAR2	1	1	CCAR2	NA	NA	NA	NA	NA	NA	NA	NA	NA	NA	NA	NA	1	1	NA	NA	NA	NA	NA	NA	NA	NA
CCNT2	1	1	CCNT2	NA	NA	NA	NA	NA	NA	NA	NA	NA	NA	NA	NA	0.937067918791555	1	NA	NA	NA	NA	NA	NA	NA	NA
CDC5L	1	1	CDC5L	1	1	NA	NA	NA	NA	NA	NA	NA	NA	NA	NA	1	1	NA	NA	NA	NA	NA	NA	NA	NA
CDK9	0.0107883916104577	1	CDK9	NA	NA	NA	NA	NA	NA	NA	NA	NA	NA	NA	NA	NA	NA	NA	NA	NA	NA	NA	NA	NA	NA
CDX1	1	1	CDX1	1	1	NA	NA	NA	NA	NA	NA	NA	NA	NA	NA	NA	NA	NA	NA	NA	NA	NA	NA	NA	NA
CDX2	1	1	CDX2	1	1	0.589911997181824	1	NA	NA	NA	NA	NA	NA	NA	NA	NA	NA	NA	NA	NA	NA	NA	NA	NA	NA
CEBPA	1	1	CEBPA	NA	NA	NA	NA	NA	NA	NA	NA	NA	NA	NA	NA	1	1	NA	NA	NA	NA	NA	NA	NA	NA
CEBPB	0.599956811632908	1	CEBPB	0.453569057384749	1	NA	NA	NA	NA	NA	NA	NA	NA	NA	NA	0.0208760520924706	1	NA	NA	0.589228983554991	1	NA	NA	NA	NA
CEBPD	1	1	CEBPD	NA	NA	NA	NA	NA	NA	NA	NA	NA	NA	NA	NA	1	1	NA	NA	NA	NA	NA	NA	NA	NA
CEBPE	1	1	CEBPE	1	1	NA	NA	NA	NA	NA	NA	NA	NA	NA	NA	NA	NA	NA	NA	NA	NA	NA	NA	NA	NA
CEBPG	1	1	CEBPG	1	1	NA	NA	NA	NA	NA	NA	NA	NA	NA	NA	1	1	NA	NA	NA	NA	NA	NA	NA	NA
CEBPZ	1	1	CEBPZ	NA	NA	NA	NA	NA	NA	NA	NA	NA	NA	NA	NA	1	1	NA	NA	1	1	NA	NA	NA	NA
CHAF1A	1	1	CHAF1A	NA	NA	NA	NA	NA	NA	NA	NA	NA	NA	NA	NA	1	1	NA	NA	NA	NA	NA	NA	NA	NA
CHAF1B	6.48697327825241e-05	1	CHAF1B	NA	NA	NA	NA	NA	NA	NA	NA	NA	NA	NA	NA	3.1569515737506e-05	1	NA	NA	NA	NA	NA	NA	NA	NA
CHAMP1	1	1	CHAMP1	NA	NA	NA	NA	NA	NA	NA	NA	NA	NA	NA	NA	1	1	NA	NA	NA	NA	NA	NA	NA	NA
CHD1	1	1	CHD1	1	1	0.7798935251932	1	NA	NA	NA	NA	NA	NA	NA	NA	0.871998806561885	1	NA	NA	1	1	NA	NA	NA	NA
CHD2	0.0868419538099521	1	CHD2	1	1	0.106707865732722	1	NA	NA	NA	NA	NA	NA	1	1	0.03373776478646	1	NA	NA	1	1	NA	NA	NA	NA
CHD4	1	1	CHD4	1	1	NA	NA	NA	NA	NA	NA	NA	NA	NA	NA	1	1	NA	NA	1	1	NA	NA	NA	NA
CHD7	7.7673225681326e-09	1	CHD7	NA	NA	9.62301951498961e-08	1	NA	NA	2.38435335530429e-07	1	NA	NA	NA	NA	1	1	NA	NA	NA	NA	NA	NA	NA	NA
CIC	1	1	CIC	1	1	NA	NA	NA	NA	NA	NA	NA	NA	NA	NA	NA	NA	NA	NA	NA	NA	NA	NA	NA	NA
CLOCK	1	1	CLOCK	1	1	NA	NA	NA	NA	NA	NA	NA	NA	NA	NA	1	1	NA	NA	NA	NA	NA	NA	NA	NA
COBLL1	1	1	COBLL1	NA	NA	NA	NA	NA	NA	NA	NA	NA	NA	NA	NA	NA	NA	NA	NA	NA	NA	NA	NA	NA	NA
COPS2	1	1	COPS2	1	1	NA	NA	NA	NA	NA	NA	NA	NA	NA	NA	1	1	NA	NA	NA	NA	NA	NA	NA	NA
CRAMP1	1	1	CRAMP1	NA	NA	NA	NA	NA	NA	NA	NA	NA	NA	NA	NA	NA	NA	NA	NA	NA	NA	NA	NA	NA	NA
CREB1	1.35450534454372e-07	1	CREB1	0.000315170605253766	1	0.0443613655952857	1	NA	NA	NA	NA	NA	NA	NA	NA	0.00065209989856024	1	NA	NA	1	1	NA	NA	NA	NA
CREB3	1	1	CREB3	NA	NA	NA	NA	NA	NA	NA	NA	NA	NA	NA	NA	1	1	NA	NA	NA	NA	NA	NA	NA	NA
CREB3L1	0.0373308902402751	1	CREB3L1	1	1	NA	NA	NA	NA	NA	NA	NA	NA	NA	NA	0.0357798568599527	1	NA	NA	NA	NA	NA	NA	NA	NA
CREB3L2	1	1	CREB3L2	1	1	NA	NA	NA	NA	NA	NA	NA	NA	NA	NA	NA	NA	NA	NA	NA	NA	NA	NA	NA	NA
CREB3L4	1	1	CREB3L4	1	1	NA	NA	NA	NA	NA	NA	NA	NA	NA	NA	NA	NA	NA	NA	NA	NA	NA	NA	NA	NA
CREBBP	1	1	CREBBP	NA	NA	NA	NA	NA	NA	NA	NA	NA	NA	NA	NA	1	1	NA	NA	NA	NA	NA	NA	NA	NA
CREBL2	1	1	CREBL2	1	1	NA	NA	NA	NA	NA	NA	NA	NA	NA	NA	NA	NA	NA	NA	NA	NA	NA	NA	NA	NA
CREM	0.286789820939067	1	CREM	1	1	NA	NA	NA	NA	NA	NA	NA	NA	NA	NA	0.0739021830376484	1	NA	NA	1	1	NA	NA	NA	NA
CRY1	1	1	CRY1	NA	NA	NA	NA	NA	NA	NA	NA	NA	NA	NA	NA	1	1	NA	NA	NA	NA	NA	NA	NA	NA
CSHL1	1	1	CSHL1	NA	NA	NA	NA	NA	NA	NA	NA	NA	NA	NA	NA	NA	NA	NA	NA	1	1	NA	NA	NA	NA
CTBP1	1	1	CTBP1	1	1	NA	NA	NA	NA	NA	NA	NA	NA	NA	NA	1	1	1	1	NA	NA	NA	NA	NA	NA
CTBP2	0.0231244271569557	1	CTBP2	1	1	0.00220044942991565	1	NA	NA	NA	NA	NA	NA	NA	NA	NA	NA	NA	NA	NA	NA	NA	NA	NA	NA
CTCF	2.05100185861735e-13	1	CTCF	1.42835409468418e-06	1	1.12115143100598e-06	1	0.986754453452278	1	7.29538648930022e-06	1	0.0046786520117062	1	0.951256224440062	1	3.13120650067117e-07	1	0.00509836078764952	1	7.29441877103681e-14	1	0.0025563385789112	1	0.769352597766463	1
CTCFL	1.32937549466032e-08	1	CTCFL	0.0390291678868749	1	NA	NA	NA	NA	NA	NA	NA	NA	NA	NA	1.02110105265164e-06	1	NA	NA	NA	NA	NA	NA	NA	NA
CTNNB1	1	1	CTNNB1	NA	NA	1	1	NA	NA	NA	NA	NA	NA	NA	NA	NA	NA	NA	NA	NA	NA	NA	NA	NA	NA
CUL4A	0.000574426203632008	1	CUL4A	NA	NA	NA	NA	NA	NA	NA	NA	NA	NA	NA	NA	0.000608266481912982	1	NA	NA	NA	NA	NA	NA	NA	NA
CUX1	1	1	CUX1	1	1	NA	NA	NA	NA	NA	NA	NA	NA	NA	NA	0.222727112171103	1	NA	NA	NA	NA	NA	NA	NA	NA
CXXC1	1	1	CXXC1	NA	NA	NA	NA	NA	NA	NA	NA	NA	NA	NA	NA	1	1	NA	NA	NA	NA	NA	NA	NA	NA
DACH1	1	1	DACH1	NA	NA	NA	NA	NA	NA	NA	NA	NA	NA	NA	NA	1	1	NA	NA	NA	NA	NA	NA	NA	NA
DBP	0.638870396947012	1	DBP	1	1	NA	NA	NA	NA	NA	NA	NA	NA	NA	NA	NA	NA	NA	NA	NA	NA	NA	NA	NA	NA
DDIT3	1	1	DDIT3	1	1	NA	NA	NA	NA	NA	NA	NA	NA	NA	NA	NA	NA	NA	NA	NA	NA	NA	NA	NA	NA
DDX20	1	1	DDX20	1	1	NA	NA	NA	NA	NA	NA	NA	NA	NA	NA	1	1	NA	NA	NA	NA	NA	NA	NA	NA
DDX21	1	1	DDX21	1	1	NA	NA	NA	NA	NA	NA	NA	NA	NA	NA	NA	NA	NA	NA	NA	NA	NA	NA	NA	NA
DEAF1	1	1	DEAF1	NA	NA	NA	NA	NA	NA	NA	NA	NA	NA	NA	NA	1	1	NA	NA	NA	NA	NA	NA	NA	NA
DEK	0.0262251779257245	1	DEK	0.0389390733052565	1	NA	NA	NA	NA	NA	NA	NA	NA	NA	NA	NA	NA	NA	NA	NA	NA	NA	NA	NA	NA
DICER1	1	1	DICER1	NA	NA	NA	NA	NA	NA	NA	NA	NA	NA	NA	NA	1	1	NA	NA	NA	NA	NA	NA	NA	NA
DIDO1	1	1	DIDO1	NA	NA	NA	NA	NA	NA	NA	NA	NA	NA	NA	NA	1	1	NA	NA	NA	NA	NA	NA	NA	NA
DLX1	1	1	DLX1	1	1	NA	NA	NA	NA	NA	NA	NA	NA	NA	NA	NA	NA	NA	NA	NA	NA	NA	NA	NA	NA
DLX2	1	1	DLX2	1	1	NA	NA	NA	NA	NA	NA	NA	NA	NA	NA	NA	NA	NA	NA	NA	NA	NA	NA	NA	NA
DLX4	1	1	DLX4	1	1	NA	NA	NA	NA	NA	NA	NA	NA	NA	NA	NA	NA	NA	NA	NA	NA	NA	NA	NA	NA
DLX6	1	1	DLX6	1	1	NA	NA	NA	NA	NA	NA	NA	NA	NA	NA	NA	NA	NA	NA	NA	NA	NA	NA	NA	NA
DMAP1	1	1	DMAP1	NA	NA	NA	NA	NA	NA	NA	NA	NA	NA	NA	NA	1	1	NA	NA	NA	NA	NA	NA	NA	NA
DMRT1	1	1	DMRT1	1	1	NA	NA	NA	NA	NA	NA	NA	NA	NA	NA	NA	NA	NA	NA	NA	NA	NA	NA	NA	NA
DMRT2	1	1	DMRT2	1	1	NA	NA	NA	NA	NA	NA	NA	NA	NA	NA	NA	NA	NA	NA	NA	NA	NA	NA	NA	NA
DNMT1	1	1	DNMT1	NA	NA	NA	NA	NA	NA	NA	NA	NA	NA	NA	NA	1	1	NA	NA	1	1	NA	NA	NA	NA
DNMT3A	1	1	DNMT3A	NA	NA	NA	NA	NA	NA	NA	NA	NA	NA	NA	NA	NA	NA	NA	NA	1	1	NA	NA	NA	NA
DNMT3B	0.000674626738710835	1	DNMT3B	1	1	NA	NA	NA	NA	NA	NA	NA	NA	NA	NA	8.80153529178972e-07	1	NA	NA	0.0780298026876454	1	NA	NA	NA	NA
DPF2	1	1	DPF2	1	1	NA	NA	NA	NA	NA	NA	NA	NA	NA	NA	1	1	NA	NA	1	1	NA	NA	NA	NA
DRAP1	1	1	DRAP1	NA	NA	NA	NA	NA	NA	NA	NA	NA	NA	NA	NA	1	1	NA	NA	NA	NA	NA	NA	NA	NA
DROSHA	1	1	DROSHA	NA	NA	NA	NA	NA	NA	NA	NA	NA	NA	NA	NA	1	1	NA	NA	NA	NA	NA	NA	NA	NA
DTL	0.254825023239016	1	DTL	NA	NA	NA	NA	NA	NA	NA	NA	NA	NA	NA	NA	0.223197394373884	1	NA	NA	NA	NA	NA	NA	NA	NA
DUX4	1	1	DUX4	NA	NA	1	1	NA	NA	NA	NA	NA	NA	NA	NA	NA	NA	NA	NA	NA	NA	NA	NA	NA	NA
E2F1	0.000276008769196383	1	E2F1	1.42835409468418e-06	1	NA	NA	NA	NA	NA	NA	NA	NA	1	1	0.369456953477502	1	NA	NA	1	1	NA	NA	NA	NA
E2F2	1	1	E2F2	1	1	NA	NA	NA	NA	NA	NA	NA	NA	NA	NA	NA	NA	NA	NA	NA	NA	NA	NA	NA	NA
E2F3	1	1	E2F3	1	1	NA	NA	NA	NA	NA	NA	NA	NA	NA	NA	NA	NA	NA	NA	NA	NA	NA	NA	NA	NA
E2F4	0.0096496919946679	1	E2F4	1	1	NA	NA	NA	NA	NA	NA	1	1	NA	NA	0.00372566340148502	1	NA	NA	1	1	NA	NA	NA	NA
E2F5	1	1	E2F5	NA	NA	NA	NA	NA	NA	NA	NA	NA	NA	NA	NA	1	1	NA	NA	NA	NA	NA	NA	NA	NA
E2F6	1.2216584870752e-07	1	E2F6	1	1	0.0138794155119969	1	NA	NA	NA	NA	NA	NA	NA	NA	5.7971515936128e-05	1	NA	NA	NA	NA	NA	NA	NA	NA
E2F7	0.713869711777383	1	E2F7	1	1	NA	NA	NA	NA	NA	NA	NA	NA	NA	NA	1	1	NA	NA	NA	NA	NA	NA	NA	NA
E2F8	0.188940413629521	1	E2F8	1	1	NA	NA	NA	NA	NA	NA	NA	NA	NA	NA	0.0212749857121793	1	NA	NA	1	1	NA	NA	NA	NA
E4F1	0.326457413412273	1	E4F1	1	1	NA	NA	NA	NA	NA	NA	NA	NA	NA	NA	0.233149075858186	1	NA	NA	1	1	NA	NA	NA	NA
EBF1	1	1	EBF1	NA	NA	NA	NA	NA	NA	NA	NA	NA	NA	NA	NA	NA	NA	NA	NA	0.783593776252865	1	NA	NA	NA	NA
EBF3	1	1	EBF3	NA	NA	NA	NA	NA	NA	NA	NA	NA	NA	1	1	NA	NA	NA	NA	NA	NA	NA	NA	NA	NA
EBP	1	1	EBP	NA	NA	NA	NA	NA	NA	NA	NA	NA	NA	NA	NA	1	1	NA	NA	NA	NA	NA	NA	NA	NA
EED	0.0175917065327847	1	EED	NA	NA	NA	NA	NA	NA	NA	NA	NA	NA	NA	NA	NA	NA	NA	NA	0.016610129184835	1	NA	NA	NA	NA
EGR1	0.000792412977627082	1	EGR1	1	1	0.308227512641743	1	NA	NA	NA	NA	NA	NA	NA	NA	0.00540229759385129	1	NA	NA	1	1	NA	NA	NA	NA
EGR2	0.0708230845145979	1	EGR2	0.000247968634588484	1	NA	NA	NA	NA	NA	NA	NA	NA	NA	NA	NA	NA	0.101714237000144	1	1	1	NA	NA	NA	NA
EGR3	0.179199660083936	1	EGR3	NA	NA	NA	NA	NA	NA	NA	NA	NA	NA	NA	NA	NA	NA	0.230921123945173	1	NA	NA	NA	NA	NA	NA
EHF	1	1	EHF	1	1	NA	NA	NA	NA	NA	NA	NA	NA	NA	NA	NA	NA	NA	NA	1	1	NA	NA	NA	NA
EHMT2	0.000752175094769776	1	EHMT2	1.13454132195406e-05	1	NA	NA	NA	NA	NA	NA	NA	NA	NA	NA	0.000605118642236277	1	NA	NA	NA	NA	NA	NA	NA	NA
ELF1	0.000462318463137417	1	ELF1	1	1	NA	NA	NA	NA	NA	NA	NA	NA	1	1	0.00213233087536118	1	NA	NA	0.0960124210549898	1	NA	NA	NA	NA
ELF2	1	1	ELF2	1	1	NA	NA	NA	NA	NA	NA	NA	NA	NA	NA	NA	NA	NA	NA	NA	NA	NA	NA	NA	NA
ELF3	0.0160112790230358	1	ELF3	1	1	NA	NA	NA	NA	NA	NA	NA	NA	NA	NA	0.302331044169176	1	NA	NA	NA	NA	NA	NA	NA	NA
ELF4	1	1	ELF4	1	1	NA	NA	NA	NA	NA	NA	NA	NA	NA	NA	1	1	1	1	NA	NA	NA	NA	NA	NA
ELF5	3.20066331984649e-06	1	ELF5	4.4968342981104e-06	1	NA	NA	NA	NA	NA	NA	NA	NA	NA	NA	NA	NA	NA	NA	NA	NA	NA	NA	NA	NA
ELK1	1	1	ELK1	1	1	NA	NA	NA	NA	NA	NA	NA	NA	NA	NA	1	1	NA	NA	NA	NA	NA	NA	NA	NA
ELK4	1	1	ELK4	1	1	NA	NA	NA	NA	NA	NA	NA	NA	NA	NA	NA	NA	1	1	NA	NA	NA	NA	NA	NA
ELL2	0.71945338707946	1	ELL2	1	1	NA	NA	NA	NA	NA	NA	NA	NA	NA	NA	1	1	0.858363438586167	1	NA	NA	NA	NA	NA	NA
EMSY	1	1	EMSY	1	1	NA	NA	NA	NA	NA	NA	NA	NA	NA	NA	1	1	NA	NA	NA	NA	NA	NA	NA	NA
EMX1	1	1	EMX1	1	1	NA	NA	NA	NA	NA	NA	NA	NA	NA	NA	NA	NA	NA	NA	NA	NA	NA	NA	NA	NA
EOMES	1	1	EOMES	1	1	0.522275981039397	1	NA	NA	NA	NA	NA	NA	NA	NA	NA	NA	NA	NA	NA	NA	NA	NA	NA	NA
EP300	4.13689041826288e-08	1	EP300	0.00109686100463125	1	3.55552650710011e-08	1	NA	NA	0.966206803337758	1	1	1	1	1	1	1	NA	NA	0.184876319840516	1	NA	NA	NA	NA
EP400	1	1	EP400	1	1	NA	NA	NA	NA	NA	NA	NA	NA	NA	NA	1	1	NA	NA	NA	NA	NA	NA	NA	NA
EPAS1	1	1	EPAS1	1	1	NA	NA	NA	NA	NA	NA	NA	NA	NA	NA	1	1	NA	NA	1	1	NA	NA	NA	NA
ERCC6	1	1	ERCC6	NA	NA	NA	NA	NA	NA	NA	NA	NA	NA	NA	NA	NA	NA	NA	NA	NA	NA	NA	NA	NA	NA
ERCC8	1	1	ERCC8	NA	NA	NA	NA	NA	NA	NA	NA	NA	NA	NA	NA	NA	NA	NA	NA	NA	NA	NA	NA	NA	NA
ERF	0.000146486719377441	1	ERF	0.767786573385448	1	NA	NA	NA	NA	NA	NA	NA	NA	NA	NA	0.0780007339597948	1	NA	NA	NA	NA	NA	NA	NA	NA
ERG	1.63483484821655e-10	5.08743248154525e-17	ERG	3.78950562076598e-11	1	NA	NA	NA	NA	NA	NA	NA	NA	NA	NA	1.65632956484564e-09	1.14427982869083e-13	1	1	0.000212684816673692	1	NA	NA	NA	NA
ESR1	0.000232508039309938	1	ESR1	2.79310701189509e-05	1	NA	NA	NA	NA	NA	NA	NA	NA	NA	NA	1	1	NA	NA	0.846673730983111	1	NA	NA	NA	NA
ESR2	1	1	ESR2	0.360436257594987	1	NA	NA	NA	NA	NA	NA	NA	NA	NA	NA	1	1	NA	NA	NA	NA	NA	NA	NA	NA
ESRRA	1	1	ESRRA	1	1	NA	NA	NA	NA	NA	NA	NA	NA	NA	NA	1	1	NA	NA	NA	NA	NA	NA	NA	NA
ETS1	0.00207313711721914	1	ETS1	1	1	NA	NA	NA	NA	NA	NA	NA	NA	NA	NA	0.225323909987894	1	NA	NA	0.00345990009207	1	NA	NA	NA	NA
ETS2	0.504049465538295	1	ETS2	0.772854318034688	1	NA	NA	NA	NA	NA	NA	NA	NA	NA	NA	1	1	NA	NA	NA	NA	NA	NA	NA	NA
ETV1	0.598379905704256	1	ETV1	NA	NA	NA	NA	NA	NA	NA	NA	NA	NA	NA	NA	1	1	NA	NA	1	1	NA	NA	NA	NA
ETV4	1	1	ETV4	1	1	NA	NA	NA	NA	NA	NA	NA	NA	NA	NA	1	1	NA	NA	NA	NA	NA	NA	NA	NA
ETV5	0.0248272250793224	1	ETV5	1	1	NA	NA	NA	NA	NA	NA	NA	NA	NA	NA	1	1	NA	NA	0.0637045206449815	1	NA	NA	NA	NA
ETV6	0.838881504398946	1	ETV6	1	1	NA	NA	NA	NA	NA	NA	NA	NA	NA	NA	0.0819650404312133	1	NA	NA	1	1	NA	NA	NA	NA
ETV7	0.943465351141164	1	ETV7	1	1	NA	NA	NA	NA	NA	NA	NA	NA	NA	NA	NA	NA	NA	NA	NA	NA	NA	NA	NA	NA
EVX1	1	1	EVX1	1	1	NA	NA	NA	NA	NA	NA	NA	NA	NA	NA	NA	NA	NA	NA	NA	NA	NA	NA	NA	NA
EWSR1	1	1	EWSR1	NA	NA	NA	NA	NA	NA	NA	NA	NA	NA	NA	NA	1	1	NA	NA	NA	NA	NA	NA	NA	NA
EZH2	1.79563443114714e-17	7.37034427150179e-05	EZH2	4.59385334938588e-05	5.73330929017248e-08	4.91652277167409e-11	1	NA	NA	4.47330507072835e-22	1	3.9007626808712e-36	1	2.96499908787818e-05	1	8.57548613323465e-09	0.0486133900185761	NA	NA	2.93574493133808e-24	1	NA	NA	NA	NA
F10	0.060429596139425	1	F10	NA	NA	NA	NA	NA	NA	0.0169908847035436	1	NA	NA	NA	NA	NA	NA	NA	NA	NA	NA	NA	NA	NA	NA
FAM208A	1	1	FAM208A	NA	NA	NA	NA	NA	NA	NA	NA	NA	NA	NA	NA	1	1	NA	NA	NA	NA	NA	NA	NA	NA
FERD3L	1	1	FERD3L	1	1	NA	NA	NA	NA	NA	NA	NA	NA	NA	NA	NA	NA	NA	NA	NA	NA	NA	NA	NA	NA
FEV	0.0101878215145966	1	FEV	0.01532019364015	1	NA	NA	NA	NA	NA	NA	NA	NA	NA	NA	NA	NA	NA	NA	NA	NA	NA	NA	NA	NA
FEZF1	0.895592270023285	1	FEZF1	NA	NA	NA	NA	NA	NA	NA	NA	NA	NA	NA	NA	NA	NA	1	1	NA	NA	NA	NA	NA	NA
FIP1L1	1	1	FIP1L1	NA	NA	NA	NA	NA	NA	NA	NA	NA	NA	NA	NA	1	1	NA	NA	NA	NA	NA	NA	NA	NA
FLI1	9.19462845797544e-08	1	FLI1	NA	NA	NA	NA	NA	NA	NA	NA	NA	NA	NA	NA	0.363142723687559	1	1	1	1	1	NA	NA	NA	NA
FOS	1	1	FOS	1	1	1	1	NA	NA	NA	NA	NA	NA	NA	NA	1	1	NA	NA	1	1	NA	NA	NA	NA
FOSB	1	1	FOSB	1	1	NA	NA	NA	NA	NA	NA	NA	NA	NA	NA	1	1	NA	NA	NA	NA	NA	NA	NA	NA
FOSL1	1	1	FOSL1	1	1	1	1	NA	NA	NA	NA	NA	NA	NA	NA	1	1	NA	NA	0.279880394988289	1	NA	NA	NA	NA
FOSL2	1	1	FOSL2	1	1	NA	NA	NA	NA	NA	NA	NA	NA	1	1	1	1	NA	NA	NA	NA	NA	NA	NA	NA
FOXA1	0.860138788190678	1	FOXA1	1	1	1	1	NA	NA	NA	NA	NA	NA	NA	NA	1	1	1	1	1	1	NA	NA	NA	NA
FOXA2	1.36402193000574e-09	1	FOXA2	0.00062422187807701	1	0.25330831405042	1	NA	NA	NA	NA	NA	NA	NA	NA	1.10587905338712e-06	1	NA	NA	1	1	NA	NA	NA	NA
FOXA3	1	1	FOXA3	NA	NA	NA	NA	NA	NA	NA	NA	NA	NA	NA	NA	1	1	NA	NA	NA	NA	NA	NA	NA	NA
FOXC1	1	1	FOXC1	1	1	NA	NA	NA	NA	NA	NA	NA	NA	NA	NA	NA	NA	NA	NA	NA	NA	NA	NA	NA	NA
FOXD2	1	1	FOXD2	1	1	NA	NA	NA	NA	NA	NA	NA	NA	NA	NA	NA	NA	NA	NA	NA	NA	NA	NA	NA	NA
FOXD3	1	1	FOXD3	1	1	NA	NA	NA	NA	NA	NA	NA	NA	NA	NA	NA	NA	NA	NA	NA	NA	NA	NA	NA	NA
FOXF1	1	1	FOXF1	1	1	NA	NA	NA	NA	NA	NA	NA	NA	NA	NA	NA	NA	NA	NA	NA	NA	NA	NA	NA	NA
FOXF2	1	1	FOXF2	1	1	NA	NA	NA	NA	NA	NA	NA	NA	NA	NA	NA	NA	NA	NA	NA	NA	NA	NA	NA	NA
FOXG1	1	1	FOXG1	1	1	NA	NA	NA	NA	NA	NA	NA	NA	NA	NA	NA	NA	NA	NA	NA	NA	NA	NA	NA	NA
FOXH1	0.82511938276224	1	FOXH1	NA	NA	0.50931519005725	1	NA	NA	NA	NA	NA	NA	NA	NA	NA	NA	NA	NA	NA	NA	NA	NA	NA	NA
FOXJ2	1	1	FOXJ2	1	1	NA	NA	NA	NA	NA	NA	NA	NA	NA	NA	1	1	NA	NA	NA	NA	NA	NA	NA	NA
FOXK1	1	1	FOXK1	1	1	NA	NA	NA	NA	NA	NA	NA	NA	NA	NA	NA	NA	1	1	NA	NA	NA	NA	NA	NA
FOXK2	0.888729414247453	1	FOXK2	1	1	NA	NA	NA	NA	NA	NA	NA	NA	NA	NA	0.734530659941235	1	1	1	1	1	NA	NA	NA	NA
FOXM1	1	1	FOXM1	1	1	1	1	NA	NA	NA	NA	NA	NA	1	1	1	1	1	1	1	1	NA	NA	NA	NA
FOXN3	1	1	FOXN3	1	1	NA	NA	NA	NA	NA	NA	NA	NA	NA	NA	NA	NA	NA	NA	NA	NA	NA	NA	NA	NA
FOXO1	0.638320405328647	1	FOXO1	1	1	NA	NA	NA	NA	NA	NA	NA	NA	NA	NA	NA	NA	NA	NA	NA	NA	NA	NA	NA	NA
FOXO3	0.213062286620168	1	FOXO3	1	1	NA	NA	NA	NA	NA	NA	NA	NA	NA	NA	0.171292909479116	1	NA	NA	NA	NA	NA	NA	NA	NA
FOXO4	1	1	FOXO4	1	1	NA	NA	NA	NA	NA	NA	NA	NA	NA	NA	NA	NA	NA	NA	NA	NA	NA	NA	NA	NA
FOXP1	1	1	FOXP1	1	1	1	1	NA	NA	NA	NA	NA	NA	NA	NA	1	1	NA	NA	NA	NA	NA	NA	NA	NA
FOXP2	1	1	FOXP2	1	1	NA	NA	NA	NA	NA	NA	NA	NA	1	1	NA	NA	NA	NA	NA	NA	NA	NA	NA	NA
FOXP3	1	1	FOXP3	1	1	NA	NA	NA	NA	NA	NA	NA	NA	NA	NA	NA	NA	NA	NA	NA	NA	NA	NA	NA	NA
FOXQ1	1	1	FOXQ1	1	1	NA	NA	NA	NA	NA	NA	NA	NA	NA	NA	NA	NA	NA	NA	NA	NA	NA	NA	NA	NA
FOXR2	1	1	FOXR2	1	1	NA	NA	NA	NA	NA	NA	NA	NA	NA	NA	NA	NA	NA	NA	NA	NA	NA	NA	NA	NA
FUS	0.000109569829985359	1	FUS	NA	NA	NA	NA	NA	NA	NA	NA	NA	NA	NA	NA	0.000119218088772213	1	NA	NA	NA	NA	NA	NA	NA	NA
FXR1	1	1	FXR1	NA	NA	NA	NA	NA	NA	NA	NA	NA	NA	NA	NA	NA	NA	NA	NA	NA	NA	NA	NA	NA	NA
FXR2	1	1	FXR2	NA	NA	NA	NA	NA	NA	NA	NA	NA	NA	NA	NA	NA	NA	NA	NA	NA	NA	NA	NA	NA	NA
GABPA	0.000356963832759446	1	GABPA	1	1	5.08812351829216e-05	1	NA	NA	NA	NA	NA	NA	1	1	0.494951720874148	1	NA	NA	0.371358021443217	1	NA	NA	NA	NA
GABPB1	0.449808936623249	1	GABPB1	NA	NA	NA	NA	NA	NA	NA	NA	NA	NA	NA	NA	0.372593054118376	1	NA	NA	NA	NA	NA	NA	NA	NA
GATA1	0.534677566952667	1	GATA1	1	1	NA	NA	NA	NA	NA	NA	NA	NA	NA	NA	0.770584209195799	1	1	1	1	1	NA	NA	NA	NA
GATA2	1	1	GATA2	1	1	0.692641928239841	1	NA	NA	NA	NA	NA	NA	1	1	1	1	1	1	1	1	NA	NA	NA	NA
GATA3	1	1	GATA3	1	1	0.320456078381073	1	NA	NA	NA	NA	NA	NA	1	1	1	1	NA	NA	1	1	NA	NA	NA	NA
GATA4	1	1	GATA4	1	1	1	1	NA	NA	NA	NA	NA	NA	NA	NA	1	1	NA	NA	1	1	NA	NA	NA	NA
GATA6	1	1	GATA6	1	1	0.00407208710703099	1	NA	NA	NA	NA	NA	NA	NA	NA	NA	NA	NA	NA	NA	NA	NA	NA	NA	NA
GATAD1	1	1	GATAD1	1	1	NA	NA	NA	NA	NA	NA	NA	NA	NA	NA	1	1	NA	NA	NA	NA	NA	NA	NA	NA
GATAD2A	1	1	GATAD2A	1	1	NA	NA	NA	NA	NA	NA	NA	NA	NA	NA	0.381835424446668	1	NA	NA	1	1	NA	NA	NA	NA
GATAD2B	1	1	GATAD2B	1	1	NA	NA	NA	NA	NA	NA	NA	NA	NA	NA	1	1	NA	NA	0.972283284807989	1	NA	NA	NA	NA
GFI1	0.212017123009744	1	GFI1	NA	NA	NA	NA	NA	NA	NA	NA	NA	NA	NA	NA	0.190880508267482	1	NA	NA	NA	NA	NA	NA	NA	NA
GFI1B	1	1	GFI1B	NA	NA	NA	NA	NA	NA	NA	NA	NA	NA	NA	NA	NA	NA	1	1	NA	NA	NA	NA	NA	NA
GLI1	1	1	GLI1	1	1	NA	NA	NA	NA	NA	NA	NA	NA	NA	NA	NA	NA	NA	NA	NA	NA	NA	NA	NA	NA
GLI2	1	1	GLI2	1	1	NA	NA	NA	NA	NA	NA	NA	NA	NA	NA	NA	NA	1	1	NA	NA	NA	NA	NA	NA
GLI3	1	1	GLI3	1	1	NA	NA	NA	NA	NA	NA	NA	NA	NA	NA	NA	NA	NA	NA	NA	NA	NA	NA	NA	NA
GLI4	1	1	GLI4	NA	NA	NA	NA	NA	NA	NA	NA	NA	NA	NA	NA	NA	NA	1	1	NA	NA	NA	NA	NA	NA
GLIS1	0.000159352428447277	1	GLIS1	1	1	NA	NA	NA	NA	NA	NA	NA	NA	NA	NA	NA	NA	0.000568062351753568	1	NA	NA	NA	NA	NA	NA
GLIS2	0.15417228758237	1	GLIS2	1	1	NA	NA	NA	NA	NA	NA	NA	NA	NA	NA	NA	NA	0.194310027205433	1	NA	NA	NA	NA	NA	NA
GLIS3	7.38563220504031e-07	1	GLIS3	1	1	NA	NA	NA	NA	NA	NA	NA	NA	NA	NA	NA	NA	NA	NA	NA	NA	NA	NA	NA	NA
GMEB1	1	1	GMEB1	1	1	NA	NA	NA	NA	NA	NA	NA	NA	NA	NA	1	1	NA	NA	NA	NA	NA	NA	NA	NA
GMEB2	1	1	GMEB2	1	1	NA	NA	NA	NA	NA	NA	NA	NA	NA	NA	1	1	NA	NA	NA	NA	NA	NA	NA	NA
GRHL1	1	1	GRHL1	1	1	NA	NA	NA	NA	NA	NA	NA	NA	NA	NA	NA	NA	NA	NA	NA	NA	NA	NA	NA	NA
GRHL2	0.943465351141164	1	GRHL2	0.079629988307598	1	NA	NA	NA	NA	NA	NA	NA	NA	NA	NA	NA	NA	NA	NA	0.0706180482945275	1	NA	NA	NA	NA
GRHL3	1.19514877484586e-08	1	GRHL3	NA	NA	NA	NA	NA	NA	NA	NA	NA	NA	NA	NA	NA	NA	NA	NA	0.0404581158307296	0.010265668117941	NA	NA	NA	NA
GTF2A2	3.19521692076116e-05	1	GTF2A2	NA	NA	NA	NA	NA	NA	NA	NA	NA	NA	NA	NA	3.72383065719349e-05	1	NA	NA	NA	NA	NA	NA	NA	NA
GTF2B	0.491925362529291	1	GTF2B	NA	NA	NA	NA	NA	NA	NA	NA	NA	NA	NA	NA	0.401250856981996	1	NA	NA	NA	NA	NA	NA	NA	NA
GTF2E2	1	1	GTF2E2	NA	NA	NA	NA	NA	NA	NA	NA	NA	NA	NA	NA	1	1	NA	NA	NA	NA	NA	NA	NA	NA
GTF2F1	0.0522310269010024	1	GTF2F1	1	1	1	1	NA	NA	NA	NA	NA	NA	NA	NA	0.0123210686051864	1	NA	NA	NA	NA	NA	NA	NA	NA
GTF3A	1	1	GTF3A	NA	NA	NA	NA	NA	NA	NA	NA	NA	NA	NA	NA	NA	NA	1	1	NA	NA	NA	NA	NA	NA
GTF3C2	0.555112066355677	1	GTF3C2	1	1	NA	NA	NA	NA	NA	NA	NA	NA	NA	NA	0.431392416129312	1	NA	NA	NA	NA	NA	NA	NA	NA
GTF3C5	1	1	GTF3C5	NA	NA	NA	NA	NA	NA	NA	NA	NA	NA	1	1	NA	NA	NA	NA	NA	NA	NA	NA	NA	NA
GZF1	1	1	GZF1	1	1	NA	NA	NA	NA	NA	NA	NA	NA	NA	NA	NA	NA	NA	NA	NA	NA	NA	NA	NA	NA
H2AFZ	0.0871811101761474	1	H2AFZ	0.139640970459573	1	NA	NA	NA	NA	NA	NA	NA	NA	NA	NA	NA	NA	NA	NA	NA	NA	NA	NA	NA	NA
HAND1	0.746528710378264	1	HAND1	1	1	0.400067022995317	1	NA	NA	NA	NA	NA	NA	NA	NA	NA	NA	NA	NA	NA	NA	NA	NA	NA	NA
HAND2	1	6.2278845598327e-15	HAND2	NA	NA	1	1	NA	NA	NA	NA	NA	NA	1	2.03017126205549e-16	NA	NA	NA	NA	NA	NA	NA	NA	NA	NA
HBP1	0.443645232454203	1	HBP1	1	1	NA	NA	NA	NA	NA	NA	NA	NA	NA	NA	0.321742401011219	1	NA	NA	NA	NA	NA	NA	NA	NA
HBZ	0.148421406197546	1	HBZ	NA	NA	NA	NA	NA	NA	NA	NA	NA	NA	NA	NA	NA	NA	NA	NA	NA	NA	NA	NA	NA	NA
HCFC1	1	1	HCFC1	1	1	NA	NA	NA	NA	NA	NA	NA	NA	NA	NA	0.798694569951426	1	NA	NA	1	1	NA	NA	NA	NA
HDAC1	0.35330948926092	1	HDAC1	NA	NA	NA	NA	NA	NA	NA	NA	NA	NA	NA	NA	0.301523370624411	1	NA	NA	NA	NA	NA	NA	NA	NA
HDAC2	1.09757456981598e-17	1	HDAC2	1	1	1.01901156987936e-18	1	NA	NA	NA	NA	NA	NA	NA	NA	1.65632956484564e-09	1	NA	NA	0.0872898681493375	1	NA	NA	NA	NA
HDAC3	1	1	HDAC3	1	1	NA	NA	NA	NA	NA	NA	NA	NA	NA	NA	1	1	NA	NA	NA	NA	NA	NA	NA	NA
HDAC6	0.0852262721468199	1	HDAC6	NA	NA	0.000212939810512955	1	NA	NA	NA	NA	NA	NA	NA	NA	6.33131715723197e-05	1	NA	NA	0.515391621489164	1	NA	NA	NA	NA
HDAC8	1	1	HDAC8	NA	NA	NA	NA	NA	NA	NA	NA	NA	NA	NA	NA	1	1	NA	NA	NA	NA	NA	NA	NA	NA
HDGF	1	1	HDGF	1	1	NA	NA	NA	NA	NA	NA	NA	NA	NA	NA	1	1	1	1	1	1	NA	NA	NA	NA
HES1	0.0876985067667609	1	HES1	0.00217626510969001	1	NA	NA	NA	NA	NA	NA	NA	NA	NA	NA	1	1	NA	NA	NA	NA	NA	NA	NA	NA
HES2	1	1	HES2	1	1	NA	NA	NA	NA	NA	NA	NA	NA	NA	NA	NA	NA	NA	NA	NA	NA	NA	NA	NA	NA
HES4	1	1	HES4	1	1	NA	NA	NA	NA	NA	NA	NA	NA	NA	NA	NA	NA	NA	NA	NA	NA	NA	NA	NA	NA
HES5	1	1	HES5	1	1	NA	NA	NA	NA	NA	NA	NA	NA	NA	NA	NA	NA	NA	NA	NA	NA	NA	NA	NA	NA
HES7	1	1	HES7	1	1	NA	NA	NA	NA	NA	NA	NA	NA	NA	NA	NA	NA	NA	NA	NA	NA	NA	NA	NA	NA
HESX1	1	1	HESX1	1	1	NA	NA	NA	NA	NA	NA	NA	NA	NA	NA	NA	NA	NA	NA	NA	NA	NA	NA	NA	NA
HEY1	0.859389808349155	1	HEY1	1	1	0.522275981039397	1	NA	NA	NA	NA	NA	NA	NA	NA	NA	NA	NA	NA	NA	NA	NA	NA	NA	NA
HEY2	1	1	HEY2	NA	NA	NA	NA	NA	NA	NA	NA	NA	NA	NA	NA	NA	NA	NA	NA	NA	NA	NA	NA	NA	NA
HEYL	1	1	HEYL	1	1	NA	NA	NA	NA	NA	NA	NA	NA	NA	NA	NA	NA	NA	NA	NA	NA	NA	NA	NA	NA
HHEX	1	1	HHEX	1	1	NA	NA	NA	NA	NA	NA	NA	NA	NA	NA	1	1	NA	NA	NA	NA	NA	NA	NA	NA
HIC1	1	1	HIC1	NA	NA	NA	NA	NA	NA	NA	NA	NA	NA	NA	NA	NA	NA	1	1	NA	NA	NA	NA	NA	NA
HIC2	1	1	HIC2	1	1	NA	NA	NA	NA	NA	NA	NA	NA	NA	NA	NA	NA	NA	NA	NA	NA	NA	NA	NA	NA
HIF1A	0.0421294021918922	1	HIF1A	0.453569057384749	1	NA	NA	NA	NA	NA	NA	NA	NA	NA	NA	0.231345641897704	1	NA	NA	1	1	NA	NA	NA	NA
HIF3A	1	1	HIF3A	1	1	NA	NA	NA	NA	NA	NA	NA	NA	NA	NA	NA	NA	NA	NA	NA	NA	NA	NA	NA	NA
HINFP	0.00816060991186505	1	HINFP	0.00662122067174416	1	NA	NA	NA	NA	NA	NA	NA	NA	NA	NA	0.0586139416131577	1	NA	NA	NA	NA	NA	NA	NA	NA
HIRA	0.000219682441405559	1	HIRA	NA	NA	NA	NA	NA	NA	NA	NA	NA	NA	NA	NA	NA	NA	NA	NA	NA	NA	NA	NA	NA	NA
HIVEP1	1	1	HIVEP1	1	1	NA	NA	NA	NA	NA	NA	NA	NA	NA	NA	NA	NA	NA	NA	NA	NA	NA	NA	NA	NA
HIVEP3	1	1	HIVEP3	1	1	NA	NA	NA	NA	NA	NA	NA	NA	NA	NA	NA	NA	NA	NA	NA	NA	NA	NA	NA	NA
HLF	1	1	HLF	NA	NA	NA	NA	NA	NA	NA	NA	NA	NA	NA	NA	1	1	NA	NA	NA	NA	NA	NA	NA	NA
HMBOX1	1	1	HMBOX1	1	1	NA	NA	NA	NA	NA	NA	NA	NA	NA	NA	0.654479495342797	1	NA	NA	1	1	NA	NA	NA	NA
HMCES	1	1	HMCES	NA	NA	NA	NA	NA	NA	NA	NA	NA	NA	NA	NA	NA	NA	NA	NA	1	1	NA	NA	NA	NA
HMG20A	0.718820451730353	1	HMG20A	NA	NA	NA	NA	NA	NA	NA	NA	NA	NA	NA	NA	0.286983179193017	1	NA	NA	0.00393566311947705	1	NA	NA	NA	NA
HMG20B	1	1	HMG20B	NA	NA	NA	NA	NA	NA	NA	NA	NA	NA	NA	NA	1	1	NA	NA	NA	NA	NA	NA	NA	NA
HMGA1	1	1	HMGA1	1	1	NA	NA	NA	NA	NA	NA	NA	NA	NA	NA	NA	NA	NA	NA	NA	NA	NA	NA	NA	NA
HMGA2	1	1	HMGA2	NA	NA	NA	NA	NA	NA	NA	NA	NA	NA	NA	NA	NA	NA	NA	NA	1	1	NA	NA	NA	NA
HMGB1	0.677735294508627	1	HMGB1	NA	NA	NA	NA	NA	NA	NA	NA	NA	NA	NA	NA	NA	NA	NA	NA	0.640750042559722	1	NA	NA	NA	NA
HMGB2	0.278602492890217	1	HMGB2	NA	NA	NA	NA	NA	NA	NA	NA	NA	NA	NA	NA	NA	NA	NA	NA	1	1	NA	NA	NA	NA
HMGN3	0.00416790763042416	1	HMGN3	NA	NA	NA	NA	NA	NA	NA	NA	NA	NA	NA	NA	0.0041230535678147	1	NA	NA	NA	NA	NA	NA	NA	NA
HMGXB4	1	1	HMGXB4	NA	NA	NA	NA	NA	NA	NA	NA	NA	NA	NA	NA	1	1	NA	NA	NA	NA	NA	NA	NA	NA
HNF1A	1	1	HNF1A	1	1	NA	NA	NA	NA	NA	NA	NA	NA	NA	NA	1	1	NA	NA	1	1	NA	NA	NA	NA
HNF1B	1	1	HNF1B	1	1	1	1	NA	NA	NA	NA	NA	NA	NA	NA	NA	NA	NA	NA	NA	NA	NA	NA	NA	NA
HNF4A	1	1	HNF4A	1	1	0.00225262628821864	1	NA	NA	NA	NA	NA	NA	NA	NA	1	1	NA	NA	1	1	NA	NA	NA	NA
HNF4G	0.038852175220287	1	HNF4G	7.87289775644366e-07	1	NA	NA	NA	NA	NA	NA	NA	NA	NA	NA	1	1	NA	NA	1	1	NA	NA	NA	NA
HNRNPH1	0.143372608780787	1	HNRNPH1	NA	NA	NA	NA	NA	NA	NA	NA	NA	NA	NA	NA	0.132567980092425	1	NA	NA	NA	NA	NA	NA	NA	NA
HNRNPK	0.00825223856740731	1	HNRNPK	NA	NA	NA	NA	NA	NA	NA	NA	NA	NA	NA	NA	0.00812933033532954	1	NA	NA	NA	NA	NA	NA	NA	NA
HNRNPL	0.00207313711721914	1	HNRNPL	NA	NA	NA	NA	NA	NA	NA	NA	NA	NA	NA	NA	0.00213233087536118	1	NA	NA	NA	NA	NA	NA	NA	NA
HNRNPLL	0.0326724124502164	1	HNRNPLL	NA	NA	NA	NA	NA	NA	NA	NA	NA	NA	NA	NA	0.0321091425221577	1	NA	NA	NA	NA	NA	NA	NA	NA
HNRNPUL1	0.474042931743716	1	HNRNPUL1	NA	NA	NA	NA	NA	NA	NA	NA	NA	NA	NA	NA	0.388424275399363	1	NA	NA	NA	NA	NA	NA	NA	NA
HOMEZ	0.00982613132623817	1	HOMEZ	NA	NA	NA	NA	NA	NA	NA	NA	NA	NA	NA	NA	0.00979742093521921	1	NA	NA	NA	NA	NA	NA	NA	NA
HOXA1	0.742333647273478	1	HOXA1	1	1	NA	NA	NA	NA	NA	NA	NA	NA	NA	NA	NA	NA	NA	NA	NA	NA	NA	NA	NA	NA
HOXA10	1	1	HOXA10	1	1	NA	NA	NA	NA	NA	NA	NA	NA	NA	NA	NA	NA	NA	NA	NA	NA	NA	NA	NA	NA
HOXA11	1	1	HOXA11	1	1	NA	NA	NA	NA	NA	NA	NA	NA	NA	NA	NA	NA	NA	NA	NA	NA	NA	NA	NA	NA
HOXA13	1	1	HOXA13	1	1	NA	NA	NA	NA	NA	NA	NA	NA	NA	NA	NA	NA	NA	NA	NA	NA	NA	NA	NA	NA
HOXA2	1	1	HOXA2	1	1	NA	NA	NA	NA	NA	NA	NA	NA	NA	NA	NA	NA	NA	NA	NA	NA	NA	NA	NA	NA
HOXA4	1	1	HOXA4	1	1	NA	NA	NA	NA	NA	NA	NA	NA	NA	NA	NA	NA	NA	NA	NA	NA	NA	NA	NA	NA
HOXA5	1	1	HOXA5	1	1	NA	NA	NA	NA	NA	NA	NA	NA	NA	NA	NA	NA	NA	NA	NA	NA	NA	NA	NA	NA
HOXA6	1	1	HOXA6	1	1	NA	NA	NA	NA	NA	NA	NA	NA	NA	NA	NA	NA	NA	NA	NA	NA	NA	NA	NA	NA
HOXA7	1	1	HOXA7	1	1	NA	NA	NA	NA	NA	NA	NA	NA	NA	NA	NA	NA	NA	NA	NA	NA	NA	NA	NA	NA
HOXA9	1	1	HOXA9	1	1	NA	NA	NA	NA	NA	NA	NA	NA	NA	NA	1	1	NA	NA	NA	NA	NA	NA	NA	NA
HOXB1	1	1	HOXB1	1	1	NA	NA	NA	NA	NA	NA	NA	NA	NA	NA	NA	NA	NA	NA	NA	NA	NA	NA	NA	NA
HOXB13	0.642873349473834	1	HOXB13	1	1	NA	NA	NA	NA	NA	NA	NA	NA	NA	NA	NA	NA	NA	NA	NA	NA	NA	NA	NA	NA
HOXB2	1	1	HOXB2	1	1	NA	NA	NA	NA	NA	NA	NA	NA	NA	NA	NA	NA	NA	NA	NA	NA	NA	NA	NA	NA
HOXB4	1	1	HOXB4	1	1	NA	NA	NA	NA	NA	NA	NA	NA	NA	NA	NA	NA	NA	NA	NA	NA	NA	NA	NA	NA
HOXB5	1	1	HOXB5	1	1	NA	NA	NA	NA	NA	NA	NA	NA	NA	NA	NA	NA	NA	NA	NA	NA	NA	NA	NA	NA
HOXB6	1	1	HOXB6	1	1	NA	NA	NA	NA	NA	NA	NA	NA	NA	NA	NA	NA	NA	NA	NA	NA	NA	NA	NA	NA
HOXB7	1	1	HOXB7	1	1	NA	NA	NA	NA	NA	NA	NA	NA	NA	NA	NA	NA	NA	NA	NA	NA	NA	NA	NA	NA
HOXB8	1	1	HOXB8	1	1	NA	NA	NA	NA	NA	NA	NA	NA	NA	NA	NA	NA	NA	NA	NA	NA	NA	NA	NA	NA
HOXC11	1	1	HOXC11	1	1	NA	NA	NA	NA	NA	NA	NA	NA	NA	NA	NA	NA	NA	NA	NA	NA	NA	NA	NA	NA
HOXC13	1	1	HOXC13	1	1	NA	NA	NA	NA	NA	NA	NA	NA	NA	NA	NA	NA	NA	NA	NA	NA	NA	NA	NA	NA
HOXC5	1	1	HOXC5	1	1	NA	NA	NA	NA	NA	NA	NA	NA	NA	NA	NA	NA	NA	NA	NA	NA	NA	NA	NA	NA
HOXC6	1	1	HOXC6	1	1	NA	NA	NA	NA	NA	NA	NA	NA	NA	NA	NA	NA	NA	NA	NA	NA	NA	NA	NA	NA
HOXC8	0.815445374600679	1	HOXC8	1	1	NA	NA	NA	NA	NA	NA	NA	NA	NA	NA	NA	NA	NA	NA	NA	NA	NA	NA	NA	NA
HOXC9	1	1	HOXC9	NA	NA	NA	NA	NA	NA	NA	NA	NA	NA	1	1	NA	NA	NA	NA	NA	NA	NA	NA	NA	NA
HOXD1	1	0.121717643686728	HOXD1	1	0.211430020297678	NA	NA	NA	NA	NA	NA	NA	NA	NA	NA	NA	NA	NA	NA	NA	NA	NA	NA	NA	NA
HOXD11	1	1	HOXD11	1	1	NA	NA	NA	NA	NA	NA	NA	NA	NA	NA	NA	NA	NA	NA	NA	NA	NA	NA	NA	NA
HOXD13	1	1	HOXD13	1	1	NA	NA	NA	NA	NA	NA	NA	NA	NA	NA	NA	NA	NA	NA	NA	NA	NA	NA	NA	NA
HOXD4	1	1	HOXD4	1	1	NA	NA	NA	NA	NA	NA	NA	NA	NA	NA	NA	NA	NA	NA	NA	NA	NA	NA	NA	NA
HOXD9	1	1	HOXD9	1	1	NA	NA	NA	NA	NA	NA	NA	NA	NA	NA	NA	NA	NA	NA	NA	NA	NA	NA	NA	NA
HSF1	1	1	HSF1	1	1	1	1	NA	NA	NA	NA	NA	NA	NA	NA	1	1	NA	NA	1	1	NA	NA	NA	NA
HSF2	1	1	HSF2	1	1	NA	NA	NA	NA	NA	NA	NA	NA	NA	NA	1	1	NA	NA	NA	NA	NA	NA	NA	NA
HSF4	1	1	HSF4	1	1	NA	NA	NA	NA	NA	NA	NA	NA	NA	NA	NA	NA	NA	NA	NA	NA	NA	NA	NA	NA
ID1	0.943569744848432	1	ID1	1	1	NA	NA	NA	NA	NA	NA	NA	NA	NA	NA	NA	NA	NA	NA	NA	NA	NA	NA	NA	NA
ID2	3.01251132027025e-06	1	ID2	4.29323987449885e-06	1	NA	NA	NA	NA	NA	NA	NA	NA	NA	NA	NA	NA	NA	NA	NA	NA	NA	NA	NA	NA
ID3	1	1	ID3	1	1	NA	NA	NA	NA	NA	NA	NA	NA	NA	NA	0.0791004494767291	1	NA	NA	NA	NA	NA	NA	NA	NA
ID4	1	1	ID4	1	1	NA	NA	NA	NA	NA	NA	NA	NA	NA	NA	NA	NA	NA	NA	NA	NA	NA	NA	NA	NA
IGLV5-37	1	1	IGLV5-37	NA	NA	NA	NA	NA	NA	NA	NA	NA	NA	NA	NA	NA	NA	NA	NA	1	1	NA	NA	NA	NA
IKZF1	0.0336529338989663	1	IKZF1	NA	NA	NA	NA	NA	NA	NA	NA	NA	NA	NA	NA	0.517402846271206	1	NA	NA	0.105503383463422	1	NA	NA	NA	NA
IKZF2	1	1	IKZF2	NA	NA	NA	NA	NA	NA	NA	NA	NA	NA	NA	NA	NA	NA	NA	NA	1	1	NA	NA	NA	NA
IKZF3	1	1	IKZF3	NA	NA	NA	NA	NA	NA	NA	NA	NA	NA	NA	NA	NA	NA	1	1	NA	NA	NA	NA	NA	NA
IKZF5	1	1	IKZF5	1	1	NA	NA	NA	NA	NA	NA	NA	NA	NA	NA	1	1	NA	NA	NA	NA	NA	NA	NA	NA
ILF3	0.186540514479813	1	ILF3	NA	NA	NA	NA	NA	NA	NA	NA	NA	NA	NA	NA	0.168782386161651	1	NA	NA	NA	NA	NA	NA	NA	NA
ILK	1	1	ILK	NA	NA	NA	NA	NA	NA	NA	NA	NA	NA	NA	NA	1	1	NA	NA	NA	NA	NA	NA	NA	NA
INO80	1	1	INO80	NA	NA	NA	NA	NA	NA	NA	NA	NA	NA	NA	NA	1	1	NA	NA	NA	NA	NA	NA	NA	NA
INSM2	1	1	INSM2	NA	NA	NA	NA	NA	NA	NA	NA	NA	NA	NA	NA	NA	NA	1	1	NA	NA	NA	NA	NA	NA
INTS11	2.27122906490195e-08	1	INTS11	1.41033971869938e-08	1	NA	NA	NA	NA	NA	NA	NA	NA	NA	NA	1	1	NA	NA	NA	NA	NA	NA	NA	NA
INTS13	1	1	INTS13	NA	NA	NA	NA	NA	NA	NA	NA	NA	NA	NA	NA	1	1	NA	NA	NA	NA	NA	NA	NA	NA
IRF1	0.619958181154825	1	IRF1	1	1	NA	NA	NA	NA	NA	NA	NA	NA	NA	NA	0.214832902956544	1	NA	NA	1	1	NA	NA	NA	NA
IRF2	1	1	IRF2	1	1	NA	NA	NA	NA	NA	NA	NA	NA	NA	NA	1	1	1	1	NA	NA	NA	NA	NA	NA
IRF3	1	1	IRF3	1	1	NA	NA	NA	NA	NA	NA	NA	NA	1	1	1	1	NA	NA	1	1	NA	NA	NA	NA
IRF4	1	1	IRF4	1	1	NA	NA	NA	NA	NA	NA	NA	NA	NA	NA	1	1	NA	NA	1	1	NA	NA	NA	NA
IRF5	1	1	IRF5	NA	NA	NA	NA	NA	NA	NA	NA	NA	NA	NA	NA	NA	NA	NA	NA	1	1	NA	NA	NA	NA
IRF8	1	1	IRF8	1	1	NA	NA	NA	NA	NA	NA	NA	NA	NA	NA	NA	NA	NA	NA	NA	NA	NA	NA	NA	NA
IRF9	1	1	IRF9	1	1	NA	NA	NA	NA	NA	NA	NA	NA	NA	NA	1	1	NA	NA	NA	NA	NA	NA	NA	NA
IRX2	1	1	IRX2	1	1	NA	NA	NA	NA	NA	NA	NA	NA	NA	NA	NA	NA	NA	NA	NA	NA	NA	NA	NA	NA
IRX3	1	1	IRX3	1	1	NA	NA	NA	NA	NA	NA	NA	NA	NA	NA	NA	NA	NA	NA	NA	NA	NA	NA	NA	NA
IRX5	1	1	IRX5	1	1	NA	NA	NA	NA	NA	NA	NA	NA	NA	NA	NA	NA	NA	NA	NA	NA	NA	NA	NA	NA
ISL1	0.407700635743285	1	ISL1	1	1	NA	NA	NA	NA	NA	NA	NA	NA	1	2.11121396342606e-05	NA	NA	NA	NA	NA	NA	NA	NA	NA	NA
ISL2	1	1	ISL2	1	1	NA	NA	NA	NA	NA	NA	NA	NA	NA	NA	NA	NA	NA	NA	NA	NA	NA	NA	NA	NA
JARID2	6.38201531704377e-10	1	JARID2	NA	NA	4.42704205135981e-10	1	NA	NA	NA	NA	NA	NA	NA	NA	NA	NA	NA	NA	NA	NA	NA	NA	NA	NA
JDP2	1	1	JDP2	1	1	NA	NA	NA	NA	NA	NA	NA	NA	NA	NA	NA	NA	NA	NA	NA	NA	NA	NA	NA	NA
JMJD6	0.164362566560223	1	JMJD6	0.264513392862698	1	NA	NA	NA	NA	NA	NA	NA	NA	NA	NA	NA	NA	NA	NA	NA	NA	NA	NA	NA	NA
JUN	1.04227562166853e-05	1	JUN	0.00800969584820705	1	1	1	NA	NA	NA	NA	NA	NA	NA	NA	0.321742401011219	1	NA	NA	1	1	NA	NA	NA	NA
JUNB	1	1	JUNB	1	1	NA	NA	NA	NA	NA	NA	NA	NA	NA	NA	1	1	NA	NA	1	1	NA	NA	NA	NA
JUND	0.060321405120262	1	JUND	0.172413296182013	1	0.00162619439808921	1	NA	NA	NA	NA	NA	NA	1	1	0.0184140346427598	1	NA	NA	1	1	NA	NA	NA	NA
KAT2A	1	1	KAT2A	1	1	NA	NA	NA	NA	NA	NA	NA	NA	NA	NA	NA	NA	NA	NA	1	1	NA	NA	NA	NA
KAT2B	1	1	KAT2B	NA	NA	NA	NA	NA	NA	NA	NA	NA	NA	NA	NA	1	1	NA	NA	NA	NA	NA	NA	NA	NA
KAT5	0.0134751696744021	1	KAT5	NA	NA	NA	NA	NA	NA	NA	NA	NA	NA	NA	NA	NA	NA	NA	NA	0.0132063590029849	1	NA	NA	NA	NA
KAT7	1	1	KAT7	1	1	NA	NA	NA	NA	NA	NA	NA	NA	NA	NA	1	1	NA	NA	NA	NA	NA	NA	NA	NA
KAT8	0.65748127534959	1	KAT8	NA	NA	NA	NA	NA	NA	NA	NA	NA	NA	NA	NA	0.548866309530331	1	NA	NA	NA	NA	NA	NA	NA	NA
KDM1A	0.0303822072491576	1	KDM1A	1	1	0.000176648082100909	1	NA	NA	NA	NA	NA	NA	NA	NA	1	1	NA	NA	9.73501288802801e-05	1	NA	NA	NA	NA
KDM2B	0.0067041935779907	1	KDM2B	NA	NA	NA	NA	NA	NA	NA	NA	NA	NA	NA	NA	NA	NA	NA	NA	NA	NA	NA	NA	NA	NA
KDM3A	0.148421406197546	1	KDM3A	NA	NA	NA	NA	NA	NA	NA	NA	NA	NA	NA	NA	0.136835931217584	1	NA	NA	NA	NA	NA	NA	NA	NA
KDM4A	3.37290443856795e-11	1	KDM4A	NA	NA	7.93130349983346e-12	1	NA	NA	NA	NA	NA	NA	NA	NA	NA	NA	NA	NA	NA	NA	NA	NA	NA	NA
KDM4B	1	1	KDM4B	NA	NA	NA	NA	NA	NA	NA	NA	NA	NA	NA	NA	1	1	NA	NA	NA	NA	NA	NA	NA	NA
KDM5A	1	1	KDM5A	1	1	1	1	NA	NA	NA	NA	NA	NA	NA	NA	1	1	NA	NA	1	1	NA	NA	NA	NA
KDM5B	0.000145576349097991	1	KDM5B	0.00109686100463125	1	1	0.0689088380283193	NA	NA	NA	NA	NA	NA	NA	NA	0.00263646227018757	1	NA	NA	NA	NA	NA	NA	NA	NA
KDM5C	1	1	KDM5C	NA	NA	1	1	NA	NA	NA	NA	NA	NA	NA	NA	1	1	NA	NA	NA	NA	NA	NA	NA	NA
KDM5D	0.00195737744612617	1	KDM5D	0.00280958059627045	1	NA	NA	NA	NA	NA	NA	NA	NA	NA	NA	NA	NA	NA	NA	NA	NA	NA	NA	NA	NA
KDM6A	0.000150021545029454	1	KDM6A	1	1	NA	NA	NA	NA	NA	NA	NA	NA	NA	NA	1	1	NA	NA	NA	NA	NA	NA	NA	NA
KLF1	3.75918608039803e-06	1	KLF1	NA	NA	NA	NA	NA	NA	NA	NA	NA	NA	NA	NA	0.042223522166425	1	1.73670239268662e-05	1	NA	NA	NA	NA	NA	NA
KLF10	1	1	KLF10	1	1	NA	NA	NA	NA	NA	NA	NA	NA	NA	NA	1	1	1	1	NA	NA	NA	NA	NA	NA
KLF11	0.55674015031125	1	KLF11	1	1	NA	NA	NA	NA	NA	NA	NA	NA	NA	NA	0.363142723687559	1	NA	NA	NA	NA	NA	NA	NA	NA
KLF12	0.0043340144069171	1	KLF12	NA	NA	NA	NA	NA	NA	NA	NA	NA	NA	NA	NA	NA	NA	0.00624470893039668	1	NA	NA	NA	NA	NA	NA
KLF13	0.739556168099952	1	KLF13	1	1	NA	NA	NA	NA	NA	NA	NA	NA	NA	NA	0.442980160867117	1	1	1	NA	NA	NA	NA	NA	NA
KLF14	1	1	KLF14	NA	NA	NA	NA	NA	NA	NA	NA	NA	NA	NA	NA	NA	NA	1	1	NA	NA	NA	NA	NA	NA
KLF15	9.07440480097226e-09	1	KLF15	0.566205841577483	1	NA	NA	NA	NA	NA	NA	NA	NA	NA	NA	NA	NA	5.81514251399372e-09	1	NA	NA	NA	NA	NA	NA
KLF16	1	1	KLF16	NA	NA	NA	NA	NA	NA	NA	NA	NA	NA	NA	NA	1	1	1	1	NA	NA	NA	NA	NA	NA
KLF17	0.38951821547929	1	KLF17	NA	NA	NA	NA	NA	NA	NA	NA	NA	NA	NA	NA	NA	NA	0.492256416526009	1	NA	NA	NA	NA	NA	NA
KLF3	1	1	KLF3	1	1	NA	NA	NA	NA	NA	NA	NA	NA	NA	NA	NA	NA	NA	NA	NA	NA	NA	NA	NA	NA
KLF4	0.060429596139425	1	KLF4	1	1	9.4187805402345e-05	1	NA	NA	NA	NA	NA	NA	1	1	NA	NA	0.966428895479861	1	0.0338656864763447	1	NA	NA	NA	NA
KLF5	0.000178506960341098	1	KLF5	0.16437254170554	1	0.00106079423736584	1	NA	NA	NA	NA	NA	NA	NA	NA	NA	NA	0.00491045077545386	1	1	1	NA	NA	NA	NA
KLF6	0.96302528411436	1	KLF6	1	1	NA	NA	NA	NA	NA	NA	NA	NA	NA	NA	1	1	NA	NA	NA	NA	NA	NA	NA	NA
KLF7	0.532977776437559	1	KLF7	NA	NA	NA	NA	NA	NA	NA	NA	NA	NA	NA	NA	NA	NA	0.645131935702289	1	NA	NA	NA	NA	NA	NA
KLF8	0.21853929459136	1	KLF8	NA	NA	NA	NA	NA	NA	NA	NA	NA	NA	NA	NA	NA	NA	0.271184296358166	1	NA	NA	NA	NA	NA	NA
KLF9	0.246887579337734	1	KLF9	0.138976589005997	1	NA	NA	NA	NA	NA	NA	NA	NA	1	1	1	1	0.00381939469127964	1	NA	NA	NA	NA	NA	NA
KMT2A	1.9446421460494e-14	1	KMT2A	1	1	NA	NA	NA	NA	NA	NA	NA	NA	NA	NA	1.80352130359207e-10	1	1.19009811512169e-13	1	NA	NA	NA	NA	NA	NA
KMT2B	6.02605488523334e-05	1	KMT2B	1	1	NA	NA	NA	NA	NA	NA	NA	NA	NA	NA	7.39070674541475e-07	1	1	1	NA	NA	NA	NA	NA	NA
KMT2C	1	1	KMT2C	1	1	NA	NA	NA	NA	NA	NA	NA	NA	NA	NA	NA	NA	NA	NA	NA	NA	NA	NA	NA	NA
KMT2D	1	1	KMT2D	NA	NA	NA	NA	NA	NA	NA	NA	NA	NA	NA	NA	NA	NA	NA	NA	1	1	NA	NA	NA	NA
L3MBTL2	1	1	L3MBTL2	NA	NA	NA	NA	NA	NA	NA	NA	NA	NA	NA	NA	0.379774519949306	1	1	1	NA	NA	NA	NA	NA	NA
L3MBTL4	1	1	L3MBTL4	NA	NA	NA	NA	NA	NA	NA	NA	NA	NA	NA	NA	1	1	NA	NA	NA	NA	NA	NA	NA	NA
LAMTOR5	1	8.2357743018011e-05	LAMTOR5	NA	NA	NA	NA	NA	NA	NA	NA	NA	NA	NA	NA	NA	NA	NA	NA	1	0.0946184428613642	NA	NA	NA	NA
LCORL	1	1	LCORL	NA	NA	NA	NA	NA	NA	NA	NA	NA	NA	NA	NA	1	1	NA	NA	NA	NA	NA	NA	NA	NA
LDB1	1	1	LDB1	NA	NA	NA	NA	NA	NA	NA	NA	NA	NA	NA	NA	1	1	NA	NA	NA	NA	NA	NA	NA	NA
LEF1	1	1	LEF1	1	1	1	1	NA	NA	NA	NA	NA	NA	NA	NA	1	1	1	1	NA	NA	NA	NA	NA	NA
LEO1	0.196704483563121	1	LEO1	NA	NA	NA	NA	NA	NA	NA	NA	NA	NA	NA	NA	NA	NA	NA	NA	NA	NA	NA	NA	NA	NA
LHX2	1	1	LHX2	1	1	NA	NA	NA	NA	NA	NA	1	1	NA	NA	NA	NA	NA	NA	NA	NA	NA	NA	NA	NA
LHX3	1	1	LHX3	1	1	NA	NA	NA	NA	NA	NA	NA	NA	NA	NA	NA	NA	NA	NA	NA	NA	NA	NA	NA	NA
LHX4	1	1	LHX4	1	1	NA	NA	NA	NA	NA	NA	NA	NA	NA	NA	NA	NA	NA	NA	NA	NA	NA	NA	NA	NA
LHX5	1	1	LHX5	1	1	NA	NA	NA	NA	NA	NA	NA	NA	NA	NA	NA	NA	NA	NA	NA	NA	NA	NA	NA	NA
LHX6	1	1	LHX6	1	1	NA	NA	NA	NA	NA	NA	NA	NA	NA	NA	NA	NA	NA	NA	NA	NA	NA	NA	NA	NA
LHX9	0.767775534047483	1	LHX9	1	1	NA	NA	NA	NA	NA	NA	NA	NA	NA	NA	NA	NA	NA	NA	NA	NA	NA	NA	NA	NA
LMNA	1	1	LMNA	NA	NA	NA	NA	NA	NA	NA	NA	NA	NA	NA	NA	NA	NA	NA	NA	1	1	NA	NA	NA	NA
LMNB1	1	1	LMNB1	NA	NA	NA	NA	NA	NA	NA	NA	NA	NA	NA	NA	NA	NA	NA	NA	1	1	NA	NA	NA	NA
LMX1B	1	1	LMX1B	1	1	NA	NA	NA	NA	NA	NA	NA	NA	NA	NA	NA	NA	NA	NA	NA	NA	NA	NA	NA	NA
LYL1	1	1	LYL1	1	1	NA	NA	NA	NA	NA	NA	NA	NA	NA	NA	1	1	1	1	NA	NA	NA	NA	NA	NA
MAF	1	1	MAF	NA	NA	NA	NA	NA	NA	NA	NA	NA	NA	NA	NA	NA	NA	NA	NA	0.00248021000229778	1	NA	NA	NA	NA
MAFB	0.419489077562692	1	MAFB	1	1	NA	NA	NA	NA	NA	NA	NA	NA	NA	NA	NA	NA	NA	NA	0.375912292825867	1	NA	NA	NA	NA
MAFF	0.925578390336074	1	MAFF	1	1	NA	NA	NA	NA	NA	NA	NA	NA	NA	NA	0.109797630332163	1	NA	NA	NA	NA	NA	NA	NA	NA
MAFG	0.0237647480239909	1	MAFG	0.00140919394274142	1	NA	NA	NA	NA	NA	NA	NA	NA	NA	NA	0.089067572319621	1	NA	NA	NA	NA	NA	NA	NA	NA
MAFK	1	1	MAFK	1	1	NA	NA	NA	NA	NA	NA	NA	NA	NA	NA	1	1	NA	NA	NA	NA	NA	NA	NA	NA
MAML1	1	1	MAML1	NA	NA	NA	NA	NA	NA	NA	NA	NA	NA	NA	NA	NA	NA	NA	NA	NA	NA	NA	NA	NA	NA
MAX	3.05555448210892e-15	1	MAX	1.08978504723283e-06	1	4.42704205135981e-10	1	NA	NA	NA	NA	NA	NA	1	1	1.02110105265164e-06	1	NA	NA	0.0404581158307296	1	NA	NA	NA	NA
MAZ	4.0680472448922e-06	1	MAZ	1	1	NA	NA	NA	NA	NA	NA	NA	NA	NA	NA	NA	NA	1.29488285992941e-07	1	NA	NA	NA	NA	NA	NA
MBD1	0.0333072583031342	1	MBD1	NA	NA	NA	NA	NA	NA	NA	NA	NA	NA	NA	NA	0.0325534907479983	1	NA	NA	NA	NA	NA	NA	NA	NA
MBD2	1	1	MBD2	1	1	NA	NA	NA	NA	NA	NA	NA	NA	NA	NA	1	1	NA	NA	NA	NA	NA	NA	NA	NA
MBD4	1	1	MBD4	1	1	NA	NA	NA	NA	NA	NA	NA	NA	NA	NA	1	1	NA	NA	NA	NA	NA	NA	NA	NA
MBL2	1	1	MBL2	1	1	NA	NA	NA	NA	NA	NA	NA	NA	NA	NA	NA	NA	NA	NA	NA	NA	NA	NA	NA	NA
MCM2	2.42470756375934e-07	1	MCM2	NA	NA	NA	NA	NA	NA	NA	NA	NA	NA	NA	NA	3.93211069103522e-13	1	NA	NA	NA	NA	NA	NA	NA	NA
MCM3	1	1	MCM3	NA	NA	NA	NA	NA	NA	NA	NA	NA	NA	NA	NA	1	1	NA	NA	NA	NA	NA	NA	NA	NA
MCM5	1	1	MCM5	NA	NA	NA	NA	NA	NA	NA	NA	NA	NA	NA	NA	1	1	NA	NA	NA	NA	NA	NA	NA	NA
MCM7	0.455977424794151	1	MCM7	0.719648003823659	1	NA	NA	NA	NA	NA	NA	NA	NA	NA	NA	1	1	NA	NA	NA	NA	NA	NA	NA	NA
MCRS1	1	1	MCRS1	NA	NA	NA	NA	NA	NA	NA	NA	NA	NA	NA	NA	1	1	NA	NA	NA	NA	NA	NA	NA	NA
MDM2	1	1	MDM2	NA	NA	NA	NA	NA	NA	NA	NA	NA	NA	NA	NA	NA	NA	NA	NA	NA	NA	NA	NA	NA	NA
MECOM	1	1	MECOM	1	1	NA	NA	NA	NA	NA	NA	NA	NA	NA	NA	NA	NA	NA	NA	NA	NA	NA	NA	NA	NA
MED12	0.943465351141164	1	MED12	1	1	NA	NA	NA	NA	NA	NA	NA	NA	NA	NA	NA	NA	NA	NA	NA	NA	NA	NA	NA	NA
MEF2A	1	1	MEF2A	1	1	NA	NA	NA	NA	NA	NA	NA	NA	1	1	0.65762670041813	1	NA	NA	1	1	NA	NA	NA	NA
MEF2B	1	1	MEF2B	NA	NA	NA	NA	NA	NA	NA	NA	NA	NA	NA	NA	0.461979756326014	1	NA	NA	0.0113418846232197	1	NA	NA	NA	NA
MEF2C	1	1	MEF2C	1	1	NA	NA	NA	NA	NA	NA	NA	NA	NA	NA	NA	NA	NA	NA	1	1	NA	NA	NA	NA
MEF2D	1	1	MEF2D	1	1	NA	NA	NA	NA	NA	NA	NA	NA	NA	NA	1	1	NA	NA	NA	NA	NA	NA	NA	NA
MEIS1	1	1	MEIS1	NA	NA	NA	NA	NA	NA	NA	NA	NA	NA	NA	NA	1	1	NA	NA	1	1	NA	NA	NA	NA
MEIS2	1	1	MEIS2	1	1	NA	NA	NA	NA	NA	NA	NA	NA	NA	NA	1	1	NA	NA	NA	NA	NA	NA	NA	NA
MEN1	0.366817227189021	1	MEN1	NA	NA	NA	NA	NA	NA	NA	NA	NA	NA	NA	NA	NA	NA	NA	NA	NA	NA	NA	NA	NA	NA
MEOX2	1	1	MEOX2	1	1	NA	NA	NA	NA	NA	NA	NA	NA	NA	NA	NA	NA	NA	NA	NA	NA	NA	NA	NA	NA
METTL14	1	1	METTL14	NA	NA	NA	NA	NA	NA	NA	NA	NA	NA	NA	NA	1	1	NA	NA	NA	NA	NA	NA	NA	NA
METTL3	1	1	METTL3	NA	NA	NA	NA	NA	NA	NA	NA	NA	NA	NA	NA	1	1	NA	NA	NA	NA	NA	NA	NA	NA
MGA	0.0868419538099521	1	MGA	NA	NA	NA	NA	NA	NA	NA	NA	NA	NA	NA	NA	0.0819650404312133	1	NA	NA	NA	NA	NA	NA	NA	NA
MIER1	2.29158380539846e-12	1	MIER1	NA	NA	NA	NA	NA	NA	NA	NA	NA	NA	NA	NA	5.09063255113799e-12	1	NA	NA	NA	NA	NA	NA	NA	NA
MIER2	0.0142654793815901	1	MIER2	NA	NA	NA	NA	NA	NA	NA	NA	NA	NA	NA	NA	0.0142691003413396	1	NA	NA	NA	NA	NA	NA	NA	NA
MIER3	1	1	MIER3	NA	NA	NA	NA	NA	NA	NA	NA	NA	NA	NA	NA	1	1	NA	NA	NA	NA	NA	NA	NA	NA
MITF	0.000221159415836051	1	MITF	1	1	NA	NA	NA	NA	NA	NA	1	1	NA	NA	0.223197394373884	1	NA	NA	NA	NA	NA	NA	NA	NA
MIXL1	0.963062541039111	1	MIXL1	1	1	NA	NA	NA	NA	NA	NA	NA	NA	NA	NA	0.494951720874148	1	NA	NA	NA	NA	NA	NA	NA	NA
MLLT1	0.0298240026955132	1	MLLT1	1	1	NA	NA	NA	NA	NA	NA	NA	NA	NA	NA	0.0993768512816689	1	NA	NA	0.0404581158307296	1	NA	NA	NA	NA
MLX	1	1	MLX	NA	NA	NA	NA	NA	NA	NA	NA	NA	NA	NA	NA	1	1	NA	NA	NA	NA	NA	NA	NA	NA
MNT	0.838881504398946	1	MNT	1	1	NA	NA	NA	NA	NA	NA	NA	NA	NA	NA	0.560321434917078	1	NA	NA	NA	NA	NA	NA	NA	NA
MNX1	1	1	MNX1	1	1	NA	NA	NA	NA	NA	NA	NA	NA	NA	NA	NA	NA	NA	NA	NA	NA	NA	NA	NA	NA
MORC2	6.02605488523334e-05	1	MORC2	NA	NA	NA	NA	NA	NA	NA	NA	NA	NA	NA	NA	6.33131715723197e-05	1	NA	NA	NA	NA	NA	NA	NA	NA
MPHOSPH8	1	1	MPHOSPH8	NA	NA	NA	NA	NA	NA	NA	NA	NA	NA	NA	NA	1	1	NA	NA	NA	NA	NA	NA	NA	NA
MSC	1	1	MSC	1	1	NA	NA	NA	NA	NA	NA	NA	NA	NA	NA	NA	NA	NA	NA	NA	NA	NA	NA	NA	NA
MSX1	1	1	MSX1	1	1	NA	NA	NA	NA	NA	NA	NA	NA	NA	NA	NA	NA	NA	NA	NA	NA	NA	NA	NA	NA
MSX2	1	1	MSX2	1	1	NA	NA	NA	NA	NA	NA	NA	NA	NA	NA	NA	NA	NA	NA	NA	NA	NA	NA	NA	NA
MTA1	0.914802131615155	1	MTA1	1	1	NA	NA	NA	NA	NA	NA	NA	NA	NA	NA	0.65762670041813	1	NA	NA	NA	NA	NA	NA	NA	NA
MTA2	0.107002348707493	1	MTA2	1	1	NA	NA	NA	NA	NA	NA	NA	NA	NA	NA	0.206962455052104	1	NA	NA	1	1	NA	NA	NA	NA
MTA3	0.907068780133156	1	MTA3	1	1	NA	NA	NA	NA	NA	NA	NA	NA	NA	NA	0.0212056209389681	1	NA	NA	1	1	NA	NA	NA	NA
MUC22	0.00235113266131069	1	MUC22	NA	NA	NA	NA	NA	NA	NA	NA	NA	NA	NA	NA	0.00241206151180673	1	NA	NA	NA	NA	NA	NA	NA	NA
MXD1	0.6981768178133	1	MXD1	1	1	NA	NA	NA	NA	NA	NA	NA	NA	NA	NA	NA	NA	NA	NA	NA	NA	NA	NA	NA	NA
MXD3	0.000724523639093043	1	MXD3	0.693853397705137	1	NA	NA	NA	NA	NA	NA	NA	NA	NA	NA	0.000355616732842809	1	NA	NA	NA	NA	NA	NA	NA	NA
MXD4	0.815445374600679	1	MXD4	NA	NA	NA	NA	NA	NA	NA	NA	NA	NA	NA	NA	0.682499049965645	1	NA	NA	NA	NA	NA	NA	NA	NA
MXI1	1	1	MXI1	1	1	NA	NA	NA	NA	NA	NA	1	1	NA	NA	0.148934569714018	1	NA	NA	NA	NA	NA	NA	NA	NA
MYB	1	1	MYB	1	1	NA	NA	NA	NA	NA	NA	NA	NA	NA	NA	1	1	NA	NA	1	1	NA	NA	NA	NA
MYBL1	1	1	MYBL1	1	1	NA	NA	NA	NA	NA	NA	NA	NA	NA	NA	NA	NA	NA	NA	NA	NA	NA	NA	NA	NA
MYBL2	0.434806381303911	1	MYBL2	0.0298905304085526	1	NA	NA	NA	NA	NA	NA	NA	NA	NA	NA	1	1	NA	NA	1	1	NA	NA	NA	NA
MYC	4.02621282828973e-08	1	MYC	1.30581568431649e-09	1	1.61946797488e-09	1	NA	NA	NA	NA	NA	NA	1	1	0.000228066223643297	1	1.28776028920748e-05	1	0.00248021000229778	1	NA	NA	NA	NA
MYCN	1	1	MYCN	NA	NA	NA	NA	NA	NA	NA	NA	NA	NA	1	1	1	1	1	1	1	1	NA	NA	NA	NA
MYF5	1	1	MYF5	NA	NA	NA	NA	NA	NA	NA	NA	NA	NA	NA	NA	1	1	NA	NA	NA	NA	NA	NA	NA	NA
MYF6	1	1	MYF6	1	1	NA	NA	NA	NA	NA	NA	NA	NA	NA	NA	NA	NA	NA	NA	NA	NA	NA	NA	NA	NA
MYNN	0.0464194603083052	1	MYNN	1	1	NA	NA	NA	NA	NA	NA	NA	NA	NA	NA	0.00648383509973688	1	0.144233099516445	1	NA	NA	NA	NA	NA	NA
MYOD1	0.893159108566478	1	MYOD1	1	1	NA	NA	NA	NA	NA	NA	NA	NA	NA	NA	1	0.963123997332221	NA	NA	1	1	NA	NA	NA	NA
MYOG	1	0.00579105568771676	MYOG	NA	NA	NA	NA	NA	NA	NA	NA	NA	NA	NA	NA	1	0.0100243416574634	NA	NA	NA	NA	NA	NA	NA	NA
MYRF	0.677735294508627	1	MYRF	NA	NA	NA	NA	NA	NA	NA	NA	NA	NA	NA	NA	0.562931115312003	1	NA	NA	NA	NA	NA	NA	NA	NA
MZF1	0.251856808329979	1	MZF1	1	1	NA	NA	NA	NA	NA	NA	NA	NA	NA	NA	NA	NA	0.0368199321578113	1	NA	NA	NA	NA	NA	NA
NAB2	1	1	NAB2	NA	NA	NA	NA	NA	NA	NA	NA	NA	NA	NA	NA	1	1	NA	NA	NA	NA	NA	NA	NA	NA
NANOG	2.91251817946745e-05	1	NANOG	1	1	4.42336655199481e-06	1	NA	NA	NA	NA	NA	NA	NA	NA	NA	NA	NA	NA	0.0746858001257939	1	NA	NA	NA	NA
NBN	1	1	NBN	1	1	NA	NA	NA	NA	NA	NA	NA	NA	NA	NA	1	1	NA	NA	1	1	NA	NA	NA	NA
NCAPH2	1	1	NCAPH2	NA	NA	NA	NA	NA	NA	NA	NA	NA	NA	NA	NA	NA	NA	1	1	NA	NA	NA	NA	NA	NA
NCOA1	0.650943467010935	1	NCOA1	1	1	NA	NA	NA	NA	NA	NA	NA	NA	NA	NA	0.930116188594219	1	NA	NA	NA	NA	NA	NA	NA	NA
NCOA2	1	1	NCOA2	NA	NA	NA	NA	NA	NA	NA	NA	NA	NA	NA	NA	1	1	NA	NA	NA	NA	NA	NA	NA	NA
NCOA3	0.443645232454203	1	NCOA3	0.718893751068564	1	NA	NA	NA	NA	NA	NA	NA	NA	NA	NA	NA	NA	NA	NA	NA	NA	NA	NA	NA	NA
NCOA4	0.721782847575326	1	NCOA4	NA	NA	NA	NA	NA	NA	NA	NA	NA	NA	NA	NA	1	1	NA	NA	0.68754977891428	1	NA	NA	NA	NA
NCOA6	0.0266334444324624	1	NCOA6	NA	NA	NA	NA	NA	NA	NA	NA	NA	NA	NA	NA	0.0260529421562536	1	NA	NA	NA	NA	NA	NA	NA	NA
NCOR1	0.00982613132623817	1	NCOR1	NA	NA	NA	NA	NA	NA	NA	NA	NA	NA	NA	NA	1	1	0.645131935702289	1	NA	NA	NA	NA	NA	NA
NCOR2	0.534818948284319	1	NCOR2	NA	NA	NA	NA	NA	NA	NA	NA	NA	NA	NA	NA	1	1	NA	NA	NA	NA	NA	NA	NA	NA
NEUROD1	1	1	NEUROD1	1	6.59292447669761e-10	NA	NA	NA	NA	NA	NA	NA	NA	NA	NA	1	1	NA	NA	NA	NA	NA	NA	NA	NA
NEUROD2	1	1	NEUROD2	1	1	NA	NA	NA	NA	NA	NA	NA	NA	NA	NA	NA	NA	NA	NA	NA	NA	NA	NA	NA	NA
NEUROG2	1	0.00579105568771676	NEUROG2	NA	NA	NA	NA	NA	NA	NA	NA	NA	NA	NA	NA	NA	NA	1	0.00924700827554773	NA	NA	NA	NA	NA	NA
NEUROG3	1	1	NEUROG3	1	1	NA	NA	NA	NA	NA	NA	NA	NA	NA	NA	NA	NA	NA	NA	NA	NA	NA	NA	NA	NA
NFAT5	1	1	NFAT5	1	1	NA	NA	NA	NA	NA	NA	NA	NA	NA	NA	NA	NA	NA	NA	NA	NA	NA	NA	NA	NA
NFATC1	1	1	NFATC1	1	1	NA	NA	NA	NA	NA	NA	NA	NA	NA	NA	NA	NA	NA	NA	1	1	NA	NA	NA	NA
NFATC3	1	1	NFATC3	1	1	NA	NA	NA	NA	NA	NA	NA	NA	NA	NA	1	1	NA	NA	0.169343314696119	1	NA	NA	NA	NA
NFATC4	1	1	NFATC4	1	1	NA	NA	NA	NA	NA	NA	NA	NA	NA	NA	NA	NA	NA	NA	NA	NA	NA	NA	NA	NA
NFE2	0.0717998943864008	1	NFE2	NA	NA	NA	NA	NA	NA	NA	NA	NA	NA	NA	NA	0.559217690540197	1	1	1	1	1	NA	NA	NA	NA
NFE2L1	1	1	NFE2L1	1	1	NA	NA	NA	NA	NA	NA	NA	NA	NA	NA	0.0465768620867668	1	NA	NA	NA	NA	NA	NA	NA	NA
NFE2L2	1	1	NFE2L2	1	1	NA	NA	NA	NA	NA	NA	NA	NA	NA	NA	0.000284941359048798	1	NA	NA	0.846673730983111	1	NA	NA	NA	NA
NFE2L3	1	1	NFE2L3	1	1	NA	NA	NA	NA	NA	NA	NA	NA	NA	NA	NA	NA	NA	NA	NA	NA	NA	NA	NA	NA
NFIA	1	1	NFIA	NA	NA	NA	NA	NA	NA	NA	NA	NA	NA	NA	NA	1	1	NA	NA	NA	NA	NA	NA	NA	NA
NFIB	1	1	NFIB	1	1	NA	NA	NA	NA	NA	NA	NA	NA	NA	NA	NA	NA	NA	NA	NA	NA	NA	NA	NA	NA
NFIC	0.134829595344097	1	NFIC	1	1	NA	NA	NA	NA	NA	NA	NA	NA	1	1	0.369456953477502	1	NA	NA	1	1	NA	NA	NA	NA
NFIL3	1	1	NFIL3	1	1	NA	NA	NA	NA	NA	NA	NA	NA	NA	NA	1	1	NA	NA	NA	NA	NA	NA	NA	NA
NFKB1	1	1	NFKB1	1	1	NA	NA	NA	NA	NA	NA	NA	NA	NA	NA	NA	NA	NA	NA	NA	NA	NA	NA	NA	NA
NFKB2	0.566555169039394	1	NFKB2	1	1	NA	NA	NA	NA	NA	NA	NA	NA	NA	NA	NA	NA	NA	NA	NA	NA	NA	NA	NA	NA
NFKBIZ	0.0225203551274558	1	NFKBIZ	NA	NA	NA	NA	NA	NA	NA	NA	NA	NA	NA	NA	0.0219390933509863	1	NA	NA	NA	NA	NA	NA	NA	NA
NFRKB	0.622738777458171	1	NFRKB	1	1	NA	NA	NA	NA	NA	NA	NA	NA	NA	NA	0.517402846271206	1	1	1	NA	NA	NA	NA	NA	NA
NFXL1	4.38114236406601e-06	1	NFXL1	1.79677447999927e-08	1	NA	NA	NA	NA	NA	NA	NA	NA	NA	NA	1.10587905338712e-06	1	NA	NA	4.29187426642146e-05	1	NA	NA	NA	NA
NFYA	1.67605505464796e-07	1	NFYA	1	1	NA	NA	NA	NA	NA	NA	NA	NA	NA	NA	7.5261657396263e-09	1	NA	NA	NA	NA	NA	NA	NA	NA
NFYB	0.97732890536311	1	NFYB	1	1	NA	NA	NA	NA	NA	NA	NA	NA	NA	NA	0.786331689572475	1	NA	NA	NA	NA	NA	NA	NA	NA
NFYC	1	1	NFYC	1	1	NA	NA	NA	NA	NA	NA	NA	NA	NA	NA	1	1	NA	NA	NA	NA	NA	NA	NA	NA
NHLH1	1	1	NHLH1	1	1	NA	NA	NA	NA	NA	NA	NA	NA	NA	NA	NA	NA	NA	NA	NA	NA	NA	NA	NA	NA
NIPBL	1	1	NIPBL	1	1	1	1	NA	NA	NA	NA	NA	NA	NA	NA	NA	NA	NA	NA	NA	NA	NA	NA	NA	NA
NKX2-1	1	1	NKX2-1	1	1	NA	NA	NA	NA	NA	NA	NA	NA	NA	NA	NA	NA	NA	NA	NA	NA	NA	NA	NA	NA
NKX2-2	1	1	NKX2-2	1	1	NA	NA	NA	NA	NA	NA	NA	NA	NA	NA	NA	NA	NA	NA	NA	NA	NA	NA	NA	NA
NKX2-3	1	1	NKX2-3	1	1	NA	NA	NA	NA	NA	NA	NA	NA	NA	NA	NA	NA	NA	NA	NA	NA	NA	NA	NA	NA
NKX2-5	1	1	NKX2-5	1	1	1	1	NA	NA	NA	NA	NA	NA	NA	NA	NA	NA	NA	NA	NA	NA	NA	NA	NA	NA
NKX2-8	1	1	NKX2-8	1	1	NA	NA	NA	NA	NA	NA	NA	NA	NA	NA	NA	NA	NA	NA	NA	NA	NA	NA	NA	NA
NKX3-1	1	1	NKX3-1	1	1	NA	NA	NA	NA	NA	NA	NA	NA	NA	NA	NA	NA	NA	NA	NA	NA	NA	NA	NA	NA
NKX6-1	1	1	NKX6-1	1	1	NA	NA	NA	NA	NA	NA	NA	NA	NA	NA	NA	NA	NA	NA	NA	NA	NA	NA	NA	NA
NONO	0.0405258369130127	1	NONO	1	1	NA	NA	NA	NA	NA	NA	NA	NA	NA	NA	0.0390526998410591	1	NA	NA	NA	NA	NA	NA	NA	NA
NOTCH1	1	1	NOTCH1	NA	NA	NA	NA	NA	NA	NA	NA	NA	NA	NA	NA	NA	NA	NA	NA	1	1	NA	NA	NA	NA
NOTCH3	1	1	NOTCH3	NA	NA	NA	NA	NA	NA	NA	NA	NA	NA	NA	NA	1	1	NA	NA	NA	NA	NA	NA	NA	NA
NR0B1	1	1	NR0B1	NA	NA	NA	NA	NA	NA	NA	NA	NA	NA	NA	NA	1	1	NA	NA	NA	NA	NA	NA	NA	NA
NR1D1	1	1	NR1D1	1	1	NA	NA	NA	NA	NA	NA	NA	NA	NA	NA	NA	NA	NA	NA	NA	NA	NA	NA	NA	NA
NR1H2	1	1	NR1H2	1	1	NA	NA	NA	NA	NA	NA	NA	NA	NA	NA	NA	NA	NA	NA	NA	NA	NA	NA	NA	NA
NR1H3	1	1	NR1H3	1	1	NA	NA	NA	NA	NA	NA	NA	NA	NA	NA	1	1	NA	NA	NA	NA	NA	NA	NA	NA
NR1H4	1	1	NR1H4	NA	NA	NA	NA	NA	NA	NA	NA	NA	NA	NA	NA	NA	NA	NA	NA	1	1	NA	NA	NA	NA
NR1I2	1	1	NR1I2	1	1	NA	NA	NA	NA	NA	NA	NA	NA	NA	NA	NA	NA	NA	NA	NA	NA	NA	NA	NA	NA
NR2C1	0.143372608780787	1	NR2C1	NA	NA	NA	NA	NA	NA	NA	NA	NA	NA	NA	NA	0.0253437662523921	1	NA	NA	0.0354104403397885	1	NA	NA	NA	NA
NR2C2	1	1	NR2C2	0.652341899802063	1	NA	NA	NA	NA	NA	NA	NA	NA	NA	NA	1	1	NA	NA	0.184876319840516	1	NA	NA	NA	NA
NR2E3	1	1	NR2E3	1	1	NA	NA	NA	NA	NA	NA	NA	NA	NA	NA	NA	NA	NA	NA	NA	NA	NA	NA	NA	NA
NR2F1	1	1	NR2F1	NA	NA	NA	NA	NA	NA	NA	NA	NA	NA	NA	NA	0.94481262557646	1	0.0141891699534501	1	1	1	NA	NA	NA	NA
NR2F2	1	1	NR2F2	1	1	NA	NA	NA	NA	NA	NA	NA	NA	NA	NA	1	1	0.439329325582796	1	1	1	NA	NA	NA	NA
NR2F6	0.0505291983195137	1	NR2F6	1	1	NA	NA	NA	NA	NA	NA	NA	NA	NA	NA	0.049019407004124	1	NA	NA	NA	NA	NA	NA	NA	NA
NR3C1	0.0219736712787182	1	NR3C1	0.0134698294604835	1	NA	NA	NA	NA	NA	NA	NA	NA	NA	NA	0.123036107207333	1	1	1	0.633975935893151	1	NA	NA	NA	NA
NR3C2	1	1	NR3C2	1	1	NA	NA	NA	NA	NA	NA	NA	NA	NA	NA	NA	NA	NA	NA	NA	NA	NA	NA	NA	NA
NR4A1	1	1	NR4A1	1	1	NA	NA	NA	NA	NA	NA	NA	NA	NA	NA	1	1	NA	NA	NA	NA	NA	NA	NA	NA
NR4A2	1	1	NR4A2	1	1	NA	NA	NA	NA	NA	NA	NA	NA	NA	NA	NA	NA	NA	NA	NA	NA	NA	NA	NA	NA
NR5A1	1	1	NR5A1	1	1	NA	NA	NA	NA	NA	NA	NA	NA	NA	NA	NA	NA	NA	NA	1	1	NA	NA	NA	NA
NR5A2	1	1	NR5A2	1	1	1	1	NA	NA	NA	NA	NA	NA	NA	NA	NA	NA	NA	NA	NA	NA	NA	NA	NA	NA
NRF1	0.000998204702877742	1	NRF1	0.727774411425215	1	0.591946465552125	1	NA	NA	NA	NA	NA	NA	NA	NA	0.0010511568293615	1	NA	NA	0.0450510111276735	1	NA	NA	NA	NA
NSD2	1	1	NSD2	1	1	NA	NA	NA	NA	NA	NA	NA	NA	NA	NA	1	1	NA	NA	1	1	NA	NA	NA	NA
NUP153	1	1	NUP153	NA	NA	NA	NA	NA	NA	NA	NA	NA	NA	NA	NA	1	1	NA	NA	NA	NA	NA	NA	NA	NA
NUP98	0.000222215133268263	1	NUP98	NA	NA	NA	NA	NA	NA	NA	NA	NA	NA	NA	NA	0.000247679597367241	1	NA	NA	NA	NA	NA	NA	NA	NA
OGG1	4.6702456420115e-15	1.12604576315112e-26	OGG1	NA	NA	NA	NA	NA	NA	NA	NA	NA	NA	NA	NA	NA	NA	9.49114436924917e-15	3.26916511882582e-27	NA	NA	NA	NA	NA	NA
ONECUT2	1	1	ONECUT2	1	1	NA	NA	NA	NA	NA	NA	NA	NA	NA	NA	NA	NA	NA	NA	NA	NA	NA	NA	NA	NA
OSR2	1	1	OSR2	NA	NA	NA	NA	NA	NA	NA	NA	NA	NA	NA	NA	NA	NA	1	1	NA	NA	NA	NA	NA	NA
OTX1	1	1	OTX1	1	1	NA	NA	NA	NA	NA	NA	NA	NA	NA	NA	NA	NA	NA	NA	NA	NA	NA	NA	NA	NA
OTX2	1	1	OTX2	NA	NA	0.723460947856332	1	NA	NA	NA	NA	1	1	NA	NA	NA	NA	NA	NA	NA	NA	NA	NA	NA	NA
OVOL2	1	1	OVOL2	1	1	NA	NA	NA	NA	NA	NA	NA	NA	NA	NA	NA	NA	NA	NA	NA	NA	NA	NA	NA	NA
OVOL3	1	1	OVOL3	NA	NA	NA	NA	NA	NA	NA	NA	NA	NA	NA	NA	NA	NA	1	1	NA	NA	NA	NA	NA	NA
PADI2	0.0245025845590544	1	PADI2	0.037144527189113	1	NA	NA	NA	NA	NA	NA	NA	NA	NA	NA	NA	NA	NA	NA	NA	NA	NA	NA	NA	NA
PAF1	1	1	PAF1	NA	NA	NA	NA	NA	NA	NA	NA	NA	NA	NA	NA	1	1	NA	NA	NA	NA	NA	NA	NA	NA
PATZ1	0.0156480078969736	1	PATZ1	1	1	NA	NA	NA	NA	NA	NA	NA	NA	NA	NA	NA	NA	0.0166797962702473	1	NA	NA	NA	NA	NA	NA
PAX2	1	1	PAX2	1	1	NA	NA	NA	NA	NA	NA	NA	NA	NA	NA	NA	NA	NA	NA	NA	NA	NA	NA	NA	NA
PAX5	0.000393666809871889	1	PAX5	NA	NA	NA	NA	NA	NA	NA	NA	NA	NA	NA	NA	1	1	1	1	0.000439151914423671	1	NA	NA	NA	NA
PAX6	1	0.171102098283165	PAX6	NA	NA	1	1	NA	NA	NA	NA	1	1	NA	NA	NA	NA	NA	NA	NA	NA	NA	NA	NA	NA
PAX7	1	0.00579105568771676	PAX7	NA	NA	1	0.00570663350643786	NA	NA	NA	NA	NA	NA	NA	NA	NA	NA	NA	NA	NA	NA	NA	NA	NA	NA
PAX8	1	1	PAX8	1	1	NA	NA	NA	NA	NA	NA	NA	NA	NA	NA	NA	NA	NA	NA	1	1	NA	NA	NA	NA
PBX1	1	1	PBX1	1	1	NA	NA	NA	NA	NA	NA	NA	NA	NA	NA	NA	NA	NA	NA	NA	NA	NA	NA	NA	NA
PBX2	1	1	PBX2	1	1	NA	NA	NA	NA	NA	NA	NA	NA	NA	NA	1	1	NA	NA	NA	NA	NA	NA	NA	NA
PBX3	1	1	PBX3	1	1	NA	NA	NA	NA	NA	NA	NA	NA	1	1	NA	NA	NA	NA	1	1	NA	NA	NA	NA
PBX4	0.833021642789131	1	PBX4	1	1	NA	NA	NA	NA	NA	NA	NA	NA	NA	NA	NA	NA	NA	NA	NA	NA	NA	NA	NA	NA
PCBP1	0.000194272863074144	1	PCBP1	NA	NA	NA	NA	NA	NA	NA	NA	NA	NA	NA	NA	0.000218154705875761	1	NA	NA	NA	NA	NA	NA	NA	NA
PCBP2	0.0113997559996961	1	PCBP2	NA	NA	NA	NA	NA	NA	NA	NA	NA	NA	NA	NA	0.0114957434831056	1	NA	NA	NA	NA	NA	NA	NA	NA
PCGF2	1	1	PCGF2	1	1	NA	NA	NA	NA	NA	NA	NA	NA	NA	NA	NA	NA	NA	NA	NA	NA	NA	NA	NA	NA
PDX1	0.974065565925269	1	PDX1	1	1	NA	NA	NA	NA	NA	NA	NA	NA	NA	NA	NA	NA	NA	NA	NA	NA	NA	NA	NA	NA
PEX2	0.000136897269498855	1	PEX2	0.000191170810635251	1	NA	NA	NA	NA	NA	NA	NA	NA	NA	NA	NA	NA	NA	NA	NA	NA	NA	NA	NA	NA
PGR	0.000925113305986234	1	PGR	0.000831600285257689	1	NA	NA	NA	NA	NA	NA	NA	NA	NA	NA	NA	NA	NA	NA	0.014348610076681	1	NA	NA	NA	NA
PHB2	1	1	PHB2	NA	NA	NA	NA	NA	NA	NA	NA	NA	NA	NA	NA	1	1	NA	NA	NA	NA	NA	NA	NA	NA
PHF20	1	1	PHF20	NA	NA	NA	NA	NA	NA	NA	NA	NA	NA	NA	NA	0.94551915306837	1	NA	NA	NA	NA	NA	NA	NA	NA
PHF21A	1	1	PHF21A	NA	NA	NA	NA	NA	NA	NA	NA	NA	NA	NA	NA	1	1	NA	NA	NA	NA	NA	NA	NA	NA
PHF5A	1	1	PHF5A	NA	NA	NA	NA	NA	NA	NA	NA	NA	NA	NA	NA	1	1	NA	NA	NA	NA	NA	NA	NA	NA
PHF8	1	1	PHF8	1	1	1	1	NA	NA	NA	NA	NA	NA	NA	NA	1	1	NA	NA	NA	NA	NA	NA	NA	NA
PHOX2B	1	7.11927152183282e-14	PHOX2B	NA	NA	NA	NA	NA	NA	NA	NA	NA	NA	0.715114435253783	4.21715146100427e-09	NA	NA	NA	NA	NA	NA	NA	NA	NA	NA
PITX1	1	1	PITX1	1	1	NA	NA	NA	NA	NA	NA	NA	NA	NA	NA	NA	NA	NA	NA	NA	NA	NA	NA	NA	NA
PITX3	1	1	PITX3	NA	NA	NA	NA	NA	NA	NA	NA	NA	NA	1	1	NA	NA	NA	NA	NA	NA	NA	NA	NA	NA
PKNOX1	1	1	PKNOX1	1	1	NA	NA	NA	NA	NA	NA	NA	NA	NA	NA	1	1	1	1	1	1	NA	NA	NA	NA
PLAG1	0.000150021545029454	1	PLAG1	1	1	NA	NA	NA	NA	NA	NA	NA	NA	NA	NA	0.000143862993446049	1	NA	NA	NA	NA	NA	NA	NA	NA
PLRG1	1	1	PLRG1	NA	NA	NA	NA	NA	NA	NA	NA	NA	NA	NA	NA	1	1	NA	NA	NA	NA	NA	NA	NA	NA
PML	1	1	PML	1	1	NA	NA	NA	NA	NA	NA	NA	NA	NA	NA	1	1	NA	NA	0.105503383463422	1	NA	NA	NA	NA
POU2F1	1	1	POU2F1	1	1	NA	NA	NA	NA	NA	NA	NA	NA	NA	NA	NA	NA	NA	NA	NA	NA	NA	NA	NA	NA
POU2F2	1	1	POU2F2	NA	NA	NA	NA	NA	NA	NA	NA	NA	NA	NA	NA	1	1	NA	NA	1	1	NA	NA	NA	NA
POU3F2	1	1	POU3F2	NA	NA	NA	NA	NA	NA	1	1	NA	NA	NA	NA	NA	NA	NA	NA	NA	NA	NA	NA	NA	NA
POU5F1	9.2333443875395e-15	1	POU5F1	1.95125733701608e-06	1	6.37903464851508e-19	1	NA	NA	NA	NA	1	1	NA	NA	1	1	1	1	2.35799447208348e-06	1	NA	NA	NA	NA
PPARA	1	1	PPARA	1	1	NA	NA	NA	NA	NA	NA	NA	NA	NA	NA	NA	NA	NA	NA	NA	NA	NA	NA	NA	NA
PPARD	1	1	PPARD	NA	NA	NA	NA	NA	NA	NA	NA	NA	NA	NA	NA	NA	NA	NA	NA	1	1	NA	NA	NA	NA
PPARG	1	1	PPARG	1	1	NA	NA	NA	NA	NA	NA	NA	NA	NA	NA	0.668997088287404	1	1	1	NA	NA	NA	NA	NA	NA
PPARGC1A	1	1	PPARGC1A	NA	NA	NA	NA	NA	NA	NA	NA	NA	NA	NA	NA	1	1	NA	NA	NA	NA	NA	NA	NA	NA
PRDM1	0.010401378266475	1	PRDM1	1	1	0.121268474616821	1	NA	NA	NA	NA	NA	NA	NA	NA	5.83101195039667e-05	1	1	1	NA	NA	NA	NA	NA	NA
PRDM10	0.659408677693354	1	PRDM10	NA	NA	NA	NA	NA	NA	NA	NA	NA	NA	NA	NA	0.949740832964949	1	0.575095720703355	1	NA	NA	NA	NA	NA	NA
PRDM12	1	1	PRDM12	NA	NA	NA	NA	NA	NA	NA	NA	NA	NA	NA	NA	NA	NA	1	1	NA	NA	NA	NA	NA	NA
PRDM14	2.48067199641091e-12	1	PRDM14	3.4975551790183e-13	1	2.72958740921103e-05	1	NA	NA	NA	NA	NA	NA	NA	NA	NA	NA	NA	NA	NA	NA	NA	NA	NA	NA
PRDM2	1	1	PRDM2	NA	NA	NA	NA	NA	NA	NA	NA	NA	NA	NA	NA	NA	NA	1	1	NA	NA	NA	NA	NA	NA
PRDM4	1	1	PRDM4	1	1	NA	NA	NA	NA	NA	NA	NA	NA	NA	NA	NA	NA	1	1	NA	NA	NA	NA	NA	NA
PRDM6	1	1	PRDM6	NA	NA	NA	NA	NA	NA	NA	NA	NA	NA	NA	NA	NA	NA	1	1	NA	NA	NA	NA	NA	NA
PRDM9	0.0405258369130127	1	PRDM9	NA	NA	NA	NA	NA	NA	NA	NA	NA	NA	NA	NA	NA	NA	0.0609395959535625	1	NA	NA	NA	NA	NA	NA
PRMT1	0.148421406197546	1	PRMT1	NA	NA	NA	NA	NA	NA	NA	NA	NA	NA	NA	NA	NA	NA	NA	NA	0.126832203162127	1	NA	NA	NA	NA
PRMT5	1	1	PRMT5	1	1	NA	NA	NA	NA	NA	NA	NA	NA	NA	NA	NA	NA	NA	NA	NA	NA	NA	NA	NA	NA
PROX1	1	1	PROX1	1	1	NA	NA	NA	NA	NA	NA	NA	NA	NA	NA	NA	NA	NA	NA	1	1	NA	NA	NA	NA
PRPF4	0.0035085567894269	1	PRPF4	NA	NA	NA	NA	NA	NA	NA	NA	NA	NA	NA	NA	0.00352888366454634	1	NA	NA	NA	NA	NA	NA	NA	NA
PSMB5	0.00248352622052753	1	PSMB5	NA	NA	NA	NA	NA	NA	NA	NA	NA	NA	NA	NA	NA	NA	NA	NA	NA	NA	NA	NA	NA	NA
PSMD1	1	1	PSMD1	NA	NA	NA	NA	NA	NA	NA	NA	NA	NA	NA	NA	NA	NA	NA	NA	NA	NA	NA	NA	NA	NA
PTBP1	0.467275565783006	1	PTBP1	NA	NA	NA	NA	NA	NA	NA	NA	NA	NA	NA	NA	0.384248876978652	1	NA	NA	NA	NA	NA	NA	NA	NA
PTTG1	1	1	PTTG1	NA	NA	NA	NA	NA	NA	NA	NA	NA	NA	NA	NA	1	1	NA	NA	NA	NA	NA	NA	NA	NA
PYGO2	1	1	PYGO2	1	1	NA	NA	NA	NA	NA	NA	NA	NA	NA	NA	1	1	NA	NA	NA	NA	NA	NA	NA	NA
RAD21	9.83605242456066e-20	1	RAD21	4.04890948191474e-05	1	6.37903464851508e-19	1	NA	NA	NA	NA	1	1	1	1	4.54578532163616e-09	1	NA	NA	1	1	NA	NA	NA	NA
RAD51	0.00207313711721914	1	RAD51	0.159375359354493	1	NA	NA	NA	NA	NA	NA	NA	NA	NA	NA	0.000781402891669496	1	NA	NA	1	1	NA	NA	NA	NA
RARA	0.0073374292136963	1	RARA	0.537362131945539	1	NA	NA	NA	NA	NA	NA	NA	NA	1	1	0.388806035714911	1	NA	NA	NA	NA	NA	NA	NA	NA
RARB	1	1	RARB	NA	NA	NA	NA	NA	NA	NA	NA	NA	NA	NA	NA	NA	NA	NA	NA	1	1	NA	NA	NA	NA
RARG	1	1	RARG	1	1	NA	NA	NA	NA	NA	NA	NA	NA	NA	NA	NA	NA	NA	NA	1	1	NA	NA	NA	NA
RAX2	1	1	RAX2	1	1	NA	NA	NA	NA	NA	NA	NA	NA	NA	NA	NA	NA	NA	NA	NA	NA	NA	NA	NA	NA
RB1	1	1	RB1	NA	NA	NA	NA	NA	NA	NA	NA	NA	NA	NA	NA	1	1	NA	NA	1	1	NA	NA	NA	NA
RBAK	1	1	RBAK	NA	NA	NA	NA	NA	NA	NA	NA	NA	NA	NA	NA	NA	NA	1	1	NA	NA	NA	NA	NA	NA
RBBP5	1	1	RBBP5	NA	NA	1	1	NA	NA	NA	NA	NA	NA	NA	NA	1	1	NA	NA	1	1	NA	NA	NA	NA
RBFOX2	0.070149927535672	1	RBFOX2	NA	NA	NA	NA	NA	NA	NA	NA	NA	NA	NA	NA	0.0667861559450338	1	NA	NA	NA	NA	NA	NA	NA	NA
RBM14	1.24809487143971e-09	1	RBM14	NA	NA	NA	NA	NA	NA	NA	NA	NA	NA	NA	NA	1.69749607623884e-09	1	NA	NA	NA	NA	NA	NA	NA	NA
RBM15	9.81967446723609e-07	1	RBM15	NA	NA	NA	NA	NA	NA	NA	NA	NA	NA	NA	NA	1.06843537359291e-06	1	NA	NA	NA	NA	NA	NA	NA	NA
RBM17	1	1	RBM17	NA	NA	NA	NA	NA	NA	NA	NA	NA	NA	NA	NA	1	1	NA	NA	NA	NA	NA	NA	NA	NA
RBM22	0.000342746622113403	1	RBM22	NA	NA	NA	NA	NA	NA	NA	NA	NA	NA	NA	NA	0.000366194037064143	1	NA	NA	NA	NA	NA	NA	NA	NA
RBM25	1	1	RBM25	NA	NA	NA	NA	NA	NA	NA	NA	NA	NA	NA	NA	1	1	NA	NA	NA	NA	NA	NA	NA	NA
RBM34	0.0450712110867584	1	RBM34	NA	NA	NA	NA	NA	NA	NA	NA	NA	NA	NA	NA	0.0439827433037565	1	NA	NA	NA	NA	NA	NA	NA	NA
RBM39	1	1	RBM39	NA	NA	NA	NA	NA	NA	NA	NA	NA	NA	NA	NA	1	1	NA	NA	NA	NA	NA	NA	NA	NA
RBPJ	1	1	RBPJ	1	1	NA	NA	NA	NA	NA	NA	NA	NA	NA	NA	1	1	NA	NA	1	1	NA	NA	NA	NA
RCOR1	1	1	RCOR1	1	1	NA	NA	NA	NA	NA	NA	NA	NA	1	1	1	1	NA	NA	1	1	NA	NA	NA	NA
RCOR2	1	1	RCOR2	NA	NA	NA	NA	NA	NA	NA	NA	NA	NA	NA	NA	1	1	NA	NA	NA	NA	NA	NA	NA	NA
RELA	0.0678624134328839	1	RELA	1	1	NA	NA	NA	NA	NA	NA	NA	NA	NA	NA	0.00342803035360718	1	0.560679183192883	1	0.00208775375965889	1	NA	NA	NA	NA
RELB	1	1	RELB	1	1	NA	NA	NA	NA	NA	NA	NA	NA	NA	NA	NA	NA	NA	NA	1	1	NA	NA	NA	NA
REPIN1	1	1	REPIN1	NA	NA	NA	NA	NA	NA	NA	NA	NA	NA	NA	NA	NA	NA	1	1	NA	NA	NA	NA	NA	NA
RERE	0.0256324686270927	1	RERE	NA	NA	NA	NA	NA	NA	NA	NA	NA	NA	NA	NA	0.0253437662523921	1	NA	NA	NA	NA	NA	NA	NA	NA
REST	1.30962605794653e-08	1	REST	1.30581568431649e-09	1	0.000260728718230772	1	NA	NA	NA	NA	1	1	0.980098946554065	1	5.08151966373524e-09	1	0.148451867580789	1	0.0404581158307296	1	NA	NA	NA	NA
RFX1	1	1	RFX1	1	1	NA	NA	NA	NA	NA	NA	NA	NA	NA	NA	0.560321434917078	1	NA	NA	NA	NA	NA	NA	NA	NA
RFX2	0.0255026945561652	1	RFX2	0.0382132373170558	1	NA	NA	NA	NA	NA	NA	NA	NA	NA	NA	NA	NA	NA	NA	NA	NA	NA	NA	NA	NA
RFX3	0.62592259652893	1	RFX3	NA	NA	NA	NA	NA	NA	NA	NA	NA	NA	NA	NA	0.519930490230923	1	NA	NA	NA	NA	NA	NA	NA	NA
RFX5	1	1	RFX5	1	1	1	1	NA	NA	NA	NA	NA	NA	NA	NA	1	1	NA	NA	1	1	NA	NA	NA	NA
RFX7	1	1	RFX7	1	1	NA	NA	NA	NA	NA	NA	NA	NA	NA	NA	NA	NA	NA	NA	NA	NA	NA	NA	NA	NA
RFXANK	1	1	RFXANK	NA	NA	NA	NA	NA	NA	NA	NA	NA	NA	NA	NA	1	1	NA	NA	NA	NA	NA	NA	NA	NA
RLF	1	1	RLF	1	1	NA	NA	NA	NA	NA	NA	NA	NA	NA	NA	1	1	NA	NA	NA	NA	NA	NA	NA	NA
RNF2	8.22166103909674e-06	1	RNF2	2.04656442505187e-08	1	3.98520276711481e-06	1	NA	NA	NA	NA	NA	NA	NA	NA	0.0499820904803984	1	NA	NA	1	1	NA	NA	NA	NA
RORA	1	1	RORA	1	1	NA	NA	NA	NA	NA	NA	NA	NA	NA	NA	NA	NA	NA	NA	NA	NA	NA	NA	NA	NA
RPA2	1	1	RPA2	1	1	NA	NA	NA	NA	NA	NA	NA	NA	NA	NA	NA	NA	NA	NA	NA	NA	NA	NA	NA	NA
RUNX1	1.9589684304119e-09	0.431539686080281	RUNX1	1	1	NA	NA	NA	NA	NA	NA	NA	NA	NA	NA	3.49445133961907e-12	1	2.43656448529214e-06	1	0.000132759956294834	1	NA	NA	NA	NA
RUNX1T1	1	1	RUNX1T1	NA	NA	NA	NA	NA	NA	NA	NA	NA	NA	NA	NA	1	1	NA	NA	NA	NA	NA	NA	NA	NA
RUNX2	1	1	RUNX2	1	1	NA	NA	NA	NA	NA	NA	NA	NA	NA	NA	0.289237932730824	1	NA	NA	NA	NA	NA	NA	NA	NA
RUNX3	1	1	RUNX3	NA	NA	NA	NA	NA	NA	NA	NA	NA	NA	NA	NA	NA	NA	NA	NA	1	1	NA	NA	NA	NA
RUVBL1	1	1	RUVBL1	NA	NA	NA	NA	NA	NA	NA	NA	NA	NA	NA	NA	1	1	NA	NA	NA	NA	NA	NA	NA	NA
RUVBL2	1	1	RUVBL2	NA	NA	NA	NA	NA	NA	NA	NA	NA	NA	NA	NA	1	1	NA	NA	NA	NA	NA	NA	NA	NA
RXRA	1	1	RXRA	1	1	0.686292869255522	1	NA	NA	NA	NA	NA	NA	1	1	1	1	NA	NA	1	1	NA	NA	NA	NA
RXRB	0.632676198532727	1	RXRB	NA	NA	NA	NA	NA	NA	NA	NA	NA	NA	NA	NA	0.524424180490764	1	NA	NA	NA	NA	NA	NA	NA	NA
SAFB	1	1	SAFB	NA	NA	NA	NA	NA	NA	NA	NA	NA	NA	NA	NA	1	1	NA	NA	NA	NA	NA	NA	NA	NA
SAFB2	1	1	SAFB2	NA	NA	NA	NA	NA	NA	NA	NA	NA	NA	NA	NA	1	1	NA	NA	NA	NA	NA	NA	NA	NA
SALL1	1	1	SALL1	NA	NA	NA	NA	NA	NA	NA	NA	NA	NA	NA	NA	NA	NA	1	1	NA	NA	NA	NA	NA	NA
SALL2	1	1	SALL2	NA	NA	NA	NA	NA	NA	NA	NA	NA	NA	NA	NA	NA	NA	1	1	NA	NA	NA	NA	NA	NA
SALL4	1	1	SALL4	1	1	0.00254468796109487	1	NA	NA	NA	NA	NA	NA	NA	NA	NA	NA	NA	NA	NA	NA	NA	NA	NA	NA
SAP130	0.0178866871077328	1	SAP130	NA	NA	NA	NA	NA	NA	NA	NA	NA	NA	NA	NA	0.0180801722115815	1	NA	NA	NA	NA	NA	NA	NA	NA
SAP30	1	1	SAP30	NA	NA	1	1	NA	NA	NA	NA	NA	NA	NA	NA	0.638924665890795	1	NA	NA	NA	NA	NA	NA	NA	NA
SATB1	1	1	SATB1	1	1	NA	NA	NA	NA	NA	NA	NA	NA	1	1	1	1	NA	NA	NA	NA	NA	NA	NA	NA
SCRT1	0.251856808329979	1	SCRT1	NA	NA	NA	NA	NA	NA	NA	NA	NA	NA	NA	NA	NA	NA	0.313436630940366	1	NA	NA	NA	NA	NA	NA
SCRT2	0.544377146808083	1	SCRT2	NA	NA	NA	NA	NA	NA	NA	NA	NA	NA	NA	NA	NA	NA	0.651368018755576	1	NA	NA	NA	NA	NA	NA
SETBP1	1	1	SETBP1	NA	NA	NA	NA	NA	NA	NA	NA	NA	NA	NA	NA	NA	NA	1	1	NA	NA	NA	NA	NA	NA
SETD1A	1	1	SETD1A	NA	NA	NA	NA	NA	NA	NA	NA	NA	NA	NA	NA	NA	NA	NA	NA	NA	NA	NA	NA	NA	NA
SETD7	0.58427896256868	1	SETD7	NA	NA	0.653445442619017	1	NA	NA	NA	NA	NA	NA	NA	NA	NA	NA	NA	NA	NA	NA	NA	NA	NA	NA
SETDB1	0.446750067998262	1	SETDB1	NA	NA	NA	NA	NA	NA	NA	NA	NA	NA	NA	NA	0.201201869106643	1	1	1	NA	NA	NA	NA	NA	NA
SFPQ	1	1	SFPQ	1	1	NA	NA	NA	NA	NA	NA	NA	NA	NA	NA	NA	NA	NA	NA	NA	NA	NA	NA	NA	NA
SIGMAR1	1	1	SIGMAR1	1	1	NA	NA	NA	NA	NA	NA	NA	NA	NA	NA	NA	NA	NA	NA	NA	NA	NA	NA	NA	NA
SIN3A	3.19521692076116e-05	1	SIN3A	0.767786573385448	1	1.7380878905979e-05	1	NA	NA	NA	NA	NA	NA	1	1	0.000314495632564684	1	NA	NA	0.476792668694366	1	NA	NA	NA	NA
SIN3B	0.0963851757758679	1	SIN3B	NA	NA	NA	NA	NA	NA	NA	NA	NA	NA	NA	NA	0.0902211512519175	1	NA	NA	NA	NA	NA	NA	NA	NA
SIPA1	1	1	SIPA1	1	1	NA	NA	NA	NA	NA	NA	NA	NA	NA	NA	NA	NA	NA	NA	NA	NA	NA	NA	NA	NA
SIRT6	1	1	SIRT6	NA	NA	1	1	NA	NA	NA	NA	NA	NA	NA	NA	1	1	NA	NA	NA	NA	NA	NA	NA	NA
SIX1	0.594536286381134	1	SIX1	NA	NA	NA	NA	NA	NA	NA	NA	NA	NA	NA	NA	NA	NA	NA	NA	0.55101538775107	1	NA	NA	NA	NA
SIX2	0.547047417367902	0.000143904642911211	SIX2	NA	NA	NA	NA	NA	NA	NA	NA	NA	NA	NA	NA	NA	NA	0.148451867580789	0.533858120531728	0.50244000637083	0.000233578571085335	NA	NA	NA	NA
SIX4	1	1	SIX4	1	1	NA	NA	NA	NA	NA	NA	NA	NA	NA	NA	NA	NA	NA	NA	NA	NA	NA	NA	NA	NA
SIX5	1	1	SIX5	1	1	1	1	NA	NA	NA	NA	NA	NA	NA	NA	1	1	NA	NA	1	1	NA	NA	NA	NA
SKI	0.496461125225407	1	SKI	NA	NA	NA	NA	NA	NA	NA	NA	NA	NA	NA	NA	0.404043986887893	1	NA	NA	NA	NA	NA	NA	NA	NA
SKIL	1	1	SKIL	NA	NA	NA	NA	NA	NA	NA	NA	NA	NA	NA	NA	1	1	NA	NA	1	1	NA	NA	NA	NA
SKP2	1	1	SKP2	1	1	NA	NA	NA	NA	NA	NA	NA	NA	NA	NA	NA	NA	NA	NA	NA	NA	NA	NA	NA	NA
SLC30A9	1	1	SLC30A9	NA	NA	NA	NA	NA	NA	NA	NA	NA	NA	NA	NA	1	1	NA	NA	NA	NA	NA	NA	NA	NA
SMAD1	1	1	SMAD1	0.931187115028176	1	0.00527399978890812	1	NA	NA	NA	NA	NA	NA	NA	NA	1	1	1	1	1	1	NA	NA	NA	NA
SMAD2	0.000371454802425046	1	SMAD2	1	1	4.16923314922359e-05	1	NA	NA	NA	NA	NA	NA	NA	NA	1	1	NA	NA	1	1	NA	NA	NA	NA
SMAD3	0.0480997613329531	1	SMAD3	1	1	0.000870715323332595	1	NA	NA	NA	NA	NA	NA	NA	NA	NA	NA	NA	NA	0.119503997463157	1	NA	NA	NA	NA
SMAD4	0.0518566061226879	1	SMAD4	1	1	0.000362292982078597	1	NA	NA	NA	NA	NA	NA	NA	NA	0.177318984935872	1	NA	NA	NA	NA	NA	NA	NA	NA
SMAD5	0.330878266637723	1	SMAD5	1	1	NA	NA	NA	NA	NA	NA	NA	NA	NA	NA	0.567730621971406	1	NA	NA	1	1	NA	NA	NA	NA
SMARCA1	1	1	SMARCA1	1	1	NA	NA	NA	NA	NA	NA	NA	NA	NA	NA	NA	NA	NA	NA	NA	NA	NA	NA	NA	NA
SMARCA2	0.751713217643891	1	SMARCA2	NA	NA	NA	NA	NA	NA	NA	NA	NA	NA	NA	NA	NA	NA	NA	NA	0.50244000637083	1	NA	NA	NA	NA
SMARCA4	3.71885983070566e-10	1	SMARCA4	1	1	1	1	NA	NA	NA	NA	1	1.24400103960321e-16	NA	NA	2.04056148069368e-07	1	NA	NA	0.00314077325723203	1	NA	NA	2.7380131737608e-06	1
SMARCA5	1	1	SMARCA5	1	1	NA	NA	NA	NA	NA	NA	NA	NA	NA	NA	1	1	NA	NA	1	1	NA	NA	NA	NA
SMARCB1	0.544377146808083	1	SMARCB1	1	1	NA	NA	NA	NA	NA	NA	NA	NA	NA	NA	0.370728998243401	1	NA	NA	0.000198910967778282	1	NA	NA	NA	NA
SMARCC1	2.52585893806117e-05	1	SMARCC1	0.117957983796367	1	NA	NA	NA	NA	NA	NA	NA	NA	NA	NA	0.00450388904835855	1	NA	NA	NA	NA	NA	NA	0.000139262792530253	1
SMARCC2	1	1	SMARCC2	1	1	NA	NA	NA	NA	NA	NA	NA	NA	NA	NA	0.00628787020432694	1	NA	NA	NA	NA	NA	NA	NA	NA
SMARCE1	0.441097412468826	1	SMARCE1	0.208317339757041	1	NA	NA	NA	NA	NA	NA	NA	NA	NA	NA	0.0496667618937249	1	NA	NA	NA	NA	NA	NA	NA	NA
SMC1A	0.0024044103086337	1	SMC1A	0.172413296182013	1	NA	NA	NA	NA	NA	NA	NA	NA	NA	NA	NA	NA	NA	NA	0.00390621176986638	1	NA	NA	NA	NA
SMC3	0.00207496737997446	1	SMC3	0.0335557241272106	1	NA	NA	NA	NA	NA	NA	1	1	1	1	0.00180564978339233	1	NA	NA	0.00769197105001128	1	NA	NA	NA	NA
SNAI1	1	1	SNAI1	1	1	NA	NA	NA	NA	NA	NA	NA	NA	NA	NA	NA	NA	1	1	NA	NA	NA	NA	NA	NA
SNAI2	2.24880097755319e-06	1	SNAI2	NA	NA	7.98932321157307e-06	1	NA	NA	NA	NA	NA	NA	NA	NA	NA	NA	NA	NA	3.01261394272637e-07	1	NA	NA	NA	NA
SNAPC4	0.119311463865572	1	SNAPC4	1	1	NA	NA	NA	NA	NA	NA	NA	NA	NA	NA	NA	NA	NA	NA	1	1	NA	NA	NA	NA
SNIP1	1	1	SNIP1	1	1	NA	NA	NA	NA	NA	NA	NA	NA	NA	NA	1	1	NA	NA	NA	NA	NA	NA	NA	NA
SNRNP70	4.21453781560767e-06	1	SNRNP70	NA	NA	NA	NA	NA	NA	NA	NA	NA	NA	NA	NA	4.55258269706879e-06	1	NA	NA	NA	NA	NA	NA	NA	NA
SOD1	1	1	SOD1	1	1	NA	NA	NA	NA	NA	NA	NA	NA	NA	NA	NA	NA	NA	NA	NA	NA	NA	NA	NA	NA
SOX10	1	1	SOX10	NA	NA	NA	NA	NA	NA	NA	NA	NA	NA	NA	NA	NA	NA	NA	NA	NA	NA	NA	NA	NA	NA
SOX11	1	1	SOX11	NA	NA	NA	NA	NA	NA	NA	NA	NA	NA	NA	NA	1	1	NA	NA	NA	NA	NA	NA	NA	NA
SOX13	1	1	SOX13	NA	NA	NA	NA	NA	NA	NA	NA	NA	NA	NA	NA	1	1	NA	NA	NA	NA	NA	NA	NA	NA
SOX15	1	1	SOX15	NA	NA	NA	NA	NA	NA	NA	NA	NA	NA	NA	NA	NA	NA	NA	NA	NA	NA	NA	NA	NA	NA
SOX17	1	1	SOX17	NA	NA	1	1	NA	NA	NA	NA	NA	NA	NA	NA	NA	NA	NA	NA	NA	NA	NA	NA	NA	NA
SOX2	1	1	SOX2	1	1	0.598528410835615	1	NA	NA	NA	NA	NA	NA	1	1	NA	NA	1	1	0.000132759956294834	1	NA	NA	NA	NA
SOX3	1	1	SOX3	1	1	NA	NA	NA	NA	NA	NA	NA	NA	NA	NA	NA	NA	NA	NA	NA	NA	NA	NA	NA	NA
SOX4	1	1	SOX4	1	1	NA	NA	NA	NA	NA	NA	NA	NA	1	1	NA	NA	1	1	NA	NA	NA	NA	NA	NA
SOX5	1	1	SOX5	NA	NA	NA	NA	NA	NA	NA	NA	NA	NA	NA	NA	1	1	NA	NA	NA	NA	NA	NA	NA	NA
SOX6	1	1	SOX6	NA	NA	NA	NA	NA	NA	NA	NA	NA	NA	NA	NA	1	1	NA	NA	NA	NA	NA	NA	NA	NA
SOX9	1	1	SOX9	1	1	1	1	NA	NA	NA	NA	NA	NA	NA	NA	NA	NA	NA	NA	NA	NA	NA	NA	NA	NA
SP1	4.199778572697e-13	1	SP1	8.27614716421562e-15	1	3.07028209519631e-11	1	NA	NA	NA	NA	NA	NA	NA	NA	0.146923202251202	1	5.388481674185e-09	1	0.476792668694366	1	NA	NA	NA	NA
SP140	4.199778572697e-13	1	SP140	NA	NA	NA	NA	NA	NA	NA	NA	NA	NA	NA	NA	NA	NA	NA	NA	NA	NA	NA	NA	NA	NA
SP2	2.13551695039717e-06	1	SP2	1	1	1	1	NA	NA	NA	NA	NA	NA	NA	NA	1	1	8.95434454947705e-07	1	NA	NA	NA	NA	NA	NA
SP3	3.93720998402281e-09	1	SP3	1	1	NA	NA	NA	NA	NA	NA	NA	NA	NA	NA	NA	NA	4.73821888200165e-09	1	NA	NA	NA	NA	NA	NA
SP4	1.02809652327091e-08	1	SP4	NA	NA	1.07978994064926e-07	1	NA	NA	NA	NA	NA	NA	NA	NA	NA	NA	1.17958729076402e-08	1	NA	NA	NA	NA	NA	NA
SP5	0.355503136649223	1	SP5	NA	NA	NA	NA	NA	NA	NA	NA	NA	NA	NA	NA	0.65762670041813	1	NA	NA	NA	NA	NA	NA	NA	NA
SP7	1	1	SP7	NA	NA	NA	NA	NA	NA	NA	NA	NA	NA	NA	NA	NA	NA	1	1	NA	NA	NA	NA	NA	NA
SPDEF	0.719721541442397	1	SPDEF	1	1	NA	NA	NA	NA	NA	NA	NA	NA	NA	NA	NA	NA	NA	NA	NA	NA	NA	NA	NA	NA
SPI1	5.1071602237849e-05	1	SPI1	NA	NA	NA	NA	NA	NA	NA	NA	NA	NA	NA	NA	3.75785383755871e-05	1	NA	NA	0.468610218046278	1	NA	NA	NA	NA
SPIB	1	1	SPIB	1	1	NA	NA	NA	NA	NA	NA	NA	NA	NA	NA	1	1	NA	NA	NA	NA	NA	NA	NA	NA
SRC	1	1	SRC	1	1	NA	NA	NA	NA	NA	NA	NA	NA	NA	NA	NA	NA	NA	NA	NA	NA	NA	NA	NA	NA
SREBF1	1	1	SREBF1	1	1	NA	NA	NA	NA	NA	NA	NA	NA	NA	NA	1	1	NA	NA	NA	NA	NA	NA	NA	NA
SREBF2	1	1	SREBF2	1	1	NA	NA	NA	NA	NA	NA	NA	NA	NA	NA	1	1	NA	NA	NA	NA	NA	NA	NA	NA
SRF	0.00450310648666384	1	SRF	1	1	1.5520139517996e-05	1	NA	NA	NA	NA	NA	NA	NA	NA	1	1	NA	NA	1	1	NA	NA	NA	NA
SRSF3	0.0518566061226879	1	SRSF3	NA	NA	NA	NA	NA	NA	NA	NA	NA	NA	NA	NA	0.0496667618937249	1	NA	NA	NA	NA	NA	NA	NA	NA
SRSF4	0.923843845865431	1	SRSF4	NA	NA	NA	NA	NA	NA	NA	NA	NA	NA	NA	NA	0.770584209195799	1	NA	NA	NA	NA	NA	NA	NA	NA
SRSF7	1	1	SRSF7	NA	NA	NA	NA	NA	NA	NA	NA	NA	NA	NA	NA	1	1	NA	NA	NA	NA	NA	NA	NA	NA
SRSF9	1	1	SRSF9	NA	NA	NA	NA	NA	NA	NA	NA	NA	NA	NA	NA	1	1	NA	NA	NA	NA	NA	NA	NA	NA
SS18	0.000282901915149518	1	SS18	NA	NA	NA	NA	NA	NA	NA	NA	NA	NA	NA	NA	2.43404859470293e-06	1	NA	NA	NA	NA	NA	NA	0.914157730048319	1
SS18/SSX1	0.00828183641444478	1	SS18/SSX1	NA	NA	NA	NA	NA	NA	NA	NA	NA	NA	NA	NA	NA	NA	NA	NA	NA	NA	NA	NA	NA	NA
SSRP1	0.859389808349155	1	SSRP1	NA	NA	NA	NA	NA	NA	NA	NA	NA	NA	NA	NA	0.710934834265236	1	NA	NA	NA	NA	NA	NA	NA	NA
STAG1	0.217569492479757	1	STAG1	NA	NA	NA	NA	NA	NA	NA	NA	NA	NA	NA	NA	NA	NA	NA	NA	0.00181514196173665	1	NA	NA	NA	NA
STAG2	0.121212645335779	1	STAG2	NA	NA	NA	NA	NA	NA	NA	NA	NA	NA	NA	NA	NA	NA	NA	NA	0.014348610076681	1	NA	NA	NA	NA
STAT1	0.960485310685564	1	STAT1	1	1	NA	NA	NA	NA	NA	NA	NA	NA	NA	NA	1	1	NA	NA	1	1	NA	NA	NA	NA
STAT2	1	1	STAT2	1	1	NA	NA	NA	NA	NA	NA	NA	NA	NA	NA	1	1	NA	NA	0.0404581158307296	1	NA	NA	NA	NA
STAT3	1	1	STAT3	1	1	0.623540573067591	1	NA	NA	NA	NA	NA	NA	NA	NA	1	1	NA	NA	1	1	NA	NA	NA	NA
STAT4	1	1	STAT4	1	1	NA	NA	NA	NA	NA	NA	NA	NA	NA	NA	NA	NA	NA	NA	1	1	NA	NA	NA	NA
STAT5A	1	1	STAT5A	0.00355625748107913	1	NA	NA	NA	NA	NA	NA	NA	NA	NA	NA	0.751852710434083	1	NA	NA	1	1	NA	NA	NA	NA
STAT5B	0.0120876158657968	1	STAT5B	NA	NA	NA	NA	NA	NA	NA	NA	NA	NA	NA	NA	NA	NA	NA	NA	1	1	NA	NA	NA	NA
STAT6	1	1	STAT6	1	1	NA	NA	NA	NA	NA	NA	NA	NA	NA	NA	NA	NA	NA	NA	1	1	NA	NA	NA	NA
SUMO2	1	1	SUMO2	1	1	NA	NA	NA	NA	NA	NA	NA	NA	NA	NA	NA	NA	NA	NA	NA	NA	NA	NA	NA	NA
SUPT16H	1	1	SUPT16H	NA	NA	NA	NA	NA	NA	NA	NA	NA	NA	NA	NA	NA	NA	NA	NA	NA	NA	NA	NA	NA	NA
SUPT20H	1	1	SUPT20H	1	1	NA	NA	NA	NA	NA	NA	NA	NA	NA	NA	NA	NA	NA	NA	1	1	NA	NA	NA	NA
SUPT5H	0.251668814485233	1	SUPT5H	0.537362131945539	1	NA	NA	NA	NA	NA	NA	NA	NA	NA	NA	0.871998806561885	1	NA	NA	NA	NA	NA	NA	NA	NA
SUZ12	7.98533826736619e-09	1.73470760179025e-05	SUZ12	3.46709648655152e-07	1	3.02098061536202e-13	1	NA	NA	NA	NA	NA	NA	NA	NA	1.27452366974722e-07	1.35979897206745e-07	1	1	2.35799447208348e-06	1	NA	NA	8.84510589313491e-09	1
SYNCRIP	1	1	SYNCRIP	NA	NA	NA	NA	NA	NA	NA	NA	NA	NA	NA	NA	1	1	NA	NA	NA	NA	NA	NA	NA	NA
T	0.463742343002109	1	T	1	1	0.00660413773354242	1	NA	NA	NA	NA	NA	NA	NA	NA	NA	NA	NA	NA	NA	NA	NA	NA	NA	NA
TAF1	2.04187169757359e-05	1	TAF1	0.919350964118354	1	1.7380878905979e-05	1	NA	NA	NA	NA	1	1	1	1	0.371539783306009	1	NA	NA	1	1	NA	NA	NA	NA
TAF15	0.000175028563400297	1	TAF15	NA	NA	NA	NA	NA	NA	NA	NA	NA	NA	NA	NA	0.000195139219241822	1	NA	NA	NA	NA	NA	NA	NA	NA
TAF7	5.38074307456362e-07	1	TAF7	NA	NA	6.51634563455929e-06	1	NA	NA	NA	NA	NA	NA	NA	NA	0.000495924602119958	1	NA	NA	NA	NA	NA	NA	NA	NA
TAF9B	1	1	TAF9B	NA	NA	NA	NA	NA	NA	NA	NA	NA	NA	NA	NA	1	1	NA	NA	NA	NA	NA	NA	NA	NA
TAL1	0.000480201374969292	1	TAL1	1	1	2.90074367978283e-05	1	NA	NA	NA	NA	NA	NA	NA	NA	0.461979756326014	1	1	1	0.000878503655660133	1	NA	NA	NA	NA
TARDBP	0.186540514479813	1	TARDBP	1	1	NA	NA	NA	NA	NA	NA	NA	NA	NA	NA	0.384248876978652	1	1	1	0.846673730983111	1	NA	NA	NA	NA
TBL1XR1	1	1	TBL1XR1	NA	NA	NA	NA	NA	NA	NA	NA	NA	NA	NA	NA	1	1	NA	NA	1	1	NA	NA	NA	NA
TBP	8.22166103909674e-06	1	TBP	1	1	4.84209299778165e-05	1	NA	NA	NA	NA	NA	NA	NA	NA	0.0649655482706317	1	NA	NA	1	1	NA	NA	NA	NA
TBPL1	1	1	TBPL1	1	1	NA	NA	NA	NA	NA	NA	NA	NA	NA	NA	NA	NA	NA	NA	1	1	NA	NA	NA	NA
TBX1	0.00630011212903999	1	TBX1	0.00911364234057451	1	NA	NA	NA	NA	NA	NA	NA	NA	NA	NA	NA	NA	NA	NA	NA	NA	NA	NA	NA	NA
TBX2	1	1	TBX2	NA	NA	NA	NA	NA	NA	NA	NA	NA	NA	1	1	NA	NA	NA	NA	NA	NA	NA	NA	NA	NA
TBX21	1	1	TBX21	NA	NA	NA	NA	NA	NA	NA	NA	NA	NA	NA	NA	NA	NA	NA	NA	1	1	NA	NA	NA	NA
TBX3	1	1	TBX3	1	1	NA	NA	NA	NA	NA	NA	NA	NA	NA	NA	1	1	NA	NA	NA	NA	NA	NA	NA	NA
TBX5	1	1	TBX5	NA	NA	NA	NA	NA	NA	NA	NA	NA	NA	NA	NA	NA	NA	NA	NA	NA	NA	NA	NA	NA	NA
TCF12	0.0026628308249275	1	TCF12	0.00627983219955703	1	4.84209299778165e-05	1	NA	NA	NA	NA	NA	NA	1	0.20596216193502	1	1	NA	NA	0.00390621176986638	1	NA	NA	NA	NA
TCF3	0.00214497838860622	1	TCF3	NA	NA	NA	NA	NA	NA	NA	NA	NA	NA	NA	NA	1	1	NA	NA	0.00079842126234541	1	NA	NA	NA	NA
TCF4	0.526457321319343	1	TCF4	NA	NA	0.322121802709189	1	NA	NA	NA	NA	NA	NA	1	9.16054448447724e-17	0.559217690540197	1	NA	NA	NA	NA	NA	NA	NA	NA
TCF7	1	1	TCF7	NA	NA	NA	NA	NA	NA	NA	NA	NA	NA	NA	NA	1	1	NA	NA	1	1	NA	NA	NA	NA
TCF7L1	3.08755707562826e-05	1	TCF7L1	3.97520009679743e-05	1	1	1	NA	NA	NA	NA	NA	NA	NA	NA	NA	NA	NA	NA	NA	NA	NA	NA	NA	NA
TCF7L2	1	1	TCF7L2	1	1	0.0172512173434697	1	NA	NA	NA	NA	NA	NA	NA	NA	1	1	1	1	NA	NA	NA	NA	NA	NA
TCFL5	1	1	TCFL5	1	1	NA	NA	NA	NA	NA	NA	NA	NA	NA	NA	NA	NA	NA	NA	NA	NA	NA	NA	NA	NA
TCOF1	1	1	TCOF1	1	1	NA	NA	NA	NA	NA	NA	NA	NA	NA	NA	NA	NA	NA	NA	NA	NA	NA	NA	NA	NA
TEAD1	1	1	TEAD1	1	1	NA	NA	NA	NA	NA	NA	NA	NA	NA	NA	1	1	NA	NA	NA	NA	NA	NA	NA	NA
TEAD2	1	1	TEAD2	1	1	NA	NA	NA	NA	NA	NA	NA	NA	NA	NA	1	1	NA	NA	NA	NA	NA	NA	NA	NA
TEAD3	1	1	TEAD3	NA	NA	NA	NA	NA	NA	NA	NA	NA	NA	NA	NA	1	1	NA	NA	NA	NA	NA	NA	NA	NA
TEAD4	1.126111567782e-06	1	TEAD4	9.93029512610425e-05	1	1.55214074474573e-07	1	NA	NA	NA	NA	NA	NA	1	1	0.958022661010834	1	NA	NA	NA	NA	NA	NA	NA	NA
TET1	1	1	TET1	NA	NA	NA	NA	NA	NA	NA	NA	NA	NA	NA	NA	NA	NA	NA	NA	NA	NA	NA	NA	NA	NA
TET2	0.0768216709495613	1	TET2	0.12329072616671	1	NA	NA	NA	NA	NA	NA	NA	NA	NA	NA	NA	NA	NA	NA	1	1	NA	NA	NA	NA
TET3	1	1	TET3	NA	NA	NA	NA	NA	NA	NA	NA	NA	NA	NA	NA	NA	NA	NA	NA	1	1	NA	NA	NA	NA
TFAM	1	1	TFAM	1	1	NA	NA	NA	NA	NA	NA	NA	NA	NA	NA	NA	NA	NA	NA	NA	NA	NA	NA	NA	NA
TFAP2A	2.32109647875837e-13	1	TFAP2A	0.0123896909469911	1	3.36203102651056e-14	1	NA	NA	NA	NA	NA	NA	NA	NA	NA	NA	1.00662438006358e-10	1	NA	NA	NA	NA	NA	NA
TFAP2C	4.67938441945266e-08	1	TFAP2C	4.08744710834866e-05	1	0.00571975068285675	1	NA	NA	NA	NA	NA	NA	NA	NA	0.124196980072803	1	NA	NA	NA	NA	NA	NA	NA	NA
TFAP4	0.0383698679729879	1	TFAP4	NA	NA	NA	NA	NA	NA	NA	NA	NA	NA	NA	NA	0.15862482858989	1	NA	NA	NA	NA	NA	NA	NA	NA
TFCP2	1	1	TFCP2	1	1	NA	NA	NA	NA	NA	NA	NA	NA	NA	NA	NA	NA	NA	NA	NA	NA	NA	NA	NA	NA
TFDP1	1	1	TFDP1	1	1	NA	NA	NA	NA	NA	NA	NA	NA	NA	NA	1	1	NA	NA	NA	NA	NA	NA	NA	NA
TFDP2	1	1	TFDP2	1	1	NA	NA	NA	NA	NA	NA	NA	NA	NA	NA	NA	NA	NA	NA	NA	NA	NA	NA	NA	NA
TFE3	0.66356518978705	1	TFE3	0.0614960404085131	1	NA	NA	NA	NA	NA	NA	NA	NA	NA	NA	0.535296868701207	1	NA	NA	NA	NA	NA	NA	NA	NA
TFEB	1	1	TFEB	1	1	NA	NA	NA	NA	NA	NA	NA	NA	NA	NA	NA	NA	NA	NA	1	1	NA	NA	NA	NA
TGIF1	1	1	TGIF1	1	1	NA	NA	NA	NA	NA	NA	NA	NA	NA	NA	NA	NA	NA	NA	NA	NA	NA	NA	NA	NA
TGIF2	1	1	TGIF2	NA	NA	NA	NA	NA	NA	NA	NA	NA	NA	NA	NA	1	1	NA	NA	NA	NA	NA	NA	NA	NA
THAP1	1	1	THAP1	NA	NA	NA	NA	NA	NA	NA	NA	NA	NA	NA	NA	1	1	NA	NA	NA	NA	NA	NA	NA	NA
THAP11	1	1	THAP11	1	1	1	1	NA	NA	NA	NA	NA	NA	NA	NA	1	1	NA	NA	NA	NA	NA	NA	NA	NA
THAP4	1	1	THAP4	1	1	NA	NA	NA	NA	NA	NA	NA	NA	NA	NA	NA	NA	NA	NA	NA	NA	NA	NA	NA	NA
THRA	1	1	THRA	NA	NA	NA	NA	NA	NA	NA	NA	NA	NA	NA	NA	1	1	NA	NA	NA	NA	NA	NA	NA	NA
THRAP3	1	1	THRAP3	NA	NA	NA	NA	NA	NA	NA	NA	NA	NA	NA	NA	1	1	NA	NA	NA	NA	NA	NA	NA	NA
THRB	0.250680254245902	1	THRB	NA	NA	NA	NA	NA	NA	NA	NA	NA	NA	NA	NA	0.222727112171103	1	NA	NA	NA	NA	NA	NA	NA	NA
TLE3	1	0.0831360140160111	TLE3	1	0.159277585701992	NA	NA	NA	NA	NA	NA	NA	NA	NA	NA	NA	NA	NA	NA	NA	NA	NA	NA	NA	NA
TLX1	1	1	TLX1	1	1	NA	NA	NA	NA	NA	NA	NA	NA	NA	NA	NA	NA	NA	NA	NA	NA	NA	NA	NA	NA
TOX4	1	1	TOX4	1	1	NA	NA	NA	NA	NA	NA	NA	NA	NA	NA	NA	NA	NA	NA	NA	NA	NA	NA	NA	NA
TP53	1	1	TP53	1	1	0.188741235753526	1	NA	NA	NA	NA	NA	NA	NA	NA	1	1	NA	NA	1	1	NA	NA	NA	NA
TP63	1.13188505577835e-05	1	TP63	4.80085858904893e-06	1	NA	NA	NA	NA	NA	NA	NA	NA	NA	NA	NA	NA	NA	NA	0.00105706453982736	1	NA	NA	NA	NA
TP73	1	1	TP73	1	1	NA	NA	NA	NA	NA	NA	NA	NA	NA	NA	1	1	NA	NA	1	1	NA	NA	NA	NA
TRIM22	0.369437238047738	1	TRIM22	0.566205841577483	1	NA	NA	NA	NA	NA	NA	NA	NA	NA	NA	1	1	NA	NA	1	1	NA	NA	NA	NA
TRIM24	1	1	TRIM24	1	1	NA	NA	NA	NA	NA	NA	NA	NA	NA	NA	1	1	NA	NA	NA	NA	NA	NA	NA	NA
TRIM28	1	1	TRIM28	1	1	NA	NA	NA	NA	NA	NA	NA	NA	NA	NA	1	1	1	1	NA	NA	NA	NA	NA	NA
TRIP13	1	1	TRIP13	NA	NA	NA	NA	NA	NA	NA	NA	NA	NA	NA	NA	1	1	NA	NA	NA	NA	NA	NA	NA	NA
TRPS1	4.9296285106959e-05	1	TRPS1	1	1	NA	NA	NA	NA	NA	NA	NA	NA	NA	NA	NA	NA	NA	NA	0.00244359101900138	1	NA	NA	NA	NA
TSC22D4	1	1	TSC22D4	NA	NA	NA	NA	NA	NA	NA	NA	NA	NA	NA	NA	1	1	NA	NA	1	1	NA	NA	NA	NA
TSHZ1	1	1	TSHZ1	1	1	NA	NA	NA	NA	NA	NA	NA	NA	NA	NA	NA	NA	1	1	NA	NA	NA	NA	NA	NA
TUBG1	0.000519306156311369	1	TUBG1	NA	NA	NA	NA	NA	NA	NA	NA	NA	NA	NA	NA	NA	NA	NA	NA	0.000754850208465676	1	NA	NA	NA	NA
TWIST1	1	1	TWIST1	NA	NA	NA	NA	NA	NA	NA	NA	NA	NA	1	1	NA	NA	NA	NA	NA	NA	NA	NA	NA	NA
U2AF1	0.000126960264391101	1	U2AF1	NA	NA	NA	NA	NA	NA	NA	NA	NA	NA	NA	NA	0.000135981416568847	1	NA	NA	NA	NA	NA	NA	NA	NA
U2AF2	1	1	U2AF2	NA	NA	NA	NA	NA	NA	NA	NA	NA	NA	NA	NA	1	1	NA	NA	NA	NA	NA	NA	NA	NA
UBP1	0.0189679916920538	1	UBP1	0.0298905304085526	1	NA	NA	NA	NA	NA	NA	NA	NA	NA	NA	NA	NA	NA	NA	NA	NA	NA	NA	NA	NA
UBTF	7.15238897594377e-07	1	UBTF	0.453569057384749	1	2.17075458328611e-05	1	NA	NA	NA	NA	NA	NA	NA	NA	NA	NA	NA	NA	0.00047309501495523	1	NA	NA	NA	NA
USF1	4.0680472448922e-06	1	USF1	0.0116685635983253	1	0.175682950002736	1	NA	NA	NA	NA	NA	NA	1	1	0.369456953477502	1	NA	NA	0.330880333592718	1	NA	NA	NA	NA
USF2	9.98132312148013e-05	1	USF2	1	1	2.13814142787373e-05	1	NA	NA	NA	NA	NA	NA	1	1	0.0250492097990583	1	NA	NA	1	1	NA	NA	NA	NA
USP7	1	1	USP7	NA	NA	NA	NA	NA	NA	NA	NA	NA	NA	NA	NA	1	1	NA	NA	NA	NA	NA	NA	NA	NA
VDR	1	1	VDR	1	1	NA	NA	NA	NA	NA	NA	NA	NA	NA	NA	1	1	NA	NA	1	1	NA	NA	NA	NA
VEZF1	1	1	VEZF1	1	1	NA	NA	NA	NA	NA	NA	NA	NA	NA	NA	1	1	NA	NA	NA	NA	NA	NA	NA	NA
WAPL	1	1	WAPL	NA	NA	1	1	NA	NA	NA	NA	NA	NA	NA	NA	NA	NA	NA	NA	NA	NA	NA	NA	NA	NA
WDHD1	1	1	WDHD1	1	1	NA	NA	NA	NA	NA	NA	NA	NA	NA	NA	NA	NA	NA	NA	NA	NA	NA	NA	NA	NA
WIZ	1	1	WIZ	NA	NA	NA	NA	NA	NA	NA	NA	NA	NA	NA	NA	NA	NA	1	1	NA	NA	NA	NA	NA	NA
WRNIP1	0.000861178370041892	1	WRNIP1	NA	NA	NA	NA	NA	NA	NA	NA	NA	NA	NA	NA	NA	NA	NA	NA	0.00105706453982736	1	NA	NA	NA	NA
WT1	1	1	WT1	NA	NA	NA	NA	NA	NA	NA	NA	NA	NA	NA	NA	1	1	0.119119605990971	1	NA	NA	NA	NA	NA	NA
XBP1	0.477881998090128	1	XBP1	0.767786573385448	1	NA	NA	NA	NA	NA	NA	NA	NA	NA	NA	NA	NA	NA	NA	NA	NA	NA	NA	NA	NA
XRCC3	1	1	XRCC3	NA	NA	NA	NA	NA	NA	NA	NA	NA	NA	NA	NA	1	1	NA	NA	NA	NA	NA	NA	NA	NA
XRCC4	1	1	XRCC4	NA	NA	NA	NA	NA	NA	NA	NA	NA	NA	NA	NA	1	1	NA	NA	NA	NA	NA	NA	NA	NA
XRCC5	0.00627076351274477	1	XRCC5	NA	NA	NA	NA	NA	NA	NA	NA	NA	NA	NA	NA	0.00610373137295651	1	NA	NA	NA	NA	NA	NA	NA	NA
YAP1	0.583707581251618	1	YAP1	1	1	0.141311736892396	1	NA	NA	NA	NA	NA	NA	NA	NA	NA	NA	NA	NA	NA	NA	NA	NA	NA	NA
YBX1	1	1	YBX1	1	1	NA	NA	NA	NA	NA	NA	NA	NA	NA	NA	1	1	1	1	1	1	NA	NA	NA	NA
YBX3	1	1	YBX3	1	1	NA	NA	NA	NA	NA	NA	NA	NA	NA	NA	1	1	NA	NA	NA	NA	NA	NA	NA	NA
YY1	1.41617967643777e-21	1	YY1	3.06022494232729e-13	1	5.40499281240504e-17	1	NA	NA	NA	NA	NA	NA	1	1	8.80153529178972e-07	1	6.94100499212802e-11	1	1.92458971205031e-09	1	NA	NA	NA	NA
YY2	1	1	YY2	1	1	NA	NA	NA	NA	NA	NA	NA	NA	NA	NA	NA	NA	1	1	NA	NA	NA	NA	NA	NA
ZBED1	0.582984632825165	1	ZBED1	NA	NA	NA	NA	NA	NA	NA	NA	NA	NA	NA	NA	0.272955930061136	1	NA	NA	0.0845929653987389	1	NA	NA	NA	NA
ZBED4	1	1	ZBED4	1	1	NA	NA	NA	NA	NA	NA	NA	NA	NA	NA	NA	NA	NA	NA	NA	NA	NA	NA	NA	NA
ZBED5	0.017545069754284	1	ZBED5	NA	NA	NA	NA	NA	NA	NA	NA	NA	NA	NA	NA	0.0177477481973914	1	NA	NA	NA	NA	NA	NA	NA	NA
ZBTB1	1	1	ZBTB1	1	1	NA	NA	NA	NA	NA	NA	NA	NA	NA	NA	NA	NA	1	1	NA	NA	NA	NA	NA	NA
ZBTB11	1	1	ZBTB11	1	1	NA	NA	NA	NA	NA	NA	NA	NA	NA	NA	1	1	1	1	NA	NA	NA	NA	NA	NA
ZBTB12	1	1	ZBTB12	NA	NA	NA	NA	NA	NA	NA	NA	NA	NA	NA	NA	NA	NA	1	1	NA	NA	NA	NA	NA	NA
ZBTB14	0.270248042131385	1	ZBTB14	NA	NA	NA	NA	NA	NA	NA	NA	NA	NA	NA	NA	NA	NA	0.335563573902097	1	NA	NA	NA	NA	NA	NA
ZBTB16	1	1	ZBTB16	0.663985811767611	1	NA	NA	NA	NA	NA	NA	NA	NA	NA	NA	1	1	NA	NA	NA	NA	NA	NA	NA	NA
ZBTB17	1	1	ZBTB17	1	1	NA	NA	NA	NA	NA	NA	NA	NA	NA	NA	1	1	1	1	1	1	NA	NA	NA	NA
ZBTB18	0.21776925700938	1	ZBTB18	NA	NA	NA	NA	NA	NA	NA	NA	NA	NA	NA	NA	NA	NA	0.271184296358166	1	NA	NA	NA	NA	NA	NA
ZBTB2	0.278602492890217	1	ZBTB2	1	1	NA	NA	NA	NA	NA	NA	NA	NA	NA	NA	0.755923852573639	1	NA	NA	0.219317730719107	1	NA	NA	NA	NA
ZBTB20	0.0067041935779907	1	ZBTB20	NA	NA	NA	NA	NA	NA	NA	NA	NA	NA	NA	NA	NA	NA	0.00987092095929968	1	NA	NA	NA	NA	NA	NA
ZBTB21	1	1	ZBTB21	NA	NA	NA	NA	NA	NA	NA	NA	NA	NA	NA	NA	NA	NA	1	1	NA	NA	NA	NA	NA	NA
ZBTB24	1	1	ZBTB24	1	1	NA	NA	NA	NA	NA	NA	NA	NA	NA	NA	NA	NA	NA	NA	NA	NA	NA	NA	NA	NA
ZBTB25	0.355756424064282	1	ZBTB25	NA	NA	NA	NA	NA	NA	NA	NA	NA	NA	NA	NA	0.301523370624411	1	NA	NA	NA	NA	NA	NA	NA	NA
ZBTB26	0.0863317340943366	1	ZBTB26	NA	NA	NA	NA	NA	NA	NA	NA	NA	NA	NA	NA	1	1	0.522706222421812	1	NA	NA	NA	NA	NA	NA
ZBTB33	0.619425643144943	1	ZBTB33	0.468028211190191	1	NA	NA	NA	NA	NA	NA	NA	NA	1	1	0.136835931217584	1	NA	NA	1	1	NA	NA	NA	NA
ZBTB39	1	1	ZBTB39	1	1	NA	NA	NA	NA	NA	NA	NA	NA	NA	NA	NA	NA	NA	NA	NA	NA	NA	NA	NA	NA
ZBTB4	1	1	ZBTB4	1	1	NA	NA	NA	NA	NA	NA	NA	NA	NA	NA	NA	NA	NA	NA	NA	NA	NA	NA	NA	NA
ZBTB40	1	1	ZBTB40	1	1	NA	NA	NA	NA	NA	NA	NA	NA	NA	NA	1	1	NA	NA	1	1	NA	NA	NA	NA
ZBTB42	1	1	ZBTB42	NA	NA	NA	NA	NA	NA	NA	NA	NA	NA	NA	NA	NA	NA	1	1	NA	NA	NA	NA	NA	NA
ZBTB44	0.22673192231521	1	ZBTB44	1	1	NA	NA	NA	NA	NA	NA	NA	NA	NA	NA	NA	NA	0.252978424261684	1	NA	NA	NA	NA	NA	NA
ZBTB48	0.00630011212903999	1	ZBTB48	0.0236509979389554	1	NA	NA	NA	NA	NA	NA	NA	NA	NA	NA	0.223197394373884	1	0.234607046014022	1	NA	NA	NA	NA	NA	NA
ZBTB49	1	1	ZBTB49	NA	NA	NA	NA	NA	NA	NA	NA	NA	NA	NA	NA	NA	NA	1	1	NA	NA	NA	NA	NA	NA
ZBTB5	0.00218467850396766	1	ZBTB5	NA	NA	NA	NA	NA	NA	NA	NA	NA	NA	NA	NA	0.00226236977366779	1	NA	NA	NA	NA	NA	NA	NA	NA
ZBTB6	0.124757894806614	1	ZBTB6	NA	NA	NA	NA	NA	NA	NA	NA	NA	NA	NA	NA	NA	NA	0.162319411522583	1	NA	NA	NA	NA	NA	NA
ZBTB7A	5.3963163635689e-05	1	ZBTB7A	3.52674121454583e-07	1	NA	NA	NA	NA	NA	NA	NA	NA	NA	NA	3.51546038630071e-06	1	1	1	0.0101661861567175	1	NA	NA	NA	NA
ZBTB7B	0.0777723765754971	1	ZBTB7B	0.124167972627619	1	NA	NA	NA	NA	NA	NA	NA	NA	NA	NA	NA	NA	NA	NA	NA	NA	NA	NA	NA	NA
ZBTB8A	7.41692434648679e-08	1	ZBTB8A	NA	NA	NA	NA	NA	NA	NA	NA	NA	NA	NA	NA	1	1	7.69850293778597e-08	1	NA	NA	NA	NA	NA	NA
ZC3H11A	1	1	ZC3H11A	1	1	NA	NA	NA	NA	NA	NA	NA	NA	NA	NA	1	1	NA	NA	NA	NA	NA	NA	NA	NA
ZC3H8	1	1	ZC3H8	1	1	NA	NA	NA	NA	NA	NA	NA	NA	NA	NA	NA	NA	NA	NA	NA	NA	NA	NA	NA	NA
ZEB1	0.000149812736918037	1	ZEB1	0.0210204651643069	1	NA	NA	NA	NA	NA	NA	0.00617586182930323	1	NA	NA	2.75098509905945e-08	1	1	1	0.0111415272856278	1	NA	NA	NA	NA
ZEB2	1	1	ZEB2	NA	NA	NA	NA	NA	NA	NA	NA	NA	NA	NA	NA	1	1	1	1	NA	NA	NA	NA	NA	NA
ZFAT	1	1	ZFAT	1	1	NA	NA	NA	NA	NA	NA	NA	NA	NA	NA	NA	NA	NA	NA	NA	NA	NA	NA	NA	NA
ZFHX2	0.446750067998262	1	ZFHX2	NA	NA	NA	NA	NA	NA	NA	NA	NA	NA	NA	NA	NA	NA	0.560679183192883	1	NA	NA	NA	NA	NA	NA
ZFHX3	1	1	ZFHX3	1	1	NA	NA	NA	NA	NA	NA	NA	NA	NA	NA	NA	NA	NA	NA	NA	NA	NA	NA	NA	NA
ZFP1	0.236453868411563	1	ZFP1	NA	NA	NA	NA	NA	NA	NA	NA	NA	NA	NA	NA	0.210947510726841	1	NA	NA	NA	NA	NA	NA	NA	NA
ZFP28	1	1	ZFP28	NA	NA	NA	NA	NA	NA	NA	NA	NA	NA	NA	NA	NA	NA	1	1	NA	NA	NA	NA	NA	NA
ZFP3	1	1	ZFP3	NA	NA	NA	NA	NA	NA	NA	NA	NA	NA	NA	NA	NA	NA	1	1	NA	NA	NA	NA	NA	NA
ZFP36	0.107715469561028	1	ZFP36	1	1	NA	NA	NA	NA	NA	NA	NA	NA	NA	NA	0.0300881129007931	1	NA	NA	1	1	NA	NA	NA	NA
ZFP37	1	1	ZFP37	NA	NA	NA	NA	NA	NA	NA	NA	NA	NA	NA	NA	NA	NA	1	1	NA	NA	NA	NA	NA	NA
ZFP41	1	1	ZFP41	NA	NA	NA	NA	NA	NA	NA	NA	NA	NA	NA	NA	NA	NA	1	1	NA	NA	NA	NA	NA	NA
ZFP42	1	1	ZFP42	NA	NA	1	1	NA	NA	NA	NA	NA	NA	NA	NA	NA	NA	1	1	NA	NA	NA	NA	NA	NA
ZFP64	0.43893971121387	1	ZFP64	NA	NA	NA	NA	NA	NA	NA	NA	NA	NA	NA	NA	0.301523370624411	1	0.0941843219594558	1	NA	NA	NA	NA	NA	NA
ZFP69B	0.189986742927968	1	ZFP69B	NA	NA	NA	NA	NA	NA	NA	NA	NA	NA	NA	NA	NA	NA	0.242131819445104	1	NA	NA	NA	NA	NA	NA
ZFP82	0.0107402525386369	1	ZFP82	NA	NA	NA	NA	NA	NA	NA	NA	NA	NA	NA	NA	NA	NA	0.0150237550173895	1	NA	NA	NA	NA	NA	NA
ZFP91	0.0355933728625567	1	ZFP91	NA	NA	NA	NA	NA	NA	NA	NA	NA	NA	NA	NA	0.0347690930311167	1	NA	NA	NA	NA	NA	NA	NA	NA
ZFX	0.00740834071174856	1	ZFX	0.0338410954467898	1	NA	NA	NA	NA	NA	NA	NA	NA	NA	NA	1	1	1	1	1	1	NA	NA	NA	NA
ZGPAT	1	1	ZGPAT	NA	NA	NA	NA	NA	NA	NA	NA	NA	NA	NA	NA	1	1	NA	NA	NA	NA	NA	NA	NA	NA
ZHX1	1	1	ZHX1	1	1	NA	NA	NA	NA	NA	NA	NA	NA	NA	NA	1	1	NA	NA	NA	NA	NA	NA	NA	NA
ZHX2	6.06500649615605e-09	1	ZHX2	1	1	NA	NA	NA	NA	NA	NA	NA	NA	NA	NA	1	1	NA	NA	NA	NA	NA	NA	NA	NA
ZIC2	1	1	ZIC2	1	1	NA	NA	NA	NA	NA	NA	NA	NA	NA	NA	1	1	1	1	NA	NA	NA	NA	NA	NA
ZIK1	1	1	ZIK1	NA	NA	NA	NA	NA	NA	NA	NA	NA	NA	NA	NA	NA	NA	1	1	NA	NA	NA	NA	NA	NA
ZIM3	0.553134189911733	1	ZIM3	NA	NA	NA	NA	NA	NA	NA	NA	NA	NA	NA	NA	NA	NA	0.654244740755814	1	NA	NA	NA	NA	NA	NA
ZKSCAN1	0.563919911490335	1	ZKSCAN1	1	1	NA	NA	NA	NA	NA	NA	NA	NA	NA	NA	0.453144160313898	1	NA	NA	NA	NA	NA	NA	NA	NA
ZKSCAN8	1	1	ZKSCAN8	NA	NA	NA	NA	NA	NA	NA	NA	NA	NA	NA	NA	1	1	NA	NA	NA	NA	NA	NA	NA	NA
ZMIZ1	1	1	ZMIZ1	NA	NA	NA	NA	NA	NA	NA	NA	NA	NA	NA	NA	1	1	NA	NA	NA	NA	NA	NA	NA	NA
ZMYM2	1	1	ZMYM2	NA	NA	NA	NA	NA	NA	NA	NA	NA	NA	NA	NA	NA	NA	NA	NA	1	1	NA	NA	NA	NA
ZMYM3	1	1	ZMYM3	NA	NA	NA	NA	NA	NA	NA	NA	NA	NA	NA	NA	1	1	NA	NA	NA	NA	NA	NA	NA	NA
ZNF10	0.000292634476361404	1	ZNF10	NA	NA	NA	NA	NA	NA	NA	NA	NA	NA	NA	NA	NA	NA	0.000424791981814941	1	NA	NA	NA	NA	NA	NA
ZNF101	1	1	ZNF101	NA	NA	NA	NA	NA	NA	NA	NA	NA	NA	NA	NA	NA	NA	1	1	NA	NA	NA	NA	NA	NA
ZNF112	1	0.0737428622213041	ZNF112	NA	NA	NA	NA	NA	NA	NA	NA	NA	NA	NA	NA	NA	NA	1	0.0983356532061624	NA	NA	NA	NA	NA	NA
ZNF114	1	1	ZNF114	NA	NA	NA	NA	NA	NA	NA	NA	NA	NA	NA	NA	NA	NA	1	1	NA	NA	NA	NA	NA	NA
ZNF121	0.000219682441405559	1	ZNF121	NA	NA	NA	NA	NA	NA	NA	NA	NA	NA	NA	NA	NA	NA	0.000314288504498405	1	NA	NA	NA	NA	NA	NA
ZNF132	1	1	ZNF132	NA	NA	NA	NA	NA	NA	NA	NA	NA	NA	NA	NA	NA	NA	1	1	NA	NA	NA	NA	NA	NA
ZNF133	1	1	ZNF133	NA	NA	NA	NA	NA	NA	NA	NA	NA	NA	NA	NA	NA	NA	1	1	NA	NA	NA	NA	NA	NA
ZNF134	0.0335580464849008	1	ZNF134	NA	NA	NA	NA	NA	NA	NA	NA	NA	NA	NA	NA	NA	NA	0.0497388363010499	1	NA	NA	NA	NA	NA	NA
ZNF136	1	1	ZNF136	NA	NA	NA	NA	NA	NA	NA	NA	NA	NA	NA	NA	NA	NA	1	1	NA	NA	NA	NA	NA	NA
ZNF138	1	1	ZNF138	NA	NA	NA	NA	NA	NA	NA	NA	NA	NA	NA	NA	NA	NA	1	1	NA	NA	NA	NA	NA	NA
ZNF140	1	1	ZNF140	NA	NA	NA	NA	NA	NA	NA	NA	NA	NA	NA	NA	NA	NA	1	1	NA	NA	NA	NA	NA	NA
ZNF143	1	1	ZNF143	1	1	1	1	NA	NA	NA	NA	NA	NA	NA	NA	0.734530659941235	1	1	1	1	1	NA	NA	NA	NA
ZNF146	1	1	ZNF146	NA	NA	NA	NA	NA	NA	NA	NA	NA	NA	NA	NA	1	1	1	1	NA	NA	NA	NA	NA	NA
ZNF148	0.688764935526409	1	ZNF148	NA	NA	NA	NA	NA	NA	NA	NA	NA	NA	NA	NA	0.567730621971406	1	1	1	NA	NA	NA	NA	NA	NA
ZNF155	1	1	ZNF155	NA	NA	NA	NA	NA	NA	NA	NA	NA	NA	NA	NA	NA	NA	1	1	NA	NA	NA	NA	NA	NA
ZNF157	1	1	ZNF157	NA	NA	NA	NA	NA	NA	NA	NA	NA	NA	NA	NA	NA	NA	1	1	NA	NA	NA	NA	NA	NA
ZNF16	0.0151173067745717	1	ZNF16	NA	NA	NA	NA	NA	NA	NA	NA	NA	NA	NA	NA	NA	NA	0.0209413014582316	1	NA	NA	NA	NA	NA	NA
ZNF165	1	1	ZNF165	1	1	NA	NA	NA	NA	NA	NA	NA	NA	NA	NA	NA	NA	NA	NA	NA	NA	NA	NA	NA	NA
ZNF169	1	1	ZNF169	NA	NA	NA	NA	NA	NA	NA	NA	NA	NA	NA	NA	NA	NA	1	1	NA	NA	NA	NA	NA	NA
ZNF174	1	1	ZNF174	NA	NA	NA	NA	NA	NA	NA	NA	NA	NA	NA	NA	NA	NA	1	1	NA	NA	NA	NA	NA	NA
ZNF175	1	1	ZNF175	NA	NA	NA	NA	NA	NA	NA	NA	NA	NA	NA	NA	1	1	1	1	NA	NA	NA	NA	NA	NA
ZNF18	1	1	ZNF18	NA	NA	NA	NA	NA	NA	NA	NA	NA	NA	NA	NA	0.710934834265236	1	1	1	1	1	NA	NA	NA	NA
ZNF184	0.308087437938175	1	ZNF184	NA	NA	NA	NA	NA	NA	NA	NA	NA	NA	NA	NA	0.199693374590156	1	1	1	NA	NA	NA	NA	NA	NA
ZNF189	0.619958181154825	1	ZNF189	NA	NA	NA	NA	NA	NA	NA	NA	NA	NA	NA	NA	NA	NA	0.749798759947145	1	NA	NA	NA	NA	NA	NA
ZNF19	1	1	ZNF19	NA	NA	NA	NA	NA	NA	NA	NA	NA	NA	NA	NA	NA	NA	1	1	NA	NA	NA	NA	NA	NA
ZNF195	1	1	ZNF195	NA	NA	NA	NA	NA	NA	NA	NA	NA	NA	NA	NA	NA	NA	1	1	NA	NA	NA	NA	NA	NA
ZNF197	0.143859657078725	1	ZNF197	NA	NA	NA	NA	NA	NA	NA	NA	NA	NA	NA	NA	0.13318688995566	1	NA	NA	NA	NA	NA	NA	NA	NA
ZNF2	1	1	ZNF2	NA	NA	NA	NA	NA	NA	NA	NA	NA	NA	NA	NA	NA	NA	1	1	NA	NA	NA	NA	NA	NA
ZNF202	8.31067355519312e-08	1	ZNF202	NA	NA	NA	NA	NA	NA	NA	NA	NA	NA	NA	NA	NA	NA	8.33504503189456e-08	1	NA	NA	NA	NA	NA	NA
ZNF205	1	1	ZNF205	NA	NA	NA	NA	NA	NA	NA	NA	NA	NA	NA	NA	1	1	NA	NA	NA	NA	NA	NA	NA	NA
ZNF207	1	1	ZNF207	1	1	1	1	NA	NA	NA	NA	NA	NA	NA	NA	1	1	NA	NA	0.371358021443217	1	NA	NA	NA	NA
ZNF211	1	1	ZNF211	NA	NA	NA	NA	NA	NA	NA	NA	NA	NA	NA	NA	NA	NA	1	1	NA	NA	NA	NA	NA	NA
ZNF213	0.659408677693354	1	ZNF213	NA	NA	NA	NA	NA	NA	NA	NA	NA	NA	NA	NA	NA	NA	0.80933072849339	1	NA	NA	NA	NA	NA	NA
ZNF214	1	1	ZNF214	NA	NA	NA	NA	NA	NA	NA	NA	NA	NA	NA	NA	NA	NA	1	1	NA	NA	NA	NA	NA	NA
ZNF217	1	1	ZNF217	1	1	NA	NA	NA	NA	NA	NA	NA	NA	NA	NA	NA	NA	NA	NA	1	1	NA	NA	NA	NA
ZNF22	1.33888858311284e-07	1	ZNF22	NA	NA	NA	NA	NA	NA	NA	NA	NA	NA	NA	NA	NA	NA	1.29488285992941e-07	1	NA	NA	NA	NA	NA	NA
ZNF221	1	1	ZNF221	NA	NA	NA	NA	NA	NA	NA	NA	NA	NA	NA	NA	NA	NA	1	1	NA	NA	NA	NA	NA	NA
ZNF223	0.121212645335779	1	ZNF223	NA	NA	NA	NA	NA	NA	NA	NA	NA	NA	NA	NA	NA	NA	0.160018397890022	1	NA	NA	NA	NA	NA	NA
ZNF224	0.0687899938717359	1	ZNF224	NA	NA	NA	NA	NA	NA	NA	NA	NA	NA	NA	NA	NA	NA	0.101714237000144	1	NA	NA	NA	NA	NA	NA
ZNF23	1	1	ZNF23	NA	NA	NA	NA	NA	NA	NA	NA	NA	NA	NA	NA	NA	NA	1	1	NA	NA	NA	NA	NA	NA
ZNF236	1	1	ZNF236	1	1	NA	NA	NA	NA	NA	NA	NA	NA	NA	NA	NA	NA	NA	NA	NA	NA	NA	NA	NA	NA
ZNF239	1	1	ZNF239	NA	NA	NA	NA	NA	NA	NA	NA	NA	NA	NA	NA	NA	NA	1	1	NA	NA	NA	NA	NA	NA
ZNF24	1	1	ZNF24	1	1	NA	NA	NA	NA	NA	NA	NA	NA	NA	NA	0.682499049965645	1	1	1	0.105503383463422	1	NA	NA	NA	NA
ZNF248	1	1	ZNF248	NA	NA	NA	NA	NA	NA	NA	NA	NA	NA	NA	NA	NA	NA	1	1	NA	NA	NA	NA	NA	NA
ZNF250	1	1	ZNF250	1	1	NA	NA	NA	NA	NA	NA	NA	NA	NA	NA	NA	NA	1	1	NA	NA	NA	NA	NA	NA
ZNF257	1	1	ZNF257	NA	NA	NA	NA	NA	NA	NA	NA	NA	NA	NA	NA	NA	NA	1	1	NA	NA	NA	NA	NA	NA
ZNF26	1	1	ZNF26	NA	NA	NA	NA	NA	NA	NA	NA	NA	NA	NA	NA	NA	NA	1	1	NA	NA	NA	NA	NA	NA
ZNF260	1	1	ZNF260	NA	NA	NA	NA	NA	NA	NA	NA	NA	NA	NA	NA	NA	NA	1	1	NA	NA	NA	NA	NA	NA
ZNF263	0.293451163488229	1	ZNF263	0.0536177092695438	1	NA	NA	NA	NA	NA	NA	NA	NA	NA	NA	1	1	0.110516946393536	1	NA	NA	NA	NA	NA	NA
ZNF264	1	1	ZNF264	NA	NA	NA	NA	NA	NA	NA	NA	NA	NA	NA	NA	NA	NA	1	1	NA	NA	NA	NA	NA	NA
ZNF266	1	1	ZNF266	1	1	NA	NA	NA	NA	NA	NA	NA	NA	NA	NA	NA	NA	1	1	NA	NA	NA	NA	NA	NA
ZNF274	6.1794656319638e-05	1	ZNF274	1.13454132195406e-05	1	NA	NA	NA	NA	NA	NA	NA	NA	NA	NA	1	1	1	1	1	1	NA	NA	NA	NA
ZNF280A	1	1	ZNF280A	NA	NA	NA	NA	NA	NA	NA	NA	NA	NA	NA	NA	1	1	1	1	NA	NA	NA	NA	NA	NA
ZNF280C	1	1	ZNF280C	NA	NA	NA	NA	NA	NA	NA	NA	NA	NA	NA	NA	NA	NA	1	1	NA	NA	NA	NA	NA	NA
ZNF280D	1	1	ZNF280D	1	1	NA	NA	NA	NA	NA	NA	NA	NA	NA	NA	NA	NA	1	1	NA	NA	NA	NA	NA	NA
ZNF281	0.0134751696744021	1	ZNF281	1	1	NA	NA	NA	NA	NA	NA	NA	NA	NA	NA	NA	NA	1.34412174074936e-06	1	NA	NA	NA	NA	NA	NA
ZNF282	1	1	ZNF282	NA	NA	NA	NA	NA	NA	NA	NA	NA	NA	NA	NA	1	1	NA	NA	NA	NA	NA	NA	NA	NA
ZNF292	1	1	ZNF292	NA	NA	NA	NA	NA	NA	NA	NA	NA	NA	NA	NA	NA	NA	1	1	NA	NA	NA	NA	NA	NA
ZNF3	0.256125276116497	1	ZNF3	1	1	NA	NA	NA	NA	NA	NA	NA	NA	NA	NA	0.223197394373884	1	NA	NA	NA	NA	NA	NA	NA	NA
ZNF30	1	1	ZNF30	NA	NA	NA	NA	NA	NA	NA	NA	NA	NA	NA	NA	NA	NA	1	1	NA	NA	NA	NA	NA	NA
ZNF300	1	1	ZNF300	NA	NA	NA	NA	NA	NA	NA	NA	NA	NA	NA	NA	NA	NA	1	1	NA	NA	NA	NA	NA	NA
ZNF302	1	1	ZNF302	NA	NA	NA	NA	NA	NA	NA	NA	NA	NA	NA	NA	NA	NA	1	1	NA	NA	NA	NA	NA	NA
ZNF311	1	1	ZNF311	NA	NA	NA	NA	NA	NA	NA	NA	NA	NA	NA	NA	NA	NA	1	1	NA	NA	NA	NA	NA	NA
ZNF316	0.00681236596059378	1	ZNF316	NA	NA	NA	NA	NA	NA	NA	NA	NA	NA	NA	NA	0.00657705295241383	1	NA	NA	NA	NA	NA	NA	NA	NA
ZNF317	1	1	ZNF317	NA	NA	NA	NA	NA	NA	NA	NA	NA	NA	NA	NA	NA	NA	1	1	NA	NA	NA	NA	NA	NA
ZNF318	0.414955411552608	1	ZNF318	NA	NA	NA	NA	NA	NA	NA	NA	NA	NA	NA	NA	0.349474217576129	1	NA	NA	NA	NA	NA	NA	NA	NA
ZNF320	1	1	ZNF320	NA	NA	NA	NA	NA	NA	NA	NA	NA	NA	NA	NA	NA	NA	1	1	NA	NA	NA	NA	NA	NA
ZNF322	1	1	ZNF322	NA	NA	NA	NA	NA	NA	NA	NA	NA	NA	NA	NA	NA	NA	1	1	NA	NA	NA	NA	NA	NA
ZNF324	1	1	ZNF324	NA	NA	NA	NA	NA	NA	NA	NA	NA	NA	NA	NA	NA	NA	1	1	NA	NA	NA	NA	NA	NA
ZNF329	1	1	ZNF329	NA	NA	NA	NA	NA	NA	NA	NA	NA	NA	NA	NA	NA	NA	1	1	NA	NA	NA	NA	NA	NA
ZNF331	1	1	ZNF331	NA	NA	NA	NA	NA	NA	NA	NA	NA	NA	NA	NA	NA	NA	1	1	NA	NA	NA	NA	NA	NA
ZNF335	0.00355419090974156	1	ZNF335	NA	NA	NA	NA	NA	NA	NA	NA	NA	NA	NA	NA	NA	NA	0.00491045077545386	1	NA	NA	NA	NA	NA	NA
ZNF33A	1	1	ZNF33A	NA	NA	NA	NA	NA	NA	NA	NA	NA	NA	NA	NA	NA	NA	1	1	NA	NA	NA	NA	NA	NA
ZNF34	1	1	ZNF34	NA	NA	NA	NA	NA	NA	NA	NA	NA	NA	NA	NA	NA	NA	1	1	NA	NA	NA	NA	NA	NA
ZNF341	1	1	ZNF341	NA	NA	NA	NA	NA	NA	NA	NA	NA	NA	NA	NA	NA	NA	1	1	NA	NA	NA	NA	NA	NA
ZNF35	0.501623654205169	1	ZNF35	NA	NA	NA	NA	NA	NA	NA	NA	NA	NA	NA	NA	NA	NA	0.619424305902383	1	NA	NA	NA	NA	NA	NA
ZNF350	1	1	ZNF350	NA	NA	NA	NA	NA	NA	NA	NA	NA	NA	NA	NA	NA	NA	1	1	NA	NA	NA	NA	NA	NA
ZNF354A	0.327758612994521	1	ZNF354A	NA	NA	NA	NA	NA	NA	NA	NA	NA	NA	NA	NA	NA	NA	0.41089972743448	1	NA	NA	NA	NA	NA	NA
ZNF354B	1	1	ZNF354B	NA	NA	NA	NA	NA	NA	NA	NA	NA	NA	NA	NA	1	1	NA	NA	NA	NA	NA	NA	NA	NA
ZNF354C	1	1	ZNF354C	NA	NA	NA	NA	NA	NA	NA	NA	NA	NA	NA	NA	NA	NA	1	1	NA	NA	NA	NA	NA	NA
ZNF362	1	1	ZNF362	NA	NA	NA	NA	NA	NA	NA	NA	NA	NA	NA	NA	NA	NA	1	1	NA	NA	NA	NA	NA	NA
ZNF366	1	1	ZNF366	NA	NA	NA	NA	NA	NA	NA	NA	NA	NA	NA	NA	NA	NA	1	1	NA	NA	NA	NA	NA	NA
ZNF37A	1	1	ZNF37A	NA	NA	NA	NA	NA	NA	NA	NA	NA	NA	NA	NA	NA	NA	1	1	NA	NA	NA	NA	NA	NA
ZNF382	0.0871811101761474	1	ZNF382	NA	NA	NA	NA	NA	NA	NA	NA	NA	NA	NA	NA	NA	NA	0.124705992442541	1	NA	NA	NA	NA	NA	NA
ZNF384	0.00483235784778903	1	ZNF384	NA	NA	NA	NA	NA	NA	NA	NA	NA	NA	NA	NA	1	1	0.013017598977795	1	NA	NA	NA	NA	NA	NA
ZNF391	1	1	ZNF391	NA	NA	NA	NA	NA	NA	NA	NA	NA	NA	NA	NA	NA	NA	1	1	NA	NA	NA	NA	NA	NA
ZNF394	0.88868541060572	1	ZNF394	NA	NA	NA	NA	NA	NA	NA	NA	NA	NA	NA	NA	NA	NA	1	1	NA	NA	NA	NA	NA	NA
ZNF395	1	1	ZNF395	NA	NA	NA	NA	NA	NA	NA	NA	NA	NA	NA	NA	1	1	NA	NA	NA	NA	NA	NA	NA	NA
ZNF398	1	1	ZNF398	NA	NA	NA	NA	NA	NA	NA	NA	NA	NA	NA	NA	NA	NA	1	1	NA	NA	NA	NA	NA	NA
ZNF404	1	1	ZNF404	NA	NA	NA	NA	NA	NA	NA	NA	NA	NA	NA	NA	NA	NA	1	1	NA	NA	NA	NA	NA	NA
ZNF407	1	1	ZNF407	1	1	NA	NA	NA	NA	NA	NA	NA	NA	NA	NA	1	1	NA	NA	NA	NA	NA	NA	NA	NA
ZNF41	1	1	ZNF41	NA	NA	NA	NA	NA	NA	NA	NA	NA	NA	NA	NA	NA	NA	1	1	NA	NA	NA	NA	NA	NA
ZNF410	0.347497997500898	1	ZNF410	NA	NA	NA	NA	NA	NA	NA	NA	NA	NA	NA	NA	0.298785413130213	1	NA	NA	NA	NA	NA	NA	NA	NA
ZNF416	1	1	ZNF416	NA	NA	NA	NA	NA	NA	NA	NA	NA	NA	NA	NA	NA	NA	1	1	NA	NA	NA	NA	NA	NA
ZNF418	1.21890686712282e-08	1	ZNF418	NA	NA	NA	NA	NA	NA	NA	NA	NA	NA	NA	NA	NA	NA	1.17958729076402e-08	1	NA	NA	NA	NA	NA	NA
ZNF419	1	0.985585925851605	ZNF419	NA	NA	NA	NA	NA	NA	NA	NA	NA	NA	NA	NA	NA	NA	1	0.786879085962168	NA	NA	NA	NA	NA	NA
ZNF423	1	1	ZNF423	NA	NA	NA	NA	NA	NA	NA	NA	NA	NA	NA	NA	NA	NA	1	1	NA	NA	NA	NA	NA	NA
ZNF426	1	1	ZNF426	NA	NA	NA	NA	NA	NA	NA	NA	NA	NA	NA	NA	NA	NA	1	1	NA	NA	NA	NA	NA	NA
ZNF433	1	1	ZNF433	NA	NA	NA	NA	NA	NA	NA	NA	NA	NA	NA	NA	NA	NA	1	1	NA	NA	NA	NA	NA	NA
ZNF436	0.746528710378264	1	ZNF436	NA	NA	NA	NA	NA	NA	NA	NA	NA	NA	NA	NA	NA	NA	0.935316509198017	1	NA	NA	NA	NA	NA	NA
ZNF444	1	1	ZNF444	1	1	NA	NA	NA	NA	NA	NA	NA	NA	NA	NA	NA	NA	NA	NA	NA	NA	NA	NA	NA	NA
ZNF445	1	1	ZNF445	NA	NA	NA	NA	NA	NA	NA	NA	NA	NA	NA	NA	NA	NA	NA	NA	NA	NA	NA	NA	NA	NA
ZNF449	0.534818948284319	1	ZNF449	NA	NA	NA	NA	NA	NA	NA	NA	NA	NA	NA	NA	NA	NA	0.645131935702289	1	NA	NA	NA	NA	NA	NA
ZNF454	1	1	ZNF454	NA	NA	NA	NA	NA	NA	NA	NA	NA	NA	NA	NA	NA	NA	1	1	NA	NA	NA	NA	NA	NA
ZNF467	0.0656874068327979	1	ZNF467	NA	NA	NA	NA	NA	NA	NA	NA	NA	NA	NA	NA	NA	NA	0.100469172999968	1	NA	NA	NA	NA	NA	NA
ZNF473	1	1	ZNF473	NA	NA	NA	NA	NA	NA	NA	NA	NA	NA	NA	NA	NA	NA	1	1	NA	NA	NA	NA	NA	NA
ZNF48	0.393253185213074	1	ZNF48	NA	NA	NA	NA	NA	NA	NA	NA	NA	NA	NA	NA	0.330939526614577	1	1	1	NA	NA	NA	NA	NA	NA
ZNF488	1	0.445424506785383	ZNF488	NA	NA	NA	NA	NA	NA	NA	NA	NA	NA	NA	NA	NA	NA	1	0.517267169170122	NA	NA	NA	NA	NA	NA
ZNF490	1	1	ZNF490	NA	NA	NA	NA	NA	NA	NA	NA	NA	NA	NA	NA	NA	NA	1	1	NA	NA	NA	NA	NA	NA
ZNF491	1	1	ZNF491	NA	NA	NA	NA	NA	NA	NA	NA	NA	NA	NA	NA	NA	NA	1	1	NA	NA	NA	NA	NA	NA
ZNF493	1	1	ZNF493	NA	NA	NA	NA	NA	NA	NA	NA	NA	NA	NA	NA	NA	NA	1	1	NA	NA	NA	NA	NA	NA
ZNF501	1	1	ZNF501	NA	NA	NA	NA	NA	NA	NA	NA	NA	NA	NA	NA	NA	NA	1	1	NA	NA	NA	NA	NA	NA
ZNF502	1	1	ZNF502	NA	NA	NA	NA	NA	NA	NA	NA	NA	NA	NA	NA	NA	NA	1	1	NA	NA	NA	NA	NA	NA
ZNF507	1	1	ZNF507	1	1	NA	NA	NA	NA	NA	NA	NA	NA	NA	NA	1	1	NA	NA	NA	NA	NA	NA	NA	NA
ZNF510	1	1	ZNF510	NA	NA	NA	NA	NA	NA	NA	NA	NA	NA	NA	NA	NA	NA	1	1	NA	NA	NA	NA	NA	NA
ZNF511	0.622738777458171	1	ZNF511	NA	NA	NA	NA	NA	NA	NA	NA	NA	NA	NA	NA	0.517402846271206	1	NA	NA	NA	NA	NA	NA	NA	NA
ZNF512	1	1	ZNF512	NA	NA	NA	NA	NA	NA	NA	NA	NA	NA	NA	NA	1	1	NA	NA	NA	NA	NA	NA	NA	NA
ZNF512B	1	1	ZNF512B	1	1	NA	NA	NA	NA	NA	NA	NA	NA	NA	NA	NA	NA	NA	NA	NA	NA	NA	NA	NA	NA
ZNF513	0.0255026945561652	1	ZNF513	NA	NA	NA	NA	NA	NA	NA	NA	NA	NA	NA	NA	NA	NA	0.0368199321578113	1	NA	NA	NA	NA	NA	NA
ZNF514	1	1	ZNF514	NA	NA	NA	NA	NA	NA	NA	NA	NA	NA	NA	NA	NA	NA	1	1	NA	NA	NA	NA	NA	NA
ZNF516	1	1	ZNF516	1	1	NA	NA	NA	NA	NA	NA	NA	NA	NA	NA	NA	NA	NA	NA	NA	NA	NA	NA	NA	NA
ZNF518A	1	1	ZNF518A	NA	NA	NA	NA	NA	NA	NA	NA	NA	NA	NA	NA	NA	NA	1	1	NA	NA	NA	NA	NA	NA
ZNF521	1	1	ZNF521	NA	NA	NA	NA	NA	NA	NA	NA	NA	NA	NA	NA	NA	NA	1	1	NA	NA	NA	NA	NA	NA
ZNF524	1	1	ZNF524	NA	NA	NA	NA	NA	NA	NA	NA	NA	NA	NA	NA	NA	NA	1	1	NA	NA	NA	NA	NA	NA
ZNF528	0.111720079617288	1	ZNF528	NA	NA	NA	NA	NA	NA	NA	NA	NA	NA	NA	NA	NA	NA	0.148451867580789	1	NA	NA	NA	NA	NA	NA
ZNF529	1	1	ZNF529	NA	NA	NA	NA	NA	NA	NA	NA	NA	NA	NA	NA	NA	NA	1	1	NA	NA	NA	NA	NA	NA
ZNF530	1	1	ZNF530	NA	NA	NA	NA	NA	NA	NA	NA	NA	NA	NA	NA	NA	NA	1	1	NA	NA	NA	NA	NA	NA
ZNF532	0.00247345006526542	1	ZNF532	0.00367616197383349	1	NA	NA	NA	NA	NA	NA	NA	NA	NA	NA	NA	NA	NA	NA	NA	NA	NA	NA	NA	NA
ZNF544	1	1	ZNF544	NA	NA	NA	NA	NA	NA	NA	NA	NA	NA	NA	NA	NA	NA	1	1	NA	NA	NA	NA	NA	NA
ZNF547	1	1	ZNF547	NA	NA	NA	NA	NA	NA	NA	NA	NA	NA	NA	NA	NA	NA	1	1	NA	NA	NA	NA	NA	NA
ZNF548	1	0.985585925851605	ZNF548	NA	NA	NA	NA	NA	NA	NA	NA	NA	NA	NA	NA	NA	NA	1	0.786879085962168	NA	NA	NA	NA	NA	NA
ZNF549	1	1	ZNF549	NA	NA	NA	NA	NA	NA	NA	NA	NA	NA	NA	NA	NA	NA	1	1	NA	NA	NA	NA	NA	NA
ZNF554	0.00725869196516803	1	ZNF554	NA	NA	NA	NA	NA	NA	NA	NA	NA	NA	NA	NA	NA	NA	0.0105368109171794	1	NA	NA	NA	NA	NA	NA
ZNF555	1	1	ZNF555	NA	NA	NA	NA	NA	NA	NA	NA	NA	NA	NA	NA	NA	NA	1	1	NA	NA	NA	NA	NA	NA
ZNF558	1	1	ZNF558	NA	NA	NA	NA	NA	NA	NA	NA	NA	NA	NA	NA	NA	NA	1	1	NA	NA	NA	NA	NA	NA
ZNF560	1	1	ZNF560	NA	NA	NA	NA	NA	NA	NA	NA	NA	NA	NA	NA	NA	NA	1	1	NA	NA	NA	NA	NA	NA
ZNF561	1	1	ZNF561	NA	NA	NA	NA	NA	NA	NA	NA	NA	NA	NA	NA	NA	NA	1	1	NA	NA	NA	NA	NA	NA
ZNF563	0.934905940929006	1	ZNF563	NA	NA	NA	NA	NA	NA	NA	NA	NA	NA	NA	NA	NA	NA	1	1	NA	NA	NA	NA	NA	NA
ZNF571	1	1	ZNF571	NA	NA	NA	NA	NA	NA	NA	NA	NA	NA	NA	NA	NA	NA	1	1	NA	NA	NA	NA	NA	NA
ZNF574	1	1	ZNF574	1	1	NA	NA	NA	NA	NA	NA	NA	NA	NA	NA	NA	NA	1	1	NA	NA	NA	NA	NA	NA
ZNF577	1	1	ZNF577	NA	NA	NA	NA	NA	NA	NA	NA	NA	NA	NA	NA	NA	NA	1	1	NA	NA	NA	NA	NA	NA
ZNF579	1	1	ZNF579	1	1	NA	NA	NA	NA	NA	NA	NA	NA	NA	NA	NA	NA	NA	NA	NA	NA	NA	NA	NA	NA
ZNF580	0.0986710890504261	1	ZNF580	NA	NA	NA	NA	NA	NA	NA	NA	NA	NA	NA	NA	0.0701951529588208	1	1	1	NA	NA	NA	NA	NA	NA
ZNF581	1	1	ZNF581	1	1	NA	NA	NA	NA	NA	NA	NA	NA	NA	NA	NA	NA	NA	NA	NA	NA	NA	NA	NA	NA
ZNF582	1	1	ZNF582	NA	NA	NA	NA	NA	NA	NA	NA	NA	NA	NA	NA	NA	NA	1	1	NA	NA	NA	NA	NA	NA
ZNF584	0.599956811632908	1	ZNF584	NA	NA	NA	NA	NA	NA	NA	NA	NA	NA	NA	NA	0.498838561927736	1	NA	NA	NA	NA	NA	NA	NA	NA
ZNF585B	1	1	ZNF585B	NA	NA	NA	NA	NA	NA	NA	NA	NA	NA	NA	NA	NA	NA	1	1	NA	NA	NA	NA	NA	NA
ZNF586	1	1	ZNF586	NA	NA	NA	NA	NA	NA	NA	NA	NA	NA	NA	NA	NA	NA	1	1	NA	NA	NA	NA	NA	NA
ZNF589	1	1	ZNF589	NA	NA	NA	NA	NA	NA	NA	NA	NA	NA	NA	NA	1	1	NA	NA	NA	NA	NA	NA	NA	NA
ZNF592	0.80825071832223	1	ZNF592	1	1	NA	NA	NA	NA	NA	NA	NA	NA	NA	NA	0.0847584630025826	1	NA	NA	1	1	NA	NA	NA	NA
ZNF595	1	1	ZNF595	NA	NA	NA	NA	NA	NA	NA	NA	NA	NA	NA	NA	NA	NA	1	1	NA	NA	NA	NA	NA	NA
ZNF596	0.251856808329979	1	ZNF596	NA	NA	NA	NA	NA	NA	NA	NA	NA	NA	NA	NA	NA	NA	0.313436630940366	1	NA	NA	NA	NA	NA	NA
ZNF597	1	1	ZNF597	NA	NA	NA	NA	NA	NA	NA	NA	NA	NA	NA	NA	NA	NA	NA	NA	1	1	NA	NA	NA	NA
ZNF600	1	1	ZNF600	NA	NA	NA	NA	NA	NA	NA	NA	NA	NA	NA	NA	NA	NA	1	1	NA	NA	NA	NA	NA	NA
ZNF610	1	1	ZNF610	NA	NA	NA	NA	NA	NA	NA	NA	NA	NA	NA	NA	NA	NA	1	1	NA	NA	NA	NA	NA	NA
ZNF614	1	1	ZNF614	NA	NA	NA	NA	NA	NA	NA	NA	NA	NA	NA	NA	1	1	NA	NA	NA	NA	NA	NA	NA	NA
ZNF618	0.143780917848243	1	ZNF618	NA	NA	NA	NA	NA	NA	NA	NA	NA	NA	NA	NA	NA	NA	0.186704370742528	1	NA	NA	NA	NA	NA	NA
ZNF621	1	1	ZNF621	NA	NA	NA	NA	NA	NA	NA	NA	NA	NA	NA	NA	NA	NA	1	1	NA	NA	NA	NA	NA	NA
ZNF622	1	1	ZNF622	NA	NA	NA	NA	NA	NA	NA	NA	NA	NA	NA	NA	NA	NA	NA	NA	1	1	NA	NA	NA	NA
ZNF623	1	1	ZNF623	NA	NA	NA	NA	NA	NA	NA	NA	NA	NA	NA	NA	NA	NA	1	1	NA	NA	NA	NA	NA	NA
ZNF624	1	1	ZNF624	NA	NA	NA	NA	NA	NA	NA	NA	NA	NA	NA	NA	NA	NA	1	1	NA	NA	NA	NA	NA	NA
ZNF626	1	1	ZNF626	NA	NA	NA	NA	NA	NA	NA	NA	NA	NA	NA	NA	NA	NA	1	1	NA	NA	NA	NA	NA	NA
ZNF629	1	1	ZNF629	NA	NA	NA	NA	NA	NA	NA	NA	NA	NA	NA	NA	NA	NA	1	1	NA	NA	NA	NA	NA	NA
ZNF639	0.00174050966802359	1	ZNF639	1	1	NA	NA	NA	NA	NA	NA	NA	NA	NA	NA	0.00111439623924551	1	1	1	NA	NA	NA	NA	NA	NA
ZNF644	1	1	ZNF644	NA	NA	NA	NA	NA	NA	NA	NA	NA	NA	NA	NA	1	1	1	1	NA	NA	NA	NA	NA	NA
ZNF645	1	1	ZNF645	NA	NA	NA	NA	NA	NA	NA	NA	NA	NA	NA	NA	NA	NA	1	1	NA	NA	NA	NA	NA	NA
ZNF652	1	1	ZNF652	NA	NA	NA	NA	NA	NA	NA	NA	NA	NA	NA	NA	1	1	NA	NA	NA	NA	NA	NA	NA	NA
ZNF654	1	1	ZNF654	NA	NA	NA	NA	NA	NA	NA	NA	NA	NA	NA	NA	NA	NA	1	1	NA	NA	NA	NA	NA	NA
ZNF658	1	1	ZNF658	NA	NA	NA	NA	NA	NA	NA	NA	NA	NA	NA	NA	NA	NA	1	1	NA	NA	NA	NA	NA	NA
ZNF660	1	1	ZNF660	NA	NA	NA	NA	NA	NA	NA	NA	NA	NA	NA	NA	NA	NA	1	1	NA	NA	NA	NA	NA	NA
ZNF662	1	1	ZNF662	NA	NA	NA	NA	NA	NA	NA	NA	NA	NA	NA	NA	NA	NA	1	1	NA	NA	NA	NA	NA	NA
ZNF664	1	1	ZNF664	NA	NA	NA	NA	NA	NA	NA	NA	NA	NA	NA	NA	NA	NA	1	1	NA	NA	NA	NA	NA	NA
ZNF667	1	1	ZNF667	NA	NA	NA	NA	NA	NA	NA	NA	NA	NA	NA	NA	NA	NA	1	1	NA	NA	NA	NA	NA	NA
ZNF669	1	1	ZNF669	NA	NA	NA	NA	NA	NA	NA	NA	NA	NA	NA	NA	NA	NA	1	1	NA	NA	NA	NA	NA	NA
ZNF670	1	1	ZNF670	NA	NA	NA	NA	NA	NA	NA	NA	NA	NA	NA	NA	NA	NA	1	1	NA	NA	NA	NA	NA	NA
ZNF677	1	1	ZNF677	NA	NA	NA	NA	NA	NA	NA	NA	NA	NA	NA	NA	NA	NA	1	1	NA	NA	NA	NA	NA	NA
ZNF680	1	1	ZNF680	NA	NA	NA	NA	NA	NA	NA	NA	NA	NA	NA	NA	NA	NA	1	1	NA	NA	NA	NA	NA	NA
ZNF687	0.330878266637723	1	ZNF687	0.346489758138756	1	NA	NA	NA	NA	NA	NA	NA	NA	NA	NA	NA	NA	NA	NA	0.0409140890474854	1	NA	NA	NA	NA
ZNF692	0.00894956661768809	1	ZNF692	NA	NA	NA	NA	NA	NA	NA	NA	NA	NA	NA	NA	NA	NA	0.013017598977795	1	NA	NA	NA	NA	NA	NA
ZNF697	1	1	ZNF697	NA	NA	NA	NA	NA	NA	NA	NA	NA	NA	NA	NA	NA	NA	1	1	NA	NA	NA	NA	NA	NA
ZNF7	0.59144652375649	1	ZNF7	NA	NA	NA	NA	NA	NA	NA	NA	NA	NA	NA	NA	0.494951720874148	1	NA	NA	NA	NA	NA	NA	NA	NA
ZNF701	1	1	ZNF701	1	1	NA	NA	NA	NA	NA	NA	NA	NA	NA	NA	NA	NA	1	1	NA	NA	NA	NA	NA	NA
ZNF704	1	1	ZNF704	NA	NA	NA	NA	NA	NA	NA	NA	NA	NA	NA	NA	NA	NA	1	1	NA	NA	NA	NA	NA	NA
ZNF707	1	1	ZNF707	NA	NA	NA	NA	NA	NA	NA	NA	NA	NA	NA	NA	NA	NA	1	1	NA	NA	NA	NA	NA	NA
ZNF708	1	1	ZNF708	NA	NA	NA	NA	NA	NA	NA	NA	NA	NA	NA	NA	NA	NA	1	1	NA	NA	NA	NA	NA	NA
ZNF711	1	1	ZNF711	0.607525949449662	1	NA	NA	NA	NA	NA	NA	NA	NA	1	1	NA	NA	NA	NA	NA	NA	NA	NA	NA	NA
ZNF740	1	1	ZNF740	NA	NA	NA	NA	NA	NA	NA	NA	NA	NA	NA	NA	1	1	NA	NA	NA	NA	NA	NA	NA	NA
ZNF747	1	0.0846779235941954	ZNF747	NA	NA	NA	NA	NA	NA	NA	NA	NA	NA	NA	NA	NA	NA	1	0.0983356532061624	NA	NA	NA	NA	NA	NA
ZNF75A	1	1	ZNF75A	1	1	NA	NA	NA	NA	NA	NA	NA	NA	NA	NA	1	1	NA	NA	NA	NA	NA	NA	NA	NA
ZNF76	1	1	ZNF76	NA	NA	NA	NA	NA	NA	NA	NA	NA	NA	NA	NA	NA	NA	1	1	NA	NA	NA	NA	NA	NA
ZNF766	0.186540514479813	1	ZNF766	NA	NA	NA	NA	NA	NA	NA	NA	NA	NA	NA	NA	0.168782386161651	1	NA	NA	NA	NA	NA	NA	NA	NA
ZNF768	1	1	ZNF768	NA	NA	NA	NA	NA	NA	NA	NA	NA	NA	NA	NA	1	1	1	1	NA	NA	NA	NA	NA	NA
ZNF770	0.547047417367902	1	ZNF770	NA	NA	NA	NA	NA	NA	NA	NA	NA	NA	NA	NA	NA	NA	0.651368018755576	1	NA	NA	NA	NA	NA	NA
ZNF774	1	1	ZNF774	NA	NA	NA	NA	NA	NA	NA	NA	NA	NA	NA	NA	NA	NA	1	1	NA	NA	NA	NA	NA	NA
ZNF776	1	1	ZNF776	NA	NA	NA	NA	NA	NA	NA	NA	NA	NA	NA	NA	NA	NA	1	1	NA	NA	NA	NA	NA	NA
ZNF777	1	1	ZNF777	NA	NA	NA	NA	NA	NA	NA	NA	NA	NA	NA	NA	NA	NA	1	1	NA	NA	NA	NA	NA	NA
ZNF778	1	1	ZNF778	NA	NA	NA	NA	NA	NA	NA	NA	NA	NA	NA	NA	NA	NA	1	1	NA	NA	NA	NA	NA	NA
ZNF781	1	1	ZNF781	NA	NA	NA	NA	NA	NA	NA	NA	NA	NA	NA	NA	NA	NA	1	1	NA	NA	NA	NA	NA	NA
ZNF784	1	1	ZNF784	NA	NA	NA	NA	NA	NA	NA	NA	NA	NA	NA	NA	NA	NA	1	1	NA	NA	NA	NA	NA	NA
ZNF785	1	1	ZNF785	NA	NA	NA	NA	NA	NA	NA	NA	NA	NA	NA	NA	NA	NA	1	1	NA	NA	NA	NA	NA	NA
ZNF791	1	1	ZNF791	NA	NA	NA	NA	NA	NA	NA	NA	NA	NA	NA	NA	NA	NA	1	1	NA	NA	NA	NA	NA	NA
ZNF792	0.331922499109611	1	ZNF792	NA	NA	NA	NA	NA	NA	NA	NA	NA	NA	NA	NA	0.27651680553917	1	1	1	NA	NA	NA	NA	NA	NA
ZNF8	1	1	ZNF8	1	1	NA	NA	NA	NA	NA	NA	NA	NA	NA	NA	NA	NA	1	1	NA	NA	NA	NA	NA	NA
ZNF816	1	1	ZNF816	NA	NA	NA	NA	NA	NA	NA	NA	NA	NA	NA	NA	NA	NA	1	1	NA	NA	NA	NA	NA	NA
ZNF83	1	1	ZNF83	1	1	NA	NA	NA	NA	NA	NA	NA	NA	NA	NA	1	1	NA	NA	NA	NA	NA	NA	NA	NA
ZNF830	0.0106799769462165	1	ZNF830	NA	NA	NA	NA	NA	NA	NA	NA	NA	NA	NA	NA	0.0107101453205023	1	NA	NA	NA	NA	NA	NA	NA	NA
ZNF837	1	1	ZNF837	NA	NA	NA	NA	NA	NA	NA	NA	NA	NA	NA	NA	NA	NA	1	1	NA	NA	NA	NA	NA	NA
ZNF84	0.370848431131637	1	ZNF84	0.607525949449662	1	NA	NA	NA	NA	NA	NA	NA	NA	NA	NA	NA	NA	NA	NA	NA	NA	NA	NA	NA	NA
ZNF843	0.659408677693354	1	ZNF843	NA	NA	NA	NA	NA	NA	NA	NA	NA	NA	NA	NA	NA	NA	0.80933072849339	1	NA	NA	NA	NA	NA	NA
ZNF85	1	1	ZNF85	NA	NA	NA	NA	NA	NA	NA	NA	NA	NA	NA	NA	NA	NA	1	1	NA	NA	NA	NA	NA	NA
ZNF92	0.789585276962769	1	ZNF92	NA	NA	NA	NA	NA	NA	NA	NA	1	1	NA	NA	NA	NA	NA	NA	NA	NA	NA	NA	NA	NA
ZSCAN16	0.588289124250487	1	ZSCAN16	NA	NA	NA	NA	NA	NA	NA	NA	NA	NA	NA	NA	NA	NA	0.704002956715177	1	NA	NA	NA	NA	NA	NA
ZSCAN18	1	1	ZSCAN18	NA	NA	NA	NA	NA	NA	NA	NA	NA	NA	NA	NA	NA	NA	1	1	NA	NA	NA	NA	NA	NA
ZSCAN2	1	1	ZSCAN2	1	1	NA	NA	NA	NA	NA	NA	NA	NA	NA	NA	1	1	NA	NA	NA	NA	NA	NA	NA	NA
ZSCAN21	1	1	ZSCAN21	NA	NA	NA	NA	NA	NA	NA	NA	NA	NA	NA	NA	NA	NA	1	1	NA	NA	NA	NA	NA	NA
ZSCAN22	0.0789653926170427	1	ZSCAN22	NA	NA	NA	NA	NA	NA	NA	NA	NA	NA	NA	NA	NA	NA	0.115136636977107	1	NA	NA	NA	NA	NA	NA
ZSCAN23	1	1	ZSCAN23	NA	NA	NA	NA	NA	NA	NA	NA	NA	NA	NA	NA	NA	NA	1	1	NA	NA	NA	NA	NA	NA
ZSCAN26	1	1	ZSCAN26	NA	NA	NA	NA	NA	NA	NA	NA	NA	NA	NA	NA	NA	NA	1	1	NA	NA	NA	NA	NA	NA
ZSCAN29	1	1	ZSCAN29	NA	NA	NA	NA	NA	NA	NA	NA	NA	NA	NA	NA	1	1	1	1	1	1	NA	NA	NA	NA
ZSCAN30	1	1	ZSCAN30	NA	NA	NA	NA	NA	NA	NA	NA	NA	NA	NA	NA	NA	NA	1	1	NA	NA	NA	NA	NA	NA
ZSCAN31	1	1	ZSCAN31	NA	NA	NA	NA	NA	NA	NA	NA	NA	NA	NA	NA	NA	NA	1	1	NA	NA	NA	NA	NA	NA
ZSCAN4	1	1	ZSCAN4	NA	NA	NA	NA	NA	NA	NA	NA	NA	NA	NA	NA	NA	NA	1	1	NA	NA	NA	NA	NA	NA
ZSCAN5A	1	1	ZSCAN5A	NA	NA	NA	NA	NA	NA	NA	NA	NA	NA	NA	NA	NA	NA	1	1	NA	NA	NA	NA	NA	NA
ZSCAN5B	1	1	ZSCAN5B	NA	NA	NA	NA	NA	NA	NA	NA	NA	NA	NA	NA	NA	NA	1	1	NA	NA	NA	NA	NA	NA
ZSCAN5C	1	1	ZSCAN5C	NA	NA	NA	NA	NA	NA	NA	NA	NA	NA	NA	NA	NA	NA	1	1	NA	NA	NA	NA	NA	NA
ZSCAN5DP	0.0421294021918922	1	ZSCAN5DP	NA	NA	NA	NA	NA	NA	NA	NA	NA	NA	NA	NA	NA	NA	NA	NA	NA	NA	NA	NA	NA	NA
ZSCAN9	0.00939334333717515	1	ZSCAN9	NA	NA	NA	NA	NA	NA	NA	NA	NA	NA	NA	NA	0.00931043878896514	1	NA	NA	NA	NA	NA	NA	NA	NA
ZXDB	0.467275565783006	1	ZXDB	NA	NA	NA	NA	NA	NA	NA	NA	NA	NA	NA	NA	NA	NA	0.575095720703355	1	NA	NA	NA	NA	NA	NA
ZXDC	0.656083035516608	1	ZXDC	1	1	NA	NA	NA	NA	NA	NA	NA	NA	NA	NA	NA	NA	NA	NA	NA	NA	NA	NA	NA	NA
ZZZ3	0.018610352498924	1	ZZZ3	0.00472334673975527	1	NA	NA	NA	NA	NA	NA	NA	NA	NA	NA	1	1	NA	NA	1	1	NA	NA	NA	NA
p65	1	1	p65	NA	NA	NA	NA	NA	NA	NA	NA	NA	NA	NA	NA	1	1	NA	NA	NA	NA	NA	NA	NA	NA
stem	1	1	stem	NA	NA	NA	NA	NA	NA	NA	NA	NA	NA	NA	NA	NA	NA	NA	NA	NA	NA	NA	NA	NA	NA

## Sheet: 450K PLEX
	GTRD_All.bed.gz hyper	GTRD_All.bed.gz hypo	GTRD_Carcinoma.bed.gz hyper	GTRD_Carcinoma.bed.gz hypo	GTRD_ESC.bed.gz hyper	GTRD_ESC.bed.gz hypo	GTRD_Medulloblastoma.bed.gz hyper	GTRD_Medulloblastoma.bed.gz hypo	GTRD_Neural_precursors.bed.gz hyper	GTRD_Neural_precursors.bed.gz hypo	GTRD_Other_brain_and_neural_cells.bed.gz hyper	GTRD_Other_brain_and_neural_cells.bed.gz hypo	GTRD_Other_brain_tumors.bed.gz hyper	GTRD_Other_brain_tumors.bed.gz hypo	GTRD_Other_cancers.bed.gz hyper	GTRD_Other_cancers.bed.gz hypo	GTRD_Other_precursors.bed.gz hyper	GTRD_Other_precursors.bed.gz hypo	GTRD_Other_samples.bed.gz hyper	GTRD_Other_samples.bed.gz hypo	GTRD_Plexus.bed.gz hyper	GTRD_Plexus.bed.gz hypo	GTRD_Rhabdoid.bed.gz hyper	GTRD_Rhabdoid.bed.gz hypo
ADA2	1	1	1	1	NA	NA	NA	NA	NA	NA	NA	NA	NA	NA	NA	NA	NA	NA	NA	NA	NA	NA	NA	NA
ADCYAP1	1	1	NA	NA	NA	NA	NA	NA	NA	NA	NA	NA	NA	NA	NA	NA	NA	NA	NA	NA	NA	NA	NA	NA
ADNP	1	1	NA	NA	NA	NA	NA	NA	NA	NA	NA	NA	NA	NA	1	1	NA	NA	NA	NA	NA	NA	NA	NA
AEBP2	1	1	1	1	NA	NA	NA	NA	NA	NA	NA	NA	NA	NA	NA	NA	1	1	NA	NA	NA	NA	NA	NA
AFF1	1	1	1	1	NA	NA	NA	NA	NA	NA	NA	NA	NA	NA	1	1	1	1	NA	NA	NA	NA	NA	NA
AFF4	1	1	1	1	NA	NA	NA	NA	NA	NA	NA	NA	NA	NA	1	1	1	1	NA	NA	NA	NA	NA	NA
AGO1	1	1	NA	NA	NA	NA	NA	NA	NA	NA	NA	NA	NA	NA	1	1	NA	NA	NA	NA	NA	NA	NA	NA
AGO2	1	1	NA	NA	NA	NA	NA	NA	NA	NA	NA	NA	NA	NA	1	1	NA	NA	NA	NA	NA	NA	NA	NA
AHR	1	1	1	1	NA	NA	NA	NA	NA	NA	NA	NA	NA	NA	1	1	NA	NA	NA	NA	NA	NA	NA	NA
AHRR	1	1	1	1	NA	NA	NA	NA	NA	NA	NA	NA	NA	NA	NA	NA	NA	NA	NA	NA	NA	NA	NA	NA
ALX4	1	1	1	1	NA	NA	NA	NA	NA	NA	NA	NA	NA	NA	NA	NA	NA	NA	NA	NA	NA	NA	NA	NA
APC	1	1	1	1	NA	NA	NA	NA	NA	NA	NA	NA	NA	NA	NA	NA	NA	NA	NA	NA	NA	NA	NA	NA
AR	1	0.000157831577860268	1	1	NA	NA	NA	NA	NA	NA	NA	NA	NA	NA	1	1	1	4.91438170964381e-07	1	1	NA	NA	NA	NA
ARHGAP35	1	1	NA	NA	NA	NA	NA	NA	NA	NA	NA	NA	NA	NA	1	1	NA	NA	NA	NA	NA	NA	NA	NA
ARID1A	1	1	1	0.301979161412482	NA	NA	NA	NA	NA	NA	NA	NA	NA	NA	1	1	NA	NA	NA	NA	NA	NA	NA	NA
ARID1B	1	1	NA	NA	NA	NA	NA	NA	NA	NA	NA	NA	NA	NA	1	1	NA	NA	NA	NA	NA	NA	NA	NA
ARID2	1	1	1	1	NA	NA	NA	NA	NA	NA	NA	NA	NA	NA	1	1	NA	NA	NA	NA	NA	NA	0.979205249279052	1
ARID3A	1	1	1	1	NA	NA	NA	NA	NA	NA	NA	NA	NA	NA	1	0.622977043049967	NA	NA	1	1	NA	NA	NA	NA
ARID3B	0.000547510674748214	1	0.000839166317530392	1	NA	NA	NA	NA	NA	NA	NA	NA	NA	NA	NA	NA	NA	NA	NA	NA	NA	NA	NA	NA
ARID4B	1	1	NA	NA	NA	NA	NA	NA	NA	NA	NA	NA	NA	NA	1	1	NA	NA	NA	NA	NA	NA	NA	NA
ARID5B	1	1	NA	NA	NA	NA	NA	NA	NA	NA	NA	NA	NA	NA	1	1	NA	NA	NA	NA	NA	NA	NA	NA
ARNT	1	1	1	1	NA	NA	NA	NA	NA	NA	NA	NA	NA	NA	1	1	1	1	1	1	NA	NA	NA	NA
ARNT2	1	1	1	1	NA	NA	NA	NA	NA	NA	NA	NA	NA	NA	NA	NA	NA	NA	NA	NA	NA	NA	NA	NA
ARNTL	1	1	1	1	NA	NA	NA	NA	NA	NA	NA	NA	NA	NA	1	1	1	1	NA	NA	NA	NA	NA	NA
ARNTL2	1	1	1	1	NA	NA	NA	NA	NA	NA	NA	NA	NA	NA	NA	NA	NA	NA	NA	NA	NA	NA	NA	NA
ASCL1	1	1	1	1	NA	NA	NA	NA	NA	NA	NA	NA	1	1	1	1	NA	NA	1	0.150153859503796	NA	NA	NA	NA
ASCL2	1	1	1	1	NA	NA	NA	NA	NA	NA	NA	NA	NA	NA	NA	NA	NA	NA	NA	NA	NA	NA	NA	NA
ASH1L	1	1	NA	NA	NA	NA	NA	NA	NA	NA	NA	NA	NA	NA	1	1	NA	NA	NA	NA	NA	NA	NA	NA
ASH2L	1	1	NA	NA	1	1	NA	NA	NA	NA	NA	NA	NA	NA	1	1	NA	NA	1	1	NA	NA	NA	NA
ATF1	1	1	1	1	NA	NA	NA	NA	NA	NA	NA	NA	NA	NA	1	1	NA	NA	NA	NA	NA	NA	NA	NA
ATF2	1	1	1	1	1	1	NA	NA	NA	NA	NA	NA	NA	NA	1	1	1	0.387203391536692	1	1	NA	NA	NA	NA
ATF3	1	1	1	1	1	1	NA	NA	NA	NA	NA	NA	NA	NA	1	1	NA	NA	1	1	NA	NA	NA	NA
ATF4	1	1	NA	NA	NA	NA	NA	NA	NA	NA	NA	NA	NA	NA	1	1	NA	NA	NA	NA	NA	NA	NA	NA
ATF5	1	1	1	1	NA	NA	NA	NA	NA	NA	NA	NA	NA	NA	NA	NA	NA	NA	NA	NA	NA	NA	NA	NA
ATF6	1	1	1	1	NA	NA	NA	NA	NA	NA	NA	NA	NA	NA	NA	NA	NA	NA	NA	NA	NA	NA	NA	NA
ATF7	1	1	1	0.0305165295097058	NA	NA	NA	NA	NA	NA	NA	NA	NA	NA	1	1	NA	NA	1	1	NA	NA	NA	NA
ATM	1	1	NA	NA	NA	NA	NA	NA	NA	NA	NA	NA	NA	NA	1	1	NA	NA	NA	NA	NA	NA	NA	NA
ATOH1	1	1	1	1	NA	NA	NA	NA	NA	NA	NA	NA	NA	NA	NA	NA	NA	NA	NA	NA	NA	NA	NA	NA
ATRX	1	1	NA	NA	NA	NA	NA	NA	NA	NA	NA	NA	NA	NA	1	1	NA	NA	NA	NA	NA	NA	NA	NA
BACH1	1	1	1	1	NA	NA	NA	NA	NA	NA	NA	NA	NA	NA	1	1	NA	NA	1	1	NA	NA	NA	NA
BACH2	1	0.0802323296816389	NA	NA	NA	NA	NA	NA	NA	NA	NA	NA	NA	NA	1	1	NA	NA	1	0.00262826283708874	NA	NA	NA	NA
BAP1	1	1	NA	NA	NA	NA	NA	NA	NA	NA	NA	NA	NA	NA	NA	NA	NA	NA	NA	NA	NA	NA	NA	NA
BARHL1	1	1	1	1	NA	NA	NA	NA	NA	NA	NA	NA	NA	NA	NA	NA	NA	NA	NA	NA	NA	NA	NA	NA
BARX1	1	1	1	1	NA	NA	NA	NA	NA	NA	NA	NA	NA	NA	NA	NA	NA	NA	NA	NA	NA	NA	NA	NA
BARX2	1	1	1	1	NA	NA	NA	NA	NA	NA	NA	NA	NA	NA	NA	NA	NA	NA	NA	NA	NA	NA	NA	NA
BATF	1	1	NA	NA	NA	NA	NA	NA	NA	NA	NA	NA	NA	NA	1	1	NA	NA	1	1	NA	NA	NA	NA
BATF2	1	1	1	1	NA	NA	NA	NA	NA	NA	NA	NA	NA	NA	NA	NA	NA	NA	NA	NA	NA	NA	NA	NA
BATF3	1	1	1	1	NA	NA	NA	NA	NA	NA	NA	NA	NA	NA	NA	NA	NA	NA	1	1	NA	NA	NA	NA
BBX	1	1	1	1	NA	NA	NA	NA	NA	NA	NA	NA	NA	NA	NA	NA	NA	NA	NA	NA	NA	NA	NA	NA
BCHE	1	1	NA	NA	NA	NA	NA	NA	NA	NA	NA	NA	NA	NA	1	1	NA	NA	NA	NA	NA	NA	NA	NA
BCL11A	1	1	1	1	1	1	NA	NA	NA	NA	NA	NA	NA	NA	1	1	1	1	1	1	NA	NA	NA	NA
BCL11B	1	1	NA	NA	NA	NA	NA	NA	NA	NA	NA	NA	NA	NA	NA	NA	1	1	NA	NA	NA	NA	NA	NA
BCL3	1	1	1	1	NA	NA	NA	NA	NA	NA	NA	NA	NA	NA	NA	NA	NA	NA	1	1	NA	NA	NA	NA
BCL6	1	0.372028079045867	1	1	NA	NA	NA	NA	NA	NA	NA	NA	NA	NA	1	0.923943751285409	NA	NA	1	1	NA	NA	NA	NA
BCL6B	1	1	NA	NA	NA	NA	NA	NA	NA	NA	NA	NA	NA	NA	NA	NA	1	1	NA	NA	NA	NA	NA	NA
BCLAF1	1	1	NA	NA	NA	NA	NA	NA	NA	NA	NA	NA	NA	NA	1	1	NA	NA	1	1	NA	NA	NA	NA
BCOR	1	1	NA	NA	NA	NA	NA	NA	NA	NA	NA	NA	NA	NA	1	1	NA	NA	NA	NA	NA	NA	NA	NA
BDP1	1	1	1	1	NA	NA	NA	NA	NA	NA	NA	NA	NA	NA	1	1	NA	NA	NA	NA	NA	NA	NA	NA
BHLHE40	1	1	1	1	NA	NA	NA	NA	NA	NA	NA	NA	NA	NA	1	1	1	1	1	1	NA	NA	NA	NA
BHLHE41	1	1	1	1	NA	NA	NA	NA	NA	NA	NA	NA	NA	NA	NA	NA	NA	NA	NA	NA	NA	NA	NA	NA
BICRA	1	1	NA	NA	NA	NA	NA	NA	NA	NA	NA	NA	NA	NA	1	1	NA	NA	NA	NA	NA	NA	NA	NA
BMI1	1	1	1	1	NA	NA	NA	NA	NA	NA	NA	NA	NA	NA	1	1	NA	NA	1	1	NA	NA	NA	NA
BPTF	1	1	1	1	NA	NA	NA	NA	NA	NA	NA	NA	NA	NA	NA	NA	NA	NA	NA	NA	NA	NA	NA	NA
BRCA1	1	1	1	1	1	1	NA	NA	NA	NA	NA	NA	NA	NA	1	1	NA	NA	1	1	NA	NA	NA	NA
BRD1	1	1	NA	NA	1	1	NA	NA	NA	NA	NA	NA	NA	NA	NA	NA	NA	NA	NA	NA	NA	NA	NA	NA
BRD2	1	1	NA	NA	NA	NA	NA	NA	NA	NA	NA	NA	1	1	NA	NA	NA	NA	NA	NA	NA	NA	NA	NA
BRD3	1	1	1	0.920385481627389	NA	NA	NA	NA	NA	NA	NA	NA	1	1	NA	NA	NA	NA	NA	NA	NA	NA	NA	NA
BRD4	1	0.00209080743514807	1	1	NA	NA	NA	NA	NA	NA	NA	NA	1	1	1	1	NA	NA	NA	NA	NA	NA	NA	NA
BRD7	1	1	NA	NA	NA	NA	NA	NA	NA	NA	NA	NA	NA	NA	1	1	1	0.00171646230058539	NA	NA	NA	NA	NA	NA
BRD9	1	1	NA	NA	NA	NA	NA	NA	NA	NA	NA	NA	NA	NA	1	1	NA	NA	NA	NA	NA	NA	0.979205249279052	1
BRF1	1	1	1	1	NA	NA	NA	NA	NA	NA	NA	NA	NA	NA	1	1	NA	NA	NA	NA	NA	NA	NA	NA
BRF2	1	1	1	1	NA	NA	NA	NA	NA	NA	NA	NA	NA	NA	1	1	NA	NA	NA	NA	NA	NA	NA	NA
CARM1	1	1	1	1	NA	NA	NA	NA	NA	NA	NA	NA	NA	NA	NA	NA	NA	NA	NA	NA	NA	NA	NA	NA
CASZ1	1	1	1	1	NA	NA	NA	NA	NA	NA	NA	NA	NA	NA	NA	NA	NA	NA	NA	NA	NA	NA	NA	NA
CAVIN1	1	1	NA	NA	NA	NA	NA	NA	NA	NA	NA	NA	NA	NA	1	1	NA	NA	NA	NA	NA	NA	NA	NA
CBFA2T2	1	1	NA	NA	NA	NA	NA	NA	NA	NA	NA	NA	NA	NA	1	1	NA	NA	NA	NA	NA	NA	NA	NA
CBFA2T3	1	0.392739517131497	NA	NA	NA	NA	NA	NA	NA	NA	NA	NA	NA	NA	1	0.586647495661713	NA	NA	NA	NA	NA	NA	NA	NA
CBFB	1	1	NA	NA	NA	NA	NA	NA	NA	NA	NA	NA	NA	NA	NA	NA	NA	NA	1	1	NA	NA	NA	NA
CBX1	1	1	NA	NA	NA	NA	NA	NA	NA	NA	NA	NA	NA	NA	1	1	NA	NA	NA	NA	NA	NA	NA	NA
CBX2	1	1	1	1	NA	NA	NA	NA	NA	NA	NA	NA	NA	NA	1	1	NA	NA	NA	NA	NA	NA	NA	NA
CBX3	1	1	1	0.755941284946843	NA	NA	NA	NA	NA	NA	NA	NA	NA	NA	1	1	NA	NA	1	1	NA	NA	NA	NA
CBX5	1	0.0370484002723691	NA	NA	1	1	NA	NA	NA	NA	NA	NA	NA	NA	1	1	NA	NA	1	9.80401194083966e-05	NA	NA	NA	NA
CBX8	1	0.000151710628125703	1	1	1	5.24502619927418e-08	NA	NA	NA	NA	NA	NA	NA	NA	1	1	NA	NA	NA	NA	NA	NA	NA	NA
CC2D1A	1	1	NA	NA	NA	NA	NA	NA	NA	NA	NA	NA	NA	NA	1	1	NA	NA	NA	NA	NA	NA	NA	NA
CCAR2	1	1	NA	NA	NA	NA	NA	NA	NA	NA	NA	NA	NA	NA	1	1	NA	NA	NA	NA	NA	NA	NA	NA
CCNT2	1	1	NA	NA	NA	NA	NA	NA	NA	NA	NA	NA	NA	NA	1	1	NA	NA	NA	NA	NA	NA	NA	NA
CDC5L	1	0.435733242309719	1	0.0234017216428779	NA	NA	NA	NA	NA	NA	NA	NA	NA	NA	1	1	NA	NA	NA	NA	NA	NA	NA	NA
CDK9	1	1	NA	NA	NA	NA	NA	NA	NA	NA	NA	NA	NA	NA	NA	NA	NA	NA	NA	NA	NA	NA	NA	NA
CDX1	1	1	1	1	NA	NA	NA	NA	NA	NA	NA	NA	NA	NA	NA	NA	NA	NA	NA	NA	NA	NA	NA	NA
CDX2	1	1	1	1	1	1	NA	NA	NA	NA	NA	NA	NA	NA	NA	NA	NA	NA	NA	NA	NA	NA	NA	NA
CEBPA	1	1	NA	NA	NA	NA	NA	NA	NA	NA	NA	NA	NA	NA	1	1	NA	NA	NA	NA	NA	NA	NA	NA
CEBPB	1	1	1	1	NA	NA	NA	NA	NA	NA	NA	NA	NA	NA	1	1	NA	NA	1	0.500585852348387	NA	NA	NA	NA
CEBPD	1	1	NA	NA	NA	NA	NA	NA	NA	NA	NA	NA	NA	NA	1	1	NA	NA	NA	NA	NA	NA	NA	NA
CEBPE	1	1	1	1	NA	NA	NA	NA	NA	NA	NA	NA	NA	NA	NA	NA	NA	NA	NA	NA	NA	NA	NA	NA
CEBPG	1	0.0531243092425131	1	1	NA	NA	NA	NA	NA	NA	NA	NA	NA	NA	1	0.173948437643562	NA	NA	NA	NA	NA	NA	NA	NA
CEBPZ	1	1	NA	NA	NA	NA	NA	NA	NA	NA	NA	NA	NA	NA	1	1	NA	NA	1	1	NA	NA	NA	NA
CHAF1A	1	1	NA	NA	NA	NA	NA	NA	NA	NA	NA	NA	NA	NA	1	1	NA	NA	NA	NA	NA	NA	NA	NA
CHAF1B	1	1	NA	NA	NA	NA	NA	NA	NA	NA	NA	NA	NA	NA	1	1	NA	NA	NA	NA	NA	NA	NA	NA
CHAMP1	1	1	NA	NA	NA	NA	NA	NA	NA	NA	NA	NA	NA	NA	1	1	NA	NA	NA	NA	NA	NA	NA	NA
CHD1	1	1	1	1	1	1	NA	NA	NA	NA	NA	NA	NA	NA	1	1	NA	NA	1	1	NA	NA	NA	NA
CHD2	1	1	1	1	1	1	NA	NA	NA	NA	NA	NA	1	1	1	1	NA	NA	1	1	NA	NA	NA	NA
CHD4	1	1	1	1	NA	NA	NA	NA	NA	NA	NA	NA	NA	NA	1	1	NA	NA	1	1	NA	NA	NA	NA
CHD7	1	3.14915317468666e-28	NA	NA	1	2.76293659523478e-13	NA	NA	1	6.30871480790922e-31	NA	NA	NA	NA	1	1	NA	NA	NA	NA	NA	NA	NA	NA
CIC	1	1	1	1	NA	NA	NA	NA	NA	NA	NA	NA	NA	NA	NA	NA	NA	NA	NA	NA	NA	NA	NA	NA
CLOCK	1	1	1	1	NA	NA	NA	NA	NA	NA	NA	NA	NA	NA	1	1	NA	NA	NA	NA	NA	NA	NA	NA
COBLL1	1	1	NA	NA	NA	NA	NA	NA	NA	NA	NA	NA	NA	NA	NA	NA	NA	NA	NA	NA	NA	NA	NA	NA
COPS2	1	1	1	1	NA	NA	NA	NA	NA	NA	NA	NA	NA	NA	1	1	NA	NA	NA	NA	NA	NA	NA	NA
CRAMP1	1	1	NA	NA	NA	NA	NA	NA	NA	NA	NA	NA	NA	NA	NA	NA	NA	NA	NA	NA	NA	NA	NA	NA
CREB1	1	1	1	1	1	1	NA	NA	NA	NA	NA	NA	NA	NA	1	1	NA	NA	1	1	NA	NA	NA	NA
CREB3	1	1	NA	NA	NA	NA	NA	NA	NA	NA	NA	NA	NA	NA	1	1	NA	NA	NA	NA	NA	NA	NA	NA
CREB3L1	1	1	1	1	NA	NA	NA	NA	NA	NA	NA	NA	NA	NA	1	1	NA	NA	NA	NA	NA	NA	NA	NA
CREB3L2	1	1	1	1	NA	NA	NA	NA	NA	NA	NA	NA	NA	NA	NA	NA	NA	NA	NA	NA	NA	NA	NA	NA
CREB3L4	1	1	1	1	NA	NA	NA	NA	NA	NA	NA	NA	NA	NA	NA	NA	NA	NA	NA	NA	NA	NA	NA	NA
CREBBP	1	1	NA	NA	NA	NA	NA	NA	NA	NA	NA	NA	NA	NA	1	1	NA	NA	NA	NA	NA	NA	NA	NA
CREBL2	1	1	1	1	NA	NA	NA	NA	NA	NA	NA	NA	NA	NA	NA	NA	NA	NA	NA	NA	NA	NA	NA	NA
CREM	1	1	1	1	NA	NA	NA	NA	NA	NA	NA	NA	NA	NA	1	1	NA	NA	1	1	NA	NA	NA	NA
CRY1	1	1	NA	NA	NA	NA	NA	NA	NA	NA	NA	NA	NA	NA	1	1	NA	NA	NA	NA	NA	NA	NA	NA
CSHL1	1	0.366103926800652	NA	NA	NA	NA	NA	NA	NA	NA	NA	NA	NA	NA	NA	NA	NA	NA	1	0.285789279388957	NA	NA	NA	NA
CTBP1	1	1	1	1	NA	NA	NA	NA	NA	NA	NA	NA	NA	NA	1	1	1	1	NA	NA	NA	NA	NA	NA
CTBP2	1	0.00060258010966102	1	0.0652680225239784	1	0.00922386319575919	NA	NA	NA	NA	NA	NA	NA	NA	NA	NA	NA	NA	NA	NA	NA	NA	NA	NA
CTCF	1	1.05633617650535e-22	1	0.00157381357515519	1	9.59445793549256e-06	0.00618091446527772	0.999999999999561	1	0.999999999999735	1	1	1	1	1	1	1	0.028575183434911	1	1.11841945067792e-21	0.07804586925427	0.997720924533182	0.957115128499691	1
CTCFL	1	1	1	1	NA	NA	NA	NA	NA	NA	NA	NA	NA	NA	1	1	NA	NA	NA	NA	NA	NA	NA	NA
CTNNB1	1	1	NA	NA	1	1	NA	NA	NA	NA	NA	NA	NA	NA	NA	NA	NA	NA	NA	NA	NA	NA	NA	NA
CUL4A	1	1	NA	NA	NA	NA	NA	NA	NA	NA	NA	NA	NA	NA	1	1	NA	NA	NA	NA	NA	NA	NA	NA
CUX1	1	1	1	1	NA	NA	NA	NA	NA	NA	NA	NA	NA	NA	1	1	NA	NA	NA	NA	NA	NA	NA	NA
CXXC1	1	1	NA	NA	NA	NA	NA	NA	NA	NA	NA	NA	NA	NA	1	1	NA	NA	NA	NA	NA	NA	NA	NA
DACH1	1	1	NA	NA	NA	NA	NA	NA	NA	NA	NA	NA	NA	NA	1	1	NA	NA	NA	NA	NA	NA	NA	NA
DBP	1	1	1	1	NA	NA	NA	NA	NA	NA	NA	NA	NA	NA	NA	NA	NA	NA	NA	NA	NA	NA	NA	NA
DDIT3	1	1	1	1	NA	NA	NA	NA	NA	NA	NA	NA	NA	NA	NA	NA	NA	NA	NA	NA	NA	NA	NA	NA
DDX20	1	1	1	1	NA	NA	NA	NA	NA	NA	NA	NA	NA	NA	1	1	NA	NA	NA	NA	NA	NA	NA	NA
DDX21	1	1	1	1	NA	NA	NA	NA	NA	NA	NA	NA	NA	NA	NA	NA	NA	NA	NA	NA	NA	NA	NA	NA
DEAF1	1	1	NA	NA	NA	NA	NA	NA	NA	NA	NA	NA	NA	NA	1	1	NA	NA	NA	NA	NA	NA	NA	NA
DEK	1	1	1	1	NA	NA	NA	NA	NA	NA	NA	NA	NA	NA	NA	NA	NA	NA	NA	NA	NA	NA	NA	NA
DICER1	1	1	NA	NA	NA	NA	NA	NA	NA	NA	NA	NA	NA	NA	1	1	NA	NA	NA	NA	NA	NA	NA	NA
DIDO1	1	1	NA	NA	NA	NA	NA	NA	NA	NA	NA	NA	NA	NA	1	1	NA	NA	NA	NA	NA	NA	NA	NA
DLX1	1	1	1	1	NA	NA	NA	NA	NA	NA	NA	NA	NA	NA	NA	NA	NA	NA	NA	NA	NA	NA	NA	NA
DLX2	1	1	1	1	NA	NA	NA	NA	NA	NA	NA	NA	NA	NA	NA	NA	NA	NA	NA	NA	NA	NA	NA	NA
DLX4	1	1	1	1	NA	NA	NA	NA	NA	NA	NA	NA	NA	NA	NA	NA	NA	NA	NA	NA	NA	NA	NA	NA
DLX6	1	0.0877263082953265	1	0.126987719156937	NA	NA	NA	NA	NA	NA	NA	NA	NA	NA	NA	NA	NA	NA	NA	NA	NA	NA	NA	NA
DMAP1	1	1	NA	NA	NA	NA	NA	NA	NA	NA	NA	NA	NA	NA	1	1	NA	NA	NA	NA	NA	NA	NA	NA
DMRT1	1	0.736819099642174	1	0.920385481627389	NA	NA	NA	NA	NA	NA	NA	NA	NA	NA	NA	NA	NA	NA	NA	NA	NA	NA	NA	NA
DMRT2	1	1	1	1	NA	NA	NA	NA	NA	NA	NA	NA	NA	NA	NA	NA	NA	NA	NA	NA	NA	NA	NA	NA
DNMT1	1	1	NA	NA	NA	NA	NA	NA	NA	NA	NA	NA	NA	NA	1	1	NA	NA	1	1	NA	NA	NA	NA
DNMT3A	1	1	NA	NA	NA	NA	NA	NA	NA	NA	NA	NA	NA	NA	NA	NA	NA	NA	1	0.258028519401957	NA	NA	NA	NA
DNMT3B	1	1	1	1	NA	NA	NA	NA	NA	NA	NA	NA	NA	NA	1	1	NA	NA	1	1	NA	NA	NA	NA
DPF2	1	1	1	1	NA	NA	NA	NA	NA	NA	NA	NA	NA	NA	1	1	NA	NA	1	1	NA	NA	NA	NA
DRAP1	1	1	NA	NA	NA	NA	NA	NA	NA	NA	NA	NA	NA	NA	1	1	NA	NA	NA	NA	NA	NA	NA	NA
DROSHA	1	1	NA	NA	NA	NA	NA	NA	NA	NA	NA	NA	NA	NA	1	1	NA	NA	NA	NA	NA	NA	NA	NA
DTL	1	0.736819099642174	NA	NA	NA	NA	NA	NA	NA	NA	NA	NA	NA	NA	1	0.923943751285409	NA	NA	NA	NA	NA	NA	NA	NA
DUX4	0.533260064871619	1	NA	NA	0.311947404640551	1	NA	NA	NA	NA	NA	NA	NA	NA	NA	NA	NA	NA	NA	NA	NA	NA	NA	NA
E2F1	1	1	1	1	NA	NA	NA	NA	NA	NA	NA	NA	1	1	1	1	NA	NA	1	1	NA	NA	NA	NA
E2F2	1	1	1	1	NA	NA	NA	NA	NA	NA	NA	NA	NA	NA	NA	NA	NA	NA	NA	NA	NA	NA	NA	NA
E2F3	1	1	1	1	NA	NA	NA	NA	NA	NA	NA	NA	NA	NA	NA	NA	NA	NA	NA	NA	NA	NA	NA	NA
E2F4	1	1	1	1	NA	NA	NA	NA	NA	NA	1	1	NA	NA	1	1	NA	NA	1	1	NA	NA	NA	NA
E2F5	1	1	NA	NA	NA	NA	NA	NA	NA	NA	NA	NA	NA	NA	1	1	NA	NA	NA	NA	NA	NA	NA	NA
E2F6	1	1	1	1	1	0.409538568157503	NA	NA	NA	NA	NA	NA	NA	NA	1	1	NA	NA	NA	NA	NA	NA	NA	NA
E2F7	1	1	1	1	NA	NA	NA	NA	NA	NA	NA	NA	NA	NA	1	1	NA	NA	NA	NA	NA	NA	NA	NA
E2F8	1	1	1	1	NA	NA	NA	NA	NA	NA	NA	NA	NA	NA	1	1	NA	NA	1	1	NA	NA	NA	NA
E4F1	1	1	1	1	NA	NA	NA	NA	NA	NA	NA	NA	NA	NA	1	1	NA	NA	1	1	NA	NA	NA	NA
EBF1	1	1	NA	NA	NA	NA	NA	NA	NA	NA	NA	NA	NA	NA	NA	NA	NA	NA	1	1	NA	NA	NA	NA
EBF3	1	1	NA	NA	NA	NA	NA	NA	NA	NA	NA	NA	1	1	NA	NA	NA	NA	NA	NA	NA	NA	NA	NA
EBP	1	1	NA	NA	NA	NA	NA	NA	NA	NA	NA	NA	NA	NA	1	1	NA	NA	NA	NA	NA	NA	NA	NA
EED	1	1	NA	NA	NA	NA	NA	NA	NA	NA	NA	NA	NA	NA	NA	NA	NA	NA	1	1	NA	NA	NA	NA
EGR1	1	1	1	1	1	1	NA	NA	NA	NA	NA	NA	NA	NA	1	1	NA	NA	1	1	NA	NA	NA	NA
EGR2	1	1	1	1	NA	NA	NA	NA	NA	NA	NA	NA	NA	NA	NA	NA	1	1	1	1	NA	NA	NA	NA
EGR3	1	1	NA	NA	NA	NA	NA	NA	NA	NA	NA	NA	NA	NA	NA	NA	1	1	NA	NA	NA	NA	NA	NA
EHF	1	1	1	1	NA	NA	NA	NA	NA	NA	NA	NA	NA	NA	NA	NA	NA	NA	1	1	NA	NA	NA	NA
EHMT2	1	1	1	1	NA	NA	NA	NA	NA	NA	NA	NA	NA	NA	1	1	NA	NA	NA	NA	NA	NA	NA	NA
ELF1	1	1.47867705703614e-08	1	1	NA	NA	NA	NA	NA	NA	NA	NA	1	1	1	0.147021311977423	NA	NA	1	1	NA	NA	NA	NA
ELF2	1	1	1	1	NA	NA	NA	NA	NA	NA	NA	NA	NA	NA	NA	NA	NA	NA	NA	NA	NA	NA	NA	NA
ELF3	1	1	1	1	NA	NA	NA	NA	NA	NA	NA	NA	NA	NA	1	1	NA	NA	NA	NA	NA	NA	NA	NA
ELF4	1	1	1	1	NA	NA	NA	NA	NA	NA	NA	NA	NA	NA	1	1	1	1	NA	NA	NA	NA	NA	NA
ELF5	1	1	1	1	NA	NA	NA	NA	NA	NA	NA	NA	NA	NA	NA	NA	NA	NA	NA	NA	NA	NA	NA	NA
ELK1	1	1	1	1	NA	NA	NA	NA	NA	NA	NA	NA	NA	NA	1	1	NA	NA	NA	NA	NA	NA	NA	NA
ELK4	1	1	1	1	NA	NA	NA	NA	NA	NA	NA	NA	NA	NA	NA	NA	1	1	NA	NA	NA	NA	NA	NA
ELL2	1	1	1	1	NA	NA	NA	NA	NA	NA	NA	NA	NA	NA	1	1	1	1	NA	NA	NA	NA	NA	NA
EMSY	1	1	1	1	NA	NA	NA	NA	NA	NA	NA	NA	NA	NA	1	1	NA	NA	NA	NA	NA	NA	NA	NA
EMX1	1	1	1	1	NA	NA	NA	NA	NA	NA	NA	NA	NA	NA	NA	NA	NA	NA	NA	NA	NA	NA	NA	NA
EOMES	1	1	1	1	1	0.714707952724442	NA	NA	NA	NA	NA	NA	NA	NA	NA	NA	NA	NA	NA	NA	NA	NA	NA	NA
EP300	1	6.81941903649057e-13	1	1	1	0.0573221719630892	NA	NA	1	9.7910317262177e-10	1	0.00621481697516987	1	1	1	1	NA	NA	1	0.000787517808416879	NA	NA	NA	NA
EP400	1	1	1	1	NA	NA	NA	NA	NA	NA	NA	NA	NA	NA	1	1	NA	NA	NA	NA	NA	NA	NA	NA
EPAS1	1	1	1	1	NA	NA	NA	NA	NA	NA	NA	NA	NA	NA	1	1	NA	NA	1	1	NA	NA	NA	NA
ERCC6	1	1	NA	NA	NA	NA	NA	NA	NA	NA	NA	NA	NA	NA	NA	NA	NA	NA	NA	NA	NA	NA	NA	NA
ERCC8	1	1	NA	NA	NA	NA	NA	NA	NA	NA	NA	NA	NA	NA	NA	NA	NA	NA	NA	NA	NA	NA	NA	NA
ERF	1	1	1	1	NA	NA	NA	NA	NA	NA	NA	NA	NA	NA	1	1	NA	NA	NA	NA	NA	NA	NA	NA
ERG	1	2.29706285761146e-19	1	6.19424920854134e-08	NA	NA	NA	NA	NA	NA	NA	NA	NA	NA	1	7.39545290579517e-18	1	1	1	1	NA	NA	NA	NA
ESR1	1	0.0172255586990176	1	0.0434165744479241	NA	NA	NA	NA	NA	NA	NA	NA	NA	NA	1	1	NA	NA	1	1	NA	NA	NA	NA
ESR2	1	1	1	1	NA	NA	NA	NA	NA	NA	NA	NA	NA	NA	1	1	NA	NA	NA	NA	NA	NA	NA	NA
ESRRA	1	1	1	1	NA	NA	NA	NA	NA	NA	NA	NA	NA	NA	1	1	NA	NA	NA	NA	NA	NA	NA	NA
ETS1	1	7.66664908629207e-06	1	1	NA	NA	NA	NA	NA	NA	NA	NA	NA	NA	1	1	NA	NA	1	0.000337052067613022	NA	NA	NA	NA
ETS2	1	1	1	1	NA	NA	NA	NA	NA	NA	NA	NA	NA	NA	1	1	NA	NA	NA	NA	NA	NA	NA	NA
ETV1	1	1	NA	NA	NA	NA	NA	NA	NA	NA	NA	NA	NA	NA	1	1	NA	NA	1	1	NA	NA	NA	NA
ETV4	1	1	1	1	NA	NA	NA	NA	NA	NA	NA	NA	NA	NA	1	1	NA	NA	NA	NA	NA	NA	NA	NA
ETV5	1	1	1	1	NA	NA	NA	NA	NA	NA	NA	NA	NA	NA	1	1	NA	NA	1	1	NA	NA	NA	NA
ETV6	1	1	1	1	NA	NA	NA	NA	NA	NA	NA	NA	NA	NA	1	1	NA	NA	1	1	NA	NA	NA	NA
ETV7	1	1	1	1	NA	NA	NA	NA	NA	NA	NA	NA	NA	NA	NA	NA	NA	NA	NA	NA	NA	NA	NA	NA
EVX1	1	1	1	1	NA	NA	NA	NA	NA	NA	NA	NA	NA	NA	NA	NA	NA	NA	NA	NA	NA	NA	NA	NA
EWSR1	1	1	NA	NA	NA	NA	NA	NA	NA	NA	NA	NA	NA	NA	1	1	NA	NA	NA	NA	NA	NA	NA	NA
EZH2	1	7.53134219225753e-25	1	1	1	3.5576890383613e-09	NA	NA	1	4.08966950262252e-23	1	2.08251508825589e-48	1	1	1	0.00010961081434383	NA	NA	1	2.91107058648967e-39	NA	NA	NA	NA
F10	1	1	NA	NA	NA	NA	NA	NA	1	0.735928901020114	NA	NA	NA	NA	NA	NA	NA	NA	NA	NA	NA	NA	NA	NA
FAM208A	1	1	NA	NA	NA	NA	NA	NA	NA	NA	NA	NA	NA	NA	1	1	NA	NA	NA	NA	NA	NA	NA	NA
FERD3L	1	1	1	1	NA	NA	NA	NA	NA	NA	NA	NA	NA	NA	NA	NA	NA	NA	NA	NA	NA	NA	NA	NA
FEV	1	1	1	1	NA	NA	NA	NA	NA	NA	NA	NA	NA	NA	NA	NA	NA	NA	NA	NA	NA	NA	NA	NA
FEZF1	1	1	NA	NA	NA	NA	NA	NA	NA	NA	NA	NA	NA	NA	NA	NA	1	1	NA	NA	NA	NA	NA	NA
FIP1L1	1	1	NA	NA	NA	NA	NA	NA	NA	NA	NA	NA	NA	NA	1	1	NA	NA	NA	NA	NA	NA	NA	NA
FLI1	1	9.10389281345147e-13	NA	NA	NA	NA	NA	NA	NA	NA	NA	NA	NA	NA	1	1	1	1	1	1	NA	NA	NA	NA
FOS	1	1	1	1	1	1	NA	NA	NA	NA	NA	NA	NA	NA	1	1	NA	NA	1	1	NA	NA	NA	NA
FOSB	1	1	1	1	NA	NA	NA	NA	NA	NA	NA	NA	NA	NA	1	1	NA	NA	NA	NA	NA	NA	NA	NA
FOSL1	1	1	1	1	1	1	NA	NA	NA	NA	NA	NA	NA	NA	1	1	NA	NA	1	1	NA	NA	NA	NA
FOSL2	1	1	1	1	NA	NA	NA	NA	NA	NA	NA	NA	1	1	1	1	NA	NA	NA	NA	NA	NA	NA	NA
FOXA1	1	1	1	1	1	0.0573221719630892	NA	NA	NA	NA	NA	NA	NA	NA	1	1	1	1	1	0.150153859503796	NA	NA	NA	NA
FOXA2	1	1.18304805429096e-12	1	1	1	0.00486903830069434	NA	NA	NA	NA	NA	NA	NA	NA	1	5.83449330403966e-12	NA	NA	1	1	NA	NA	NA	NA
FOXA3	1	1	NA	NA	NA	NA	NA	NA	NA	NA	NA	NA	NA	NA	1	1	NA	NA	NA	NA	NA	NA	NA	NA
FOXC1	1	1	1	1	NA	NA	NA	NA	NA	NA	NA	NA	NA	NA	NA	NA	NA	NA	NA	NA	NA	NA	NA	NA
FOXD2	1	1	1	1	NA	NA	NA	NA	NA	NA	NA	NA	NA	NA	NA	NA	NA	NA	NA	NA	NA	NA	NA	NA
FOXD3	1	1	1	1	NA	NA	NA	NA	NA	NA	NA	NA	NA	NA	NA	NA	NA	NA	NA	NA	NA	NA	NA	NA
FOXF1	1	1	1	1	NA	NA	NA	NA	NA	NA	NA	NA	NA	NA	NA	NA	NA	NA	NA	NA	NA	NA	NA	NA
FOXF2	1	1	1	1	NA	NA	NA	NA	NA	NA	NA	NA	NA	NA	NA	NA	NA	NA	NA	NA	NA	NA	NA	NA
FOXG1	1	1	1	1	NA	NA	NA	NA	NA	NA	NA	NA	NA	NA	NA	NA	NA	NA	NA	NA	NA	NA	NA	NA
FOXH1	1	9.89463375371855e-05	NA	NA	1	4.32620647557964e-05	NA	NA	NA	NA	NA	NA	NA	NA	NA	NA	NA	NA	NA	NA	NA	NA	NA	NA
FOXJ2	1	1	1	1	NA	NA	NA	NA	NA	NA	NA	NA	NA	NA	1	1	NA	NA	NA	NA	NA	NA	NA	NA
FOXK1	1	1	1	1	NA	NA	NA	NA	NA	NA	NA	NA	NA	NA	NA	NA	1	1	NA	NA	NA	NA	NA	NA
FOXK2	1	1	1	1	NA	NA	NA	NA	NA	NA	NA	NA	NA	NA	1	1	1	1	1	1	NA	NA	NA	NA
FOXM1	1	1	1	1	1	1	NA	NA	NA	NA	NA	NA	1	1	1	1	1	1	1	1	NA	NA	NA	NA
FOXN3	1	1	1	1	NA	NA	NA	NA	NA	NA	NA	NA	NA	NA	NA	NA	NA	NA	NA	NA	NA	NA	NA	NA
FOXO1	1	1	1	1	NA	NA	NA	NA	NA	NA	NA	NA	NA	NA	NA	NA	NA	NA	NA	NA	NA	NA	NA	NA
FOXO3	1	1	1	1	NA	NA	NA	NA	NA	NA	NA	NA	NA	NA	1	1	NA	NA	NA	NA	NA	NA	NA	NA
FOXO4	1	1	1	1	NA	NA	NA	NA	NA	NA	NA	NA	NA	NA	NA	NA	NA	NA	NA	NA	NA	NA	NA	NA
FOXP1	1	1	1	1	1	1	NA	NA	NA	NA	NA	NA	NA	NA	1	1	NA	NA	NA	NA	NA	NA	NA	NA
FOXP2	1	1	1	1	NA	NA	NA	NA	NA	NA	NA	NA	1	1	NA	NA	NA	NA	NA	NA	NA	NA	NA	NA
FOXP3	1	1	1	1	NA	NA	NA	NA	NA	NA	NA	NA	NA	NA	NA	NA	NA	NA	NA	NA	NA	NA	NA	NA
FOXQ1	1	1	1	1	NA	NA	NA	NA	NA	NA	NA	NA	NA	NA	NA	NA	NA	NA	NA	NA	NA	NA	NA	NA
FOXR2	1	1	1	1	NA	NA	NA	NA	NA	NA	NA	NA	NA	NA	NA	NA	NA	NA	NA	NA	NA	NA	NA	NA
FUS	1	1	NA	NA	NA	NA	NA	NA	NA	NA	NA	NA	NA	NA	1	1	NA	NA	NA	NA	NA	NA	NA	NA
FXR1	1	1	NA	NA	NA	NA	NA	NA	NA	NA	NA	NA	NA	NA	NA	NA	NA	NA	NA	NA	NA	NA	NA	NA
FXR2	1	1	NA	NA	NA	NA	NA	NA	NA	NA	NA	NA	NA	NA	NA	NA	NA	NA	NA	NA	NA	NA	NA	NA
GABPA	1	1	1	1	1	1	NA	NA	NA	NA	NA	NA	1	1	1	1	NA	NA	1	1	NA	NA	NA	NA
GABPB1	1	1	NA	NA	NA	NA	NA	NA	NA	NA	NA	NA	NA	NA	1	1	NA	NA	NA	NA	NA	NA	NA	NA
GATA1	1	1	1	1	NA	NA	NA	NA	NA	NA	NA	NA	NA	NA	1	1	1	1	1	1	NA	NA	NA	NA
GATA2	1	1	1	1	1	1	NA	NA	NA	NA	NA	NA	0.0198153758825645	1	1	1	1	1	1	1	NA	NA	NA	NA
GATA3	1	1	1	1	1	1	NA	NA	NA	NA	NA	NA	0.767537350047102	1	1	1	NA	NA	0.0377326719059852	1	NA	NA	NA	NA
GATA4	1	1	1	1	1	1	NA	NA	NA	NA	NA	NA	NA	NA	1	1	NA	NA	1	1	NA	NA	NA	NA
GATA6	1	1	1	0.0218867103200233	1	1	NA	NA	NA	NA	NA	NA	NA	NA	NA	NA	NA	NA	NA	NA	NA	NA	NA	NA
GATAD1	1	1	1	1	NA	NA	NA	NA	NA	NA	NA	NA	NA	NA	1	1	NA	NA	NA	NA	NA	NA	NA	NA
GATAD2A	1	1	1	1	NA	NA	NA	NA	NA	NA	NA	NA	NA	NA	1	1	NA	NA	1	1	NA	NA	NA	NA
GATAD2B	1	1	1	1	NA	NA	NA	NA	NA	NA	NA	NA	NA	NA	1	1	NA	NA	1	1	NA	NA	NA	NA
GFI1	1	1	NA	NA	NA	NA	NA	NA	NA	NA	NA	NA	NA	NA	1	1	NA	NA	NA	NA	NA	NA	NA	NA
GFI1B	1	1	NA	NA	NA	NA	NA	NA	NA	NA	NA	NA	NA	NA	NA	NA	1	1	NA	NA	NA	NA	NA	NA
GLI1	1	0.181637020342433	1	0.24639466169291	NA	NA	NA	NA	NA	NA	NA	NA	NA	NA	NA	NA	NA	NA	NA	NA	NA	NA	NA	NA
GLI2	1	1	1	1	NA	NA	NA	NA	NA	NA	NA	NA	NA	NA	NA	NA	1	1	NA	NA	NA	NA	NA	NA
GLI3	1	1	1	1	NA	NA	NA	NA	NA	NA	NA	NA	NA	NA	NA	NA	NA	NA	NA	NA	NA	NA	NA	NA
GLI4	1	1	NA	NA	NA	NA	NA	NA	NA	NA	NA	NA	NA	NA	NA	NA	1	1	NA	NA	NA	NA	NA	NA
GLIS1	1	1	1	1	NA	NA	NA	NA	NA	NA	NA	NA	NA	NA	NA	NA	1	1	NA	NA	NA	NA	NA	NA
GLIS2	1	1	1	1	NA	NA	NA	NA	NA	NA	NA	NA	NA	NA	NA	NA	1	1	NA	NA	NA	NA	NA	NA
GLIS3	1	0.0189560160782631	1	1	NA	NA	NA	NA	NA	NA	NA	NA	NA	NA	NA	NA	NA	NA	NA	NA	NA	NA	NA	NA
GMEB1	1	1	1	1	NA	NA	NA	NA	NA	NA	NA	NA	NA	NA	1	1	NA	NA	NA	NA	NA	NA	NA	NA
GMEB2	1	1	1	1	NA	NA	NA	NA	NA	NA	NA	NA	NA	NA	1	1	NA	NA	NA	NA	NA	NA	NA	NA
GRHL1	1	1	1	1	NA	NA	NA	NA	NA	NA	NA	NA	NA	NA	NA	NA	NA	NA	NA	NA	NA	NA	NA	NA
GRHL2	1	1	1	1	NA	NA	NA	NA	NA	NA	NA	NA	NA	NA	NA	NA	NA	NA	1	0.00123556253362989	NA	NA	NA	NA
GRHL3	1	0.098601235353506	NA	NA	NA	NA	NA	NA	NA	NA	NA	NA	NA	NA	NA	NA	NA	NA	1	0.0108511510581493	NA	NA	NA	NA
GTF2A2	1	1	NA	NA	NA	NA	NA	NA	NA	NA	NA	NA	NA	NA	1	1	NA	NA	NA	NA	NA	NA	NA	NA
GTF2B	1	1	NA	NA	NA	NA	NA	NA	NA	NA	NA	NA	NA	NA	1	1	NA	NA	NA	NA	NA	NA	NA	NA
GTF2E2	1	1	NA	NA	NA	NA	NA	NA	NA	NA	NA	NA	NA	NA	1	1	NA	NA	NA	NA	NA	NA	NA	NA
GTF2F1	1	1	1	1	1	1	NA	NA	NA	NA	NA	NA	NA	NA	1	1	NA	NA	NA	NA	NA	NA	NA	NA
GTF3A	1	1	NA	NA	NA	NA	NA	NA	NA	NA	NA	NA	NA	NA	NA	NA	1	1	NA	NA	NA	NA	NA	NA
GTF3C2	1	1	1	1	NA	NA	NA	NA	NA	NA	NA	NA	NA	NA	1	1	NA	NA	NA	NA	NA	NA	NA	NA
GTF3C5	1	1	NA	NA	NA	NA	NA	NA	NA	NA	NA	NA	1	1	NA	NA	NA	NA	NA	NA	NA	NA	NA	NA
GZF1	1	1	1	1	NA	NA	NA	NA	NA	NA	NA	NA	NA	NA	NA	NA	NA	NA	NA	NA	NA	NA	NA	NA
H2AFZ	1	1	1	1	NA	NA	NA	NA	NA	NA	NA	NA	NA	NA	NA	NA	NA	NA	NA	NA	NA	NA	NA	NA
HAND1	1	1	1	1	1	1	NA	NA	NA	NA	NA	NA	NA	NA	NA	NA	NA	NA	NA	NA	NA	NA	NA	NA
HAND2	1	1	NA	NA	1	0.697846492855823	NA	NA	NA	NA	NA	NA	0.767537350047102	1	NA	NA	NA	NA	NA	NA	NA	NA	NA	NA
HBP1	1	1	1	1	NA	NA	NA	NA	NA	NA	NA	NA	NA	NA	1	1	NA	NA	NA	NA	NA	NA	NA	NA
HBZ	1	0.287003117854814	NA	NA	NA	NA	NA	NA	NA	NA	NA	NA	NA	NA	NA	NA	NA	NA	NA	NA	NA	NA	NA	NA
HCFC1	1	1	1	1	NA	NA	NA	NA	NA	NA	NA	NA	NA	NA	1	1	NA	NA	1	1	NA	NA	NA	NA
HDAC1	1	1	NA	NA	NA	NA	NA	NA	NA	NA	NA	NA	NA	NA	1	1	NA	NA	NA	NA	NA	NA	NA	NA
HDAC2	1	1	1	1	1	1	NA	NA	NA	NA	NA	NA	NA	NA	1	1	NA	NA	1	1	NA	NA	NA	NA
HDAC3	1	1	1	1	NA	NA	NA	NA	NA	NA	NA	NA	NA	NA	1	1	NA	NA	NA	NA	NA	NA	NA	NA
HDAC6	1	1	NA	NA	1	1	NA	NA	NA	NA	NA	NA	NA	NA	1	1	NA	NA	1	1	NA	NA	NA	NA
HDAC8	1	1	NA	NA	NA	NA	NA	NA	NA	NA	NA	NA	NA	NA	1	1	NA	NA	NA	NA	NA	NA	NA	NA
HDGF	1	1	1	1	NA	NA	NA	NA	NA	NA	NA	NA	NA	NA	1	1	1	1	1	1	NA	NA	NA	NA
HES1	1	1	1	1	NA	NA	NA	NA	NA	NA	NA	NA	NA	NA	1	1	NA	NA	NA	NA	NA	NA	NA	NA
HES2	1	0.0137086999246781	1	0.0218867103200233	NA	NA	NA	NA	NA	NA	NA	NA	NA	NA	NA	NA	NA	NA	NA	NA	NA	NA	NA	NA
HES4	1	1	1	1	NA	NA	NA	NA	NA	NA	NA	NA	NA	NA	NA	NA	NA	NA	NA	NA	NA	NA	NA	NA
HES5	1	1	1	1	NA	NA	NA	NA	NA	NA	NA	NA	NA	NA	NA	NA	NA	NA	NA	NA	NA	NA	NA	NA
HES7	1	1	1	1	NA	NA	NA	NA	NA	NA	NA	NA	NA	NA	NA	NA	NA	NA	NA	NA	NA	NA	NA	NA
HESX1	1	1	1	1	NA	NA	NA	NA	NA	NA	NA	NA	NA	NA	NA	NA	NA	NA	NA	NA	NA	NA	NA	NA
HEY1	1	1	1	1	1	1	NA	NA	NA	NA	NA	NA	NA	NA	NA	NA	NA	NA	NA	NA	NA	NA	NA	NA
HEY2	1	1	NA	NA	NA	NA	NA	NA	NA	NA	NA	NA	NA	NA	NA	NA	NA	NA	NA	NA	NA	NA	NA	NA
HEYL	1	1	1	1	NA	NA	NA	NA	NA	NA	NA	NA	NA	NA	NA	NA	NA	NA	NA	NA	NA	NA	NA	NA
HHEX	1	1	1	1	NA	NA	NA	NA	NA	NA	NA	NA	NA	NA	1	0.63119198871537	NA	NA	NA	NA	NA	NA	NA	NA
HIC1	1	1	NA	NA	NA	NA	NA	NA	NA	NA	NA	NA	NA	NA	NA	NA	1	1	NA	NA	NA	NA	NA	NA
HIC2	1	1	1	1	NA	NA	NA	NA	NA	NA	NA	NA	NA	NA	NA	NA	NA	NA	NA	NA	NA	NA	NA	NA
HIF1A	1	1	1	1	NA	NA	NA	NA	NA	NA	NA	NA	NA	NA	1	1	NA	NA	1	1	NA	NA	NA	NA
HIF3A	1	1	1	1	NA	NA	NA	NA	NA	NA	NA	NA	NA	NA	NA	NA	NA	NA	NA	NA	NA	NA	NA	NA
HINFP	1	1	1	1	NA	NA	NA	NA	NA	NA	NA	NA	NA	NA	1	1	NA	NA	NA	NA	NA	NA	NA	NA
HIRA	1	1	NA	NA	NA	NA	NA	NA	NA	NA	NA	NA	NA	NA	NA	NA	NA	NA	NA	NA	NA	NA	NA	NA
HIVEP1	1	1	1	1	NA	NA	NA	NA	NA	NA	NA	NA	NA	NA	NA	NA	NA	NA	NA	NA	NA	NA	NA	NA
HIVEP3	1	1	1	1	NA	NA	NA	NA	NA	NA	NA	NA	NA	NA	NA	NA	NA	NA	NA	NA	NA	NA	NA	NA
HLF	1	0.611747441438248	NA	NA	NA	NA	NA	NA	NA	NA	NA	NA	NA	NA	1	0.830795630377263	NA	NA	NA	NA	NA	NA	NA	NA
HMBOX1	1	1	1	0.301979161412482	NA	NA	NA	NA	NA	NA	NA	NA	NA	NA	1	1	NA	NA	1	1	NA	NA	NA	NA
HMCES	1	1	NA	NA	NA	NA	NA	NA	NA	NA	NA	NA	NA	NA	NA	NA	NA	NA	1	1	NA	NA	NA	NA
HMG20A	1	0.326992644364854	NA	NA	NA	NA	NA	NA	NA	NA	NA	NA	NA	NA	1	0.151852650606829	NA	NA	1	1	NA	NA	NA	NA
HMG20B	1	0.320008654813304	NA	NA	NA	NA	NA	NA	NA	NA	NA	NA	NA	NA	1	0.479563488323338	NA	NA	NA	NA	NA	NA	NA	NA
HMGA1	1	1	1	1	NA	NA	NA	NA	NA	NA	NA	NA	NA	NA	NA	NA	NA	NA	NA	NA	NA	NA	NA	NA
HMGA2	1	1	NA	NA	NA	NA	NA	NA	NA	NA	NA	NA	NA	NA	NA	NA	NA	NA	1	1	NA	NA	NA	NA
HMGB1	1	1	NA	NA	NA	NA	NA	NA	NA	NA	NA	NA	NA	NA	NA	NA	NA	NA	1	1	NA	NA	NA	NA
HMGB2	1	1	NA	NA	NA	NA	NA	NA	NA	NA	NA	NA	NA	NA	NA	NA	NA	NA	1	1	NA	NA	NA	NA
HMGN3	1	1	NA	NA	NA	NA	NA	NA	NA	NA	NA	NA	NA	NA	1	1	NA	NA	NA	NA	NA	NA	NA	NA
HMGXB4	1	1	NA	NA	NA	NA	NA	NA	NA	NA	NA	NA	NA	NA	1	1	NA	NA	NA	NA	NA	NA	NA	NA
HNF1A	1	1.31607827305888e-05	1	1.35877186135451e-06	NA	NA	NA	NA	NA	NA	NA	NA	NA	NA	1	0.264612194940857	NA	NA	1	3.84534596730475e-06	NA	NA	NA	NA
HNF1B	1	1	1	0.0192949324048393	1	1	NA	NA	NA	NA	NA	NA	NA	NA	NA	NA	NA	NA	NA	NA	NA	NA	NA	NA
HNF4A	1	1	1	1	1	1	NA	NA	NA	NA	NA	NA	NA	NA	1	1	NA	NA	1	1	NA	NA	NA	NA
HNF4G	1	0.0162116062590386	1	0.0533365291107388	NA	NA	NA	NA	NA	NA	NA	NA	NA	NA	1	0.0104991812526508	NA	NA	1	1.26142036637128e-08	NA	NA	NA	NA
HNRNPH1	1	1	NA	NA	NA	NA	NA	NA	NA	NA	NA	NA	NA	NA	1	1	NA	NA	NA	NA	NA	NA	NA	NA
HNRNPK	1	1	NA	NA	NA	NA	NA	NA	NA	NA	NA	NA	NA	NA	1	1	NA	NA	NA	NA	NA	NA	NA	NA
HNRNPL	1	1	NA	NA	NA	NA	NA	NA	NA	NA	NA	NA	NA	NA	1	1	NA	NA	NA	NA	NA	NA	NA	NA
HNRNPLL	1	1	NA	NA	NA	NA	NA	NA	NA	NA	NA	NA	NA	NA	1	1	NA	NA	NA	NA	NA	NA	NA	NA
HNRNPUL1	1	1	NA	NA	NA	NA	NA	NA	NA	NA	NA	NA	NA	NA	1	1	NA	NA	NA	NA	NA	NA	NA	NA
HOMEZ	1	1	NA	NA	NA	NA	NA	NA	NA	NA	NA	NA	NA	NA	1	1	NA	NA	NA	NA	NA	NA	NA	NA
HOXA1	1	1	1	1	NA	NA	NA	NA	NA	NA	NA	NA	NA	NA	NA	NA	NA	NA	NA	NA	NA	NA	NA	NA
HOXA10	1	1	1	1	NA	NA	NA	NA	NA	NA	NA	NA	NA	NA	NA	NA	NA	NA	NA	NA	NA	NA	NA	NA
HOXA11	1	1	1	1	NA	NA	NA	NA	NA	NA	NA	NA	NA	NA	NA	NA	NA	NA	NA	NA	NA	NA	NA	NA
HOXA13	1	1	1	1	NA	NA	NA	NA	NA	NA	NA	NA	NA	NA	NA	NA	NA	NA	NA	NA	NA	NA	NA	NA
HOXA2	1	1	1	1	NA	NA	NA	NA	NA	NA	NA	NA	NA	NA	NA	NA	NA	NA	NA	NA	NA	NA	NA	NA
HOXA4	1	1	1	1	NA	NA	NA	NA	NA	NA	NA	NA	NA	NA	NA	NA	NA	NA	NA	NA	NA	NA	NA	NA
HOXA5	1	1	1	1	NA	NA	NA	NA	NA	NA	NA	NA	NA	NA	NA	NA	NA	NA	NA	NA	NA	NA	NA	NA
HOXA6	1	1	1	1	NA	NA	NA	NA	NA	NA	NA	NA	NA	NA	NA	NA	NA	NA	NA	NA	NA	NA	NA	NA
HOXA7	1	1	1	1	NA	NA	NA	NA	NA	NA	NA	NA	NA	NA	NA	NA	NA	NA	NA	NA	NA	NA	NA	NA
HOXA9	1	0.709916013309386	1	1	NA	NA	NA	NA	NA	NA	NA	NA	NA	NA	1	1	NA	NA	NA	NA	NA	NA	NA	NA
HOXB1	1	1	1	1	NA	NA	NA	NA	NA	NA	NA	NA	NA	NA	NA	NA	NA	NA	NA	NA	NA	NA	NA	NA
HOXB13	1	1	1	1	NA	NA	NA	NA	NA	NA	NA	NA	NA	NA	NA	NA	NA	NA	NA	NA	NA	NA	NA	NA
HOXB2	1	1	1	1	NA	NA	NA	NA	NA	NA	NA	NA	NA	NA	NA	NA	NA	NA	NA	NA	NA	NA	NA	NA
HOXB4	1	1	1	1	NA	NA	NA	NA	NA	NA	NA	NA	NA	NA	NA	NA	NA	NA	NA	NA	NA	NA	NA	NA
HOXB5	1	1	1	1	NA	NA	NA	NA	NA	NA	NA	NA	NA	NA	NA	NA	NA	NA	NA	NA	NA	NA	NA	NA
HOXB6	1	1	1	1	NA	NA	NA	NA	NA	NA	NA	NA	NA	NA	NA	NA	NA	NA	NA	NA	NA	NA	NA	NA
HOXB7	1	0.105236400466304	1	1	NA	NA	NA	NA	NA	NA	NA	NA	NA	NA	NA	NA	NA	NA	NA	NA	NA	NA	NA	NA
HOXB8	1	1	1	1	NA	NA	NA	NA	NA	NA	NA	NA	NA	NA	NA	NA	NA	NA	NA	NA	NA	NA	NA	NA
HOXC11	1	1	1	1	NA	NA	NA	NA	NA	NA	NA	NA	NA	NA	NA	NA	NA	NA	NA	NA	NA	NA	NA	NA
HOXC13	1	1	1	1	NA	NA	NA	NA	NA	NA	NA	NA	NA	NA	NA	NA	NA	NA	NA	NA	NA	NA	NA	NA
HOXC5	1	1	1	1	NA	NA	NA	NA	NA	NA	NA	NA	NA	NA	NA	NA	NA	NA	NA	NA	NA	NA	NA	NA
HOXC6	1	1	1	1	NA	NA	NA	NA	NA	NA	NA	NA	NA	NA	NA	NA	NA	NA	NA	NA	NA	NA	NA	NA
HOXC8	1	1	1	1	NA	NA	NA	NA	NA	NA	NA	NA	NA	NA	NA	NA	NA	NA	NA	NA	NA	NA	NA	NA
HOXC9	1	1	NA	NA	NA	NA	NA	NA	NA	NA	NA	NA	0.39826995210565	1	NA	NA	NA	NA	NA	NA	NA	NA	NA	NA
HOXD1	1	1	1	1	NA	NA	NA	NA	NA	NA	NA	NA	NA	NA	NA	NA	NA	NA	NA	NA	NA	NA	NA	NA
HOXD11	1	1	1	1	NA	NA	NA	NA	NA	NA	NA	NA	NA	NA	NA	NA	NA	NA	NA	NA	NA	NA	NA	NA
HOXD13	1	1	1	1	NA	NA	NA	NA	NA	NA	NA	NA	NA	NA	NA	NA	NA	NA	NA	NA	NA	NA	NA	NA
HOXD4	1	1	1	1	NA	NA	NA	NA	NA	NA	NA	NA	NA	NA	NA	NA	NA	NA	NA	NA	NA	NA	NA	NA
HOXD9	1	1	1	1	NA	NA	NA	NA	NA	NA	NA	NA	NA	NA	NA	NA	NA	NA	NA	NA	NA	NA	NA	NA
HSF1	1	1	1	1	1	1	NA	NA	NA	NA	NA	NA	NA	NA	1	0.923943751285409	NA	NA	1	1	NA	NA	NA	NA
HSF2	1	1	1	1	NA	NA	NA	NA	NA	NA	NA	NA	NA	NA	1	1	NA	NA	NA	NA	NA	NA	NA	NA
HSF4	1	1	1	1	NA	NA	NA	NA	NA	NA	NA	NA	NA	NA	NA	NA	NA	NA	NA	NA	NA	NA	NA	NA
ID1	1	1	1	1	NA	NA	NA	NA	NA	NA	NA	NA	NA	NA	NA	NA	NA	NA	NA	NA	NA	NA	NA	NA
ID2	1	1	1	1	NA	NA	NA	NA	NA	NA	NA	NA	NA	NA	NA	NA	NA	NA	NA	NA	NA	NA	NA	NA
ID3	1	1	1	1	NA	NA	NA	NA	NA	NA	NA	NA	NA	NA	1	1	NA	NA	NA	NA	NA	NA	NA	NA
ID4	1	1	1	1	NA	NA	NA	NA	NA	NA	NA	NA	NA	NA	NA	NA	NA	NA	NA	NA	NA	NA	NA	NA
IGLV5-37	1	1	NA	NA	NA	NA	NA	NA	NA	NA	NA	NA	NA	NA	NA	NA	NA	NA	1	1	NA	NA	NA	NA
IKZF1	1	1	NA	NA	NA	NA	NA	NA	NA	NA	NA	NA	NA	NA	1	1	NA	NA	1	1	NA	NA	NA	NA
IKZF2	1	1	NA	NA	NA	NA	NA	NA	NA	NA	NA	NA	NA	NA	NA	NA	NA	NA	1	1	NA	NA	NA	NA
IKZF3	1	1	NA	NA	NA	NA	NA	NA	NA	NA	NA	NA	NA	NA	NA	NA	1	1	NA	NA	NA	NA	NA	NA
IKZF5	1	1	1	1	NA	NA	NA	NA	NA	NA	NA	NA	NA	NA	1	1	NA	NA	NA	NA	NA	NA	NA	NA
ILF3	1	1	NA	NA	NA	NA	NA	NA	NA	NA	NA	NA	NA	NA	1	1	NA	NA	NA	NA	NA	NA	NA	NA
ILK	1	1	NA	NA	NA	NA	NA	NA	NA	NA	NA	NA	NA	NA	1	1	NA	NA	NA	NA	NA	NA	NA	NA
INO80	1	1	NA	NA	NA	NA	NA	NA	NA	NA	NA	NA	NA	NA	1	1	NA	NA	NA	NA	NA	NA	NA	NA
INSM2	1	1	NA	NA	NA	NA	NA	NA	NA	NA	NA	NA	NA	NA	NA	NA	1	1	NA	NA	NA	NA	NA	NA
INTS11	1	2.48898170527884e-09	1	2.88478848706434e-07	NA	NA	NA	NA	NA	NA	NA	NA	NA	NA	1	1	NA	NA	NA	NA	NA	NA	NA	NA
INTS13	1	1	NA	NA	NA	NA	NA	NA	NA	NA	NA	NA	NA	NA	1	1	NA	NA	NA	NA	NA	NA	NA	NA
IRF1	1	1	1	1	NA	NA	NA	NA	NA	NA	NA	NA	NA	NA	1	1	NA	NA	1	1	NA	NA	NA	NA
IRF2	1	1	1	1	NA	NA	NA	NA	NA	NA	NA	NA	NA	NA	1	1	1	4.79110090843518e-05	NA	NA	NA	NA	NA	NA
IRF3	1	1	1	1	NA	NA	NA	NA	NA	NA	NA	NA	1	1	1	1	NA	NA	1	1	NA	NA	NA	NA
IRF4	1	1	1	1	NA	NA	NA	NA	NA	NA	NA	NA	NA	NA	1	1	NA	NA	1	1	NA	NA	NA	NA
IRF5	1	1	NA	NA	NA	NA	NA	NA	NA	NA	NA	NA	NA	NA	NA	NA	NA	NA	1	1	NA	NA	NA	NA
IRF8	1	1	1	1	NA	NA	NA	NA	NA	NA	NA	NA	NA	NA	NA	NA	NA	NA	NA	NA	NA	NA	NA	NA
IRF9	1	1	1	1	NA	NA	NA	NA	NA	NA	NA	NA	NA	NA	1	0.979357784252587	NA	NA	NA	NA	NA	NA	NA	NA
IRX2	1	1	1	1	NA	NA	NA	NA	NA	NA	NA	NA	NA	NA	NA	NA	NA	NA	NA	NA	NA	NA	NA	NA
IRX3	1	1	1	1	NA	NA	NA	NA	NA	NA	NA	NA	NA	NA	NA	NA	NA	NA	NA	NA	NA	NA	NA	NA
IRX5	1	1	1	1	NA	NA	NA	NA	NA	NA	NA	NA	NA	NA	NA	NA	NA	NA	NA	NA	NA	NA	NA	NA
ISL1	0.169131152614951	1	1	1	NA	NA	NA	NA	NA	NA	NA	NA	0.0375150644105246	1	NA	NA	NA	NA	NA	NA	NA	NA	NA	NA
ISL2	1	1	1	1	NA	NA	NA	NA	NA	NA	NA	NA	NA	NA	NA	NA	NA	NA	NA	NA	NA	NA	NA	NA
JARID2	1	2.41195975978022e-28	NA	NA	1	3.46010926450487e-20	NA	NA	NA	NA	NA	NA	NA	NA	NA	NA	NA	NA	NA	NA	NA	NA	NA	NA
JDP2	1	1	1	1	NA	NA	NA	NA	NA	NA	NA	NA	NA	NA	NA	NA	NA	NA	NA	NA	NA	NA	NA	NA
JMJD6	1	1	1	1	NA	NA	NA	NA	NA	NA	NA	NA	NA	NA	NA	NA	NA	NA	NA	NA	NA	NA	NA	NA
JUN	1	1	1	1	1	0.776903449322897	NA	NA	NA	NA	NA	NA	NA	NA	1	1	NA	NA	1	0.430984728254346	NA	NA	NA	NA
JUNB	1	1	1	1	NA	NA	NA	NA	NA	NA	NA	NA	NA	NA	1	1	NA	NA	1	1	NA	NA	NA	NA
JUND	1	1	1	1	1	1	NA	NA	NA	NA	NA	NA	1	1	1	1	NA	NA	1	1	NA	NA	NA	NA
KAT2A	1	1	1	1	NA	NA	NA	NA	NA	NA	NA	NA	NA	NA	NA	NA	NA	NA	1	1	NA	NA	NA	NA
KAT2B	1	1	NA	NA	NA	NA	NA	NA	NA	NA	NA	NA	NA	NA	1	1	NA	NA	NA	NA	NA	NA	NA	NA
KAT5	1	1	NA	NA	NA	NA	NA	NA	NA	NA	NA	NA	NA	NA	NA	NA	NA	NA	1	1	NA	NA	NA	NA
KAT7	1	1	1	1	NA	NA	NA	NA	NA	NA	NA	NA	NA	NA	1	1	NA	NA	NA	NA	NA	NA	NA	NA
KAT8	1	1	NA	NA	NA	NA	NA	NA	NA	NA	NA	NA	NA	NA	1	1	NA	NA	NA	NA	NA	NA	NA	NA
KDM1A	1	1	1	1	1	1	NA	NA	NA	NA	NA	NA	NA	NA	1	1	NA	NA	1	1	NA	NA	NA	NA
KDM2B	1	1	NA	NA	NA	NA	NA	NA	NA	NA	NA	NA	NA	NA	NA	NA	NA	NA	NA	NA	NA	NA	NA	NA
KDM3A	1	1	NA	NA	NA	NA	NA	NA	NA	NA	NA	NA	NA	NA	1	1	NA	NA	NA	NA	NA	NA	NA	NA
KDM4A	1	0.128003324680288	NA	NA	1	0.0573221719630892	NA	NA	NA	NA	NA	NA	NA	NA	NA	NA	NA	NA	NA	NA	NA	NA	NA	NA
KDM4B	1	1	NA	NA	NA	NA	NA	NA	NA	NA	NA	NA	NA	NA	1	1	NA	NA	NA	NA	NA	NA	NA	NA
KDM5A	1	1	1	1	1	1	NA	NA	NA	NA	NA	NA	NA	NA	1	1	NA	NA	1	1	NA	NA	NA	NA
KDM5B	1	1	1	1	1	1	NA	NA	NA	NA	NA	NA	NA	NA	1	1	NA	NA	NA	NA	NA	NA	NA	NA
KDM5C	1	1	NA	NA	1	1	NA	NA	NA	NA	NA	NA	NA	NA	1	1	NA	NA	NA	NA	NA	NA	NA	NA
KDM5D	1	1	1	1	NA	NA	NA	NA	NA	NA	NA	NA	NA	NA	NA	NA	NA	NA	NA	NA	NA	NA	NA	NA
KDM6A	1	1	1	1	NA	NA	NA	NA	NA	NA	NA	NA	NA	NA	1	1	NA	NA	NA	NA	NA	NA	NA	NA
KLF1	1	1	NA	NA	NA	NA	NA	NA	NA	NA	NA	NA	NA	NA	1	1	1	1	NA	NA	NA	NA	NA	NA
KLF10	1	1	1	1	NA	NA	NA	NA	NA	NA	NA	NA	NA	NA	1	1	1	1	NA	NA	NA	NA	NA	NA
KLF11	1	1	1	1	NA	NA	NA	NA	NA	NA	NA	NA	NA	NA	1	1	NA	NA	NA	NA	NA	NA	NA	NA
KLF12	1	1	NA	NA	NA	NA	NA	NA	NA	NA	NA	NA	NA	NA	NA	NA	1	1	NA	NA	NA	NA	NA	NA
KLF13	1	1	1	1	NA	NA	NA	NA	NA	NA	NA	NA	NA	NA	1	1	1	1	NA	NA	NA	NA	NA	NA
KLF14	1	1	NA	NA	NA	NA	NA	NA	NA	NA	NA	NA	NA	NA	NA	NA	1	1	NA	NA	NA	NA	NA	NA
KLF15	1	1	1	1	NA	NA	NA	NA	NA	NA	NA	NA	NA	NA	NA	NA	1	1	NA	NA	NA	NA	NA	NA
KLF16	1	1	NA	NA	NA	NA	NA	NA	NA	NA	NA	NA	NA	NA	1	1	1	1	NA	NA	NA	NA	NA	NA
KLF17	1	1	NA	NA	NA	NA	NA	NA	NA	NA	NA	NA	NA	NA	NA	NA	1	1	NA	NA	NA	NA	NA	NA
KLF3	1	1	1	1	NA	NA	NA	NA	NA	NA	NA	NA	NA	NA	NA	NA	NA	NA	NA	NA	NA	NA	NA	NA
KLF4	1	1	1	1	1	1	NA	NA	NA	NA	NA	NA	1	1	NA	NA	1	1	1	1	NA	NA	NA	NA
KLF5	1	1	1	1	1	1	NA	NA	NA	NA	NA	NA	NA	NA	NA	NA	1	1	1	1	NA	NA	NA	NA
KLF6	1	1	1	1	NA	NA	NA	NA	NA	NA	NA	NA	NA	NA	1	1	NA	NA	NA	NA	NA	NA	NA	NA
KLF7	1	1	NA	NA	NA	NA	NA	NA	NA	NA	NA	NA	NA	NA	NA	NA	1	1	NA	NA	NA	NA	NA	NA
KLF8	1	1	NA	NA	NA	NA	NA	NA	NA	NA	NA	NA	NA	NA	NA	NA	1	1	NA	NA	NA	NA	NA	NA
KLF9	1	1	1	1	NA	NA	NA	NA	NA	NA	NA	NA	1	1	1	1	1	1	NA	NA	NA	NA	NA	NA
KMT2A	1	6.52697748727916e-18	1	1	NA	NA	NA	NA	NA	NA	NA	NA	NA	NA	1	2.09483309657187e-12	1	1	NA	NA	NA	NA	NA	NA
KMT2B	1	1	1	1	NA	NA	NA	NA	NA	NA	NA	NA	NA	NA	1	1	1	1	NA	NA	NA	NA	NA	NA
KMT2C	1	1	1	1	NA	NA	NA	NA	NA	NA	NA	NA	NA	NA	NA	NA	NA	NA	NA	NA	NA	NA	NA	NA
KMT2D	1	1	NA	NA	NA	NA	NA	NA	NA	NA	NA	NA	NA	NA	NA	NA	NA	NA	1	1	NA	NA	NA	NA
L3MBTL2	1	1	NA	NA	NA	NA	NA	NA	NA	NA	NA	NA	NA	NA	1	1	1	1	NA	NA	NA	NA	NA	NA
L3MBTL4	1	1	NA	NA	NA	NA	NA	NA	NA	NA	NA	NA	NA	NA	1	1	NA	NA	NA	NA	NA	NA	NA	NA
LAMTOR5	1	1	NA	NA	NA	NA	NA	NA	NA	NA	NA	NA	NA	NA	NA	NA	NA	NA	1	1	NA	NA	NA	NA
LCORL	1	0.287003117854814	NA	NA	NA	NA	NA	NA	NA	NA	NA	NA	NA	NA	1	0.453580027722562	NA	NA	NA	NA	NA	NA	NA	NA
LDB1	1	1	NA	NA	NA	NA	NA	NA	NA	NA	NA	NA	NA	NA	1	1	NA	NA	NA	NA	NA	NA	NA	NA
LEF1	1	1	1	1	1	1	NA	NA	NA	NA	NA	NA	NA	NA	1	1	1	1	NA	NA	NA	NA	NA	NA
LEO1	1	1	NA	NA	NA	NA	NA	NA	NA	NA	NA	NA	NA	NA	NA	NA	NA	NA	NA	NA	NA	NA	NA	NA
LHX2	1	1	1	1	NA	NA	NA	NA	NA	NA	1	1	NA	NA	NA	NA	NA	NA	NA	NA	NA	NA	NA	NA
LHX3	1	1	1	1	NA	NA	NA	NA	NA	NA	NA	NA	NA	NA	NA	NA	NA	NA	NA	NA	NA	NA	NA	NA
LHX4	1	1	1	1	NA	NA	NA	NA	NA	NA	NA	NA	NA	NA	NA	NA	NA	NA	NA	NA	NA	NA	NA	NA
LHX5	1	1	1	1	NA	NA	NA	NA	NA	NA	NA	NA	NA	NA	NA	NA	NA	NA	NA	NA	NA	NA	NA	NA
LHX6	1	1	1	1	NA	NA	NA	NA	NA	NA	NA	NA	NA	NA	NA	NA	NA	NA	NA	NA	NA	NA	NA	NA
LHX9	1	1	1	1	NA	NA	NA	NA	NA	NA	NA	NA	NA	NA	NA	NA	NA	NA	NA	NA	NA	NA	NA	NA
LMNA	1	1	NA	NA	NA	NA	NA	NA	NA	NA	NA	NA	NA	NA	NA	NA	NA	NA	1	1	NA	NA	NA	NA
LMNB1	1	1	NA	NA	NA	NA	NA	NA	NA	NA	NA	NA	NA	NA	NA	NA	NA	NA	1	1	NA	NA	NA	NA
LMX1B	1	1	1	1	NA	NA	NA	NA	NA	NA	NA	NA	NA	NA	NA	NA	NA	NA	NA	NA	NA	NA	NA	NA
LYL1	1	1	1	1	NA	NA	NA	NA	NA	NA	NA	NA	NA	NA	1	1	1	1	NA	NA	NA	NA	NA	NA
MAF	1	1	NA	NA	NA	NA	NA	NA	NA	NA	NA	NA	NA	NA	NA	NA	NA	NA	1	1	NA	NA	NA	NA
MAFB	1	1	1	1	NA	NA	NA	NA	NA	NA	NA	NA	NA	NA	NA	NA	NA	NA	1	1	NA	NA	NA	NA
MAFF	1	1	1	1	NA	NA	NA	NA	NA	NA	NA	NA	NA	NA	1	0.555487165673659	NA	NA	NA	NA	NA	NA	NA	NA
MAFG	1	0.00529426457956581	1	2.70556456850796e-05	NA	NA	NA	NA	NA	NA	NA	NA	NA	NA	1	0.00855682351305481	NA	NA	NA	NA	NA	NA	NA	NA
MAFK	1	1	1	1	NA	NA	NA	NA	NA	NA	NA	NA	NA	NA	1	1	NA	NA	NA	NA	NA	NA	NA	NA
MAML1	1	0.106680056184422	NA	NA	NA	NA	NA	NA	NA	NA	NA	NA	NA	NA	NA	NA	NA	NA	NA	NA	NA	NA	NA	NA
MAX	1	1.52906226711761e-10	1	1	1	0.010776311127164	NA	NA	NA	NA	NA	NA	1	1	1	1	NA	NA	1	1	NA	NA	NA	NA
MAZ	1	1	1	1	NA	NA	NA	NA	NA	NA	NA	NA	NA	NA	NA	NA	1	1	NA	NA	NA	NA	NA	NA
MBD1	1	0.685652295463005	NA	NA	NA	NA	NA	NA	NA	NA	NA	NA	NA	NA	1	0.906631195686333	NA	NA	NA	NA	NA	NA	NA	NA
MBD2	1	1	1	1	NA	NA	NA	NA	NA	NA	NA	NA	NA	NA	1	1	NA	NA	NA	NA	NA	NA	NA	NA
MBD4	1	1	1	1	NA	NA	NA	NA	NA	NA	NA	NA	NA	NA	1	1	NA	NA	NA	NA	NA	NA	NA	NA
MBL2	1	1	1	1	NA	NA	NA	NA	NA	NA	NA	NA	NA	NA	NA	NA	NA	NA	NA	NA	NA	NA	NA	NA
MCM2	1	1	NA	NA	NA	NA	NA	NA	NA	NA	NA	NA	NA	NA	1	1	NA	NA	NA	NA	NA	NA	NA	NA
MCM3	1	1	NA	NA	NA	NA	NA	NA	NA	NA	NA	NA	NA	NA	1	1	NA	NA	NA	NA	NA	NA	NA	NA
MCM5	1	1	NA	NA	NA	NA	NA	NA	NA	NA	NA	NA	NA	NA	1	1	NA	NA	NA	NA	NA	NA	NA	NA
MCM7	1	1	1	1	NA	NA	NA	NA	NA	NA	NA	NA	NA	NA	1	1	NA	NA	NA	NA	NA	NA	NA	NA
MCRS1	1	1	NA	NA	NA	NA	NA	NA	NA	NA	NA	NA	NA	NA	1	1	NA	NA	NA	NA	NA	NA	NA	NA
MDM2	1	1	NA	NA	NA	NA	NA	NA	NA	NA	NA	NA	NA	NA	NA	NA	NA	NA	NA	NA	NA	NA	NA	NA
MECOM	1	1	1	1	NA	NA	NA	NA	NA	NA	NA	NA	NA	NA	NA	NA	NA	NA	NA	NA	NA	NA	NA	NA
MED12	1	1	1	1	NA	NA	NA	NA	NA	NA	NA	NA	NA	NA	NA	NA	NA	NA	NA	NA	NA	NA	NA	NA
MEF2A	1	1	1	1	NA	NA	NA	NA	NA	NA	NA	NA	1	1	1	1	NA	NA	1	1	NA	NA	NA	NA
MEF2B	1	1	NA	NA	NA	NA	NA	NA	NA	NA	NA	NA	NA	NA	1	1	NA	NA	1	0.0633739150169922	NA	NA	NA	NA
MEF2C	0.718390255773762	1	1	1	NA	NA	NA	NA	NA	NA	NA	NA	NA	NA	NA	NA	NA	NA	0.507759189562349	1	NA	NA	NA	NA
MEF2D	1	1	1	1	NA	NA	NA	NA	NA	NA	NA	NA	NA	NA	1	1	NA	NA	NA	NA	NA	NA	NA	NA
MEIS1	1	1	NA	NA	NA	NA	NA	NA	NA	NA	NA	NA	NA	NA	1	1	NA	NA	1	1	NA	NA	NA	NA
MEIS2	1	1	1	1	NA	NA	NA	NA	NA	NA	NA	NA	NA	NA	1	1	NA	NA	NA	NA	NA	NA	NA	NA
MEN1	1	1	NA	NA	NA	NA	NA	NA	NA	NA	NA	NA	NA	NA	NA	NA	NA	NA	NA	NA	NA	NA	NA	NA
MEOX2	1	1	1	1	NA	NA	NA	NA	NA	NA	NA	NA	NA	NA	NA	NA	NA	NA	NA	NA	NA	NA	NA	NA
METTL14	1	9.92999073136518e-05	NA	NA	NA	NA	NA	NA	NA	NA	NA	NA	NA	NA	1	0.00020680266224541	NA	NA	NA	NA	NA	NA	NA	NA
METTL3	1	1	NA	NA	NA	NA	NA	NA	NA	NA	NA	NA	NA	NA	1	1	NA	NA	NA	NA	NA	NA	NA	NA
MGA	1	1	NA	NA	NA	NA	NA	NA	NA	NA	NA	NA	NA	NA	1	1	NA	NA	NA	NA	NA	NA	NA	NA
MIER1	1	1	NA	NA	NA	NA	NA	NA	NA	NA	NA	NA	NA	NA	1	1	NA	NA	NA	NA	NA	NA	NA	NA
MIER2	1	1	NA	NA	NA	NA	NA	NA	NA	NA	NA	NA	NA	NA	1	1	NA	NA	NA	NA	NA	NA	NA	NA
MIER3	1	1	NA	NA	NA	NA	NA	NA	NA	NA	NA	NA	NA	NA	1	1	NA	NA	NA	NA	NA	NA	NA	NA
MITF	1	1	1	1	NA	NA	NA	NA	NA	NA	1	1	NA	NA	1	1	NA	NA	NA	NA	NA	NA	NA	NA
MIXL1	1	1	1	1	NA	NA	NA	NA	NA	NA	NA	NA	NA	NA	1	1	NA	NA	NA	NA	NA	NA	NA	NA
MLLT1	0.169131152614951	1	1	1	NA	NA	NA	NA	NA	NA	NA	NA	NA	NA	1	1	NA	NA	0.0377326719059852	1	NA	NA	NA	NA
MLX	1	1	NA	NA	NA	NA	NA	NA	NA	NA	NA	NA	NA	NA	1	1	NA	NA	NA	NA	NA	NA	NA	NA
MNT	1	1	1	1	NA	NA	NA	NA	NA	NA	NA	NA	NA	NA	1	1	NA	NA	NA	NA	NA	NA	NA	NA
MNX1	1	1	1	1	NA	NA	NA	NA	NA	NA	NA	NA	NA	NA	NA	NA	NA	NA	NA	NA	NA	NA	NA	NA
MORC2	1	1	NA	NA	NA	NA	NA	NA	NA	NA	NA	NA	NA	NA	1	1	NA	NA	NA	NA	NA	NA	NA	NA
MPHOSPH8	1	1	NA	NA	NA	NA	NA	NA	NA	NA	NA	NA	NA	NA	1	1	NA	NA	NA	NA	NA	NA	NA	NA
MSC	1	1	1	1	NA	NA	NA	NA	NA	NA	NA	NA	NA	NA	NA	NA	NA	NA	NA	NA	NA	NA	NA	NA
MSX1	1	1	1	1	NA	NA	NA	NA	NA	NA	NA	NA	NA	NA	NA	NA	NA	NA	NA	NA	NA	NA	NA	NA
MSX2	1	1	1	1	NA	NA	NA	NA	NA	NA	NA	NA	NA	NA	NA	NA	NA	NA	NA	NA	NA	NA	NA	NA
MTA1	1	1	1	1	NA	NA	NA	NA	NA	NA	NA	NA	NA	NA	1	1	NA	NA	NA	NA	NA	NA	NA	NA
MTA2	1	1	1	1	NA	NA	NA	NA	NA	NA	NA	NA	NA	NA	1	1	NA	NA	1	1	NA	NA	NA	NA
MTA3	1	1	1	1	NA	NA	NA	NA	NA	NA	NA	NA	NA	NA	1	1	NA	NA	1	1	NA	NA	NA	NA
MUC22	1	1	NA	NA	NA	NA	NA	NA	NA	NA	NA	NA	NA	NA	1	1	NA	NA	NA	NA	NA	NA	NA	NA
MXD1	1	1	1	1	NA	NA	NA	NA	NA	NA	NA	NA	NA	NA	NA	NA	NA	NA	NA	NA	NA	NA	NA	NA
MXD3	1	1	1	1	NA	NA	NA	NA	NA	NA	NA	NA	NA	NA	1	1	NA	NA	NA	NA	NA	NA	NA	NA
MXD4	1	1	NA	NA	NA	NA	NA	NA	NA	NA	NA	NA	NA	NA	1	1	NA	NA	NA	NA	NA	NA	NA	NA
MXI1	1	1	1	1	NA	NA	NA	NA	NA	NA	1	1	NA	NA	1	1	NA	NA	NA	NA	NA	NA	NA	NA
MYB	1	1	1	1	NA	NA	NA	NA	NA	NA	NA	NA	NA	NA	1	1	NA	NA	1	1	NA	NA	NA	NA
MYBL1	1	1	1	1	NA	NA	NA	NA	NA	NA	NA	NA	NA	NA	NA	NA	NA	NA	NA	NA	NA	NA	NA	NA
MYBL2	1	1	1	1	NA	NA	NA	NA	NA	NA	NA	NA	NA	NA	1	1	NA	NA	1	1	NA	NA	NA	NA
MYC	1	9.28484644471742e-08	1	1	1	1	NA	NA	NA	NA	NA	NA	1	1	1	1	1	1	1	0.258028519401957	NA	NA	NA	NA
MYCN	1	1	NA	NA	NA	NA	NA	NA	NA	NA	NA	NA	1	1	1	1	1	1	1	1	NA	NA	NA	NA
MYF5	1	1	NA	NA	NA	NA	NA	NA	NA	NA	NA	NA	NA	NA	1	1	NA	NA	NA	NA	NA	NA	NA	NA
MYF6	1	0.00478276576062336	1	0.00916314538707048	NA	NA	NA	NA	NA	NA	NA	NA	NA	NA	NA	NA	NA	NA	NA	NA	NA	NA	NA	NA
MYNN	1	1	1	1	NA	NA	NA	NA	NA	NA	NA	NA	NA	NA	1	1	1	1	NA	NA	NA	NA	NA	NA
MYOD1	1	1	1	0.137867052015027	NA	NA	NA	NA	NA	NA	NA	NA	NA	NA	1	1	NA	NA	1	1	NA	NA	NA	NA
MYOG	1	1	NA	NA	NA	NA	NA	NA	NA	NA	NA	NA	NA	NA	1	1	NA	NA	NA	NA	NA	NA	NA	NA
MYRF	1	1	NA	NA	NA	NA	NA	NA	NA	NA	NA	NA	NA	NA	1	1	NA	NA	NA	NA	NA	NA	NA	NA
MZF1	1	1	1	1	NA	NA	NA	NA	NA	NA	NA	NA	NA	NA	NA	NA	1	1	NA	NA	NA	NA	NA	NA
NAB2	1	1	NA	NA	NA	NA	NA	NA	NA	NA	NA	NA	NA	NA	1	1	NA	NA	NA	NA	NA	NA	NA	NA
NANOG	1	1	1	1	1	1	NA	NA	NA	NA	NA	NA	NA	NA	NA	NA	NA	NA	1	1	NA	NA	NA	NA
NBN	1	1	1	1	NA	NA	NA	NA	NA	NA	NA	NA	NA	NA	1	1	NA	NA	1	1	NA	NA	NA	NA
NCAPH2	1	1	NA	NA	NA	NA	NA	NA	NA	NA	NA	NA	NA	NA	NA	NA	1	1	NA	NA	NA	NA	NA	NA
NCOA1	1	1	1	1	NA	NA	NA	NA	NA	NA	NA	NA	NA	NA	1	1	NA	NA	NA	NA	NA	NA	NA	NA
NCOA2	1	1	NA	NA	NA	NA	NA	NA	NA	NA	NA	NA	NA	NA	1	1	NA	NA	NA	NA	NA	NA	NA	NA
NCOA3	1	1	1	1	NA	NA	NA	NA	NA	NA	NA	NA	NA	NA	NA	NA	NA	NA	NA	NA	NA	NA	NA	NA
NCOA4	1	1	NA	NA	NA	NA	NA	NA	NA	NA	NA	NA	NA	NA	1	1	NA	NA	1	1	NA	NA	NA	NA
NCOA6	1	1	NA	NA	NA	NA	NA	NA	NA	NA	NA	NA	NA	NA	1	1	NA	NA	NA	NA	NA	NA	NA	NA
NCOR1	1	1	NA	NA	NA	NA	NA	NA	NA	NA	NA	NA	NA	NA	1	1	1	1	NA	NA	NA	NA	NA	NA
NCOR2	1	1	NA	NA	NA	NA	NA	NA	NA	NA	NA	NA	NA	NA	1	0.923943751285409	NA	NA	NA	NA	NA	NA	NA	NA
NEUROD1	1	1	1	1	NA	NA	NA	NA	NA	NA	NA	NA	NA	NA	1	1	NA	NA	NA	NA	NA	NA	NA	NA
NEUROD2	1	1	1	1	NA	NA	NA	NA	NA	NA	NA	NA	NA	NA	NA	NA	NA	NA	NA	NA	NA	NA	NA	NA
NEUROG2	1	1	NA	NA	NA	NA	NA	NA	NA	NA	NA	NA	NA	NA	NA	NA	1	1	NA	NA	NA	NA	NA	NA
NEUROG3	1	1	1	1	NA	NA	NA	NA	NA	NA	NA	NA	NA	NA	NA	NA	NA	NA	NA	NA	NA	NA	NA	NA
NFAT5	1	1	1	1	NA	NA	NA	NA	NA	NA	NA	NA	NA	NA	NA	NA	NA	NA	NA	NA	NA	NA	NA	NA
NFATC1	1	1	1	1	NA	NA	NA	NA	NA	NA	NA	NA	NA	NA	NA	NA	NA	NA	1	1	NA	NA	NA	NA
NFATC3	1	1	1	1	NA	NA	NA	NA	NA	NA	NA	NA	NA	NA	1	1	NA	NA	1	1	NA	NA	NA	NA
NFATC4	1	1	1	1	NA	NA	NA	NA	NA	NA	NA	NA	NA	NA	NA	NA	NA	NA	NA	NA	NA	NA	NA	NA
NFE2	1	1	NA	NA	NA	NA	NA	NA	NA	NA	NA	NA	NA	NA	1	1	1	1	1	1	NA	NA	NA	NA
NFE2L1	1	1	1	1	NA	NA	NA	NA	NA	NA	NA	NA	NA	NA	1	1	NA	NA	NA	NA	NA	NA	NA	NA
NFE2L2	1	1	1	1	NA	NA	NA	NA	NA	NA	NA	NA	NA	NA	1	1	NA	NA	1	1	NA	NA	NA	NA
NFE2L3	1	1	1	1	NA	NA	NA	NA	NA	NA	NA	NA	NA	NA	NA	NA	NA	NA	NA	NA	NA	NA	NA	NA
NFIA	1	0.673856447810708	NA	NA	NA	NA	NA	NA	NA	NA	NA	NA	NA	NA	1	0.906631195686333	NA	NA	NA	NA	NA	NA	NA	NA
NFIB	1	1	1	1	NA	NA	NA	NA	NA	NA	NA	NA	NA	NA	NA	NA	NA	NA	NA	NA	NA	NA	NA	NA
NFIC	1	1	1	1	NA	NA	NA	NA	NA	NA	NA	NA	1	1	1	1	NA	NA	1	1	NA	NA	NA	NA
NFIL3	1	1	1	1	NA	NA	NA	NA	NA	NA	NA	NA	NA	NA	1	1	NA	NA	NA	NA	NA	NA	NA	NA
NFKB1	1	1	1	1	NA	NA	NA	NA	NA	NA	NA	NA	NA	NA	NA	NA	NA	NA	NA	NA	NA	NA	NA	NA
NFKB2	1	1	1	0.876239036463421	NA	NA	NA	NA	NA	NA	NA	NA	NA	NA	NA	NA	NA	NA	NA	NA	NA	NA	NA	NA
NFKBIZ	1	1	NA	NA	NA	NA	NA	NA	NA	NA	NA	NA	NA	NA	1	1	NA	NA	NA	NA	NA	NA	NA	NA
NFRKB	1	1	1	1	NA	NA	NA	NA	NA	NA	NA	NA	NA	NA	1	1	1	1	NA	NA	NA	NA	NA	NA
NFXL1	1	1	1	1	NA	NA	NA	NA	NA	NA	NA	NA	NA	NA	1	1	NA	NA	1	1	NA	NA	NA	NA
NFYA	1	0.00346500676172522	1	1	NA	NA	NA	NA	NA	NA	NA	NA	NA	NA	1	0.0584178556886113	NA	NA	NA	NA	NA	NA	NA	NA
NFYB	1	1	1	1	NA	NA	NA	NA	NA	NA	NA	NA	NA	NA	1	1	NA	NA	NA	NA	NA	NA	NA	NA
NFYC	1	1	1	1	NA	NA	NA	NA	NA	NA	NA	NA	NA	NA	1	1	NA	NA	NA	NA	NA	NA	NA	NA
NHLH1	1	1	1	1	NA	NA	NA	NA	NA	NA	NA	NA	NA	NA	NA	NA	NA	NA	NA	NA	NA	NA	NA	NA
NIPBL	1	1	1	1	1	1	NA	NA	NA	NA	NA	NA	NA	NA	NA	NA	NA	NA	NA	NA	NA	NA	NA	NA
NKX2-1	1	1	1	1	NA	NA	NA	NA	NA	NA	NA	NA	NA	NA	NA	NA	NA	NA	NA	NA	NA	NA	NA	NA
NKX2-2	1	1	1	1	NA	NA	NA	NA	NA	NA	NA	NA	NA	NA	NA	NA	NA	NA	NA	NA	NA	NA	NA	NA
NKX2-3	1	1	1	1	NA	NA	NA	NA	NA	NA	NA	NA	NA	NA	NA	NA	NA	NA	NA	NA	NA	NA	NA	NA
NKX2-5	1	1	1	1	1	1	NA	NA	NA	NA	NA	NA	NA	NA	NA	NA	NA	NA	NA	NA	NA	NA	NA	NA
NKX2-8	1	1	1	1	NA	NA	NA	NA	NA	NA	NA	NA	NA	NA	NA	NA	NA	NA	NA	NA	NA	NA	NA	NA
NKX3-1	1	1	1	1	NA	NA	NA	NA	NA	NA	NA	NA	NA	NA	NA	NA	NA	NA	NA	NA	NA	NA	NA	NA
NKX6-1	1	1	1	1	NA	NA	NA	NA	NA	NA	NA	NA	NA	NA	NA	NA	NA	NA	NA	NA	NA	NA	NA	NA
NONO	1	1	1	1	NA	NA	NA	NA	NA	NA	NA	NA	NA	NA	1	1	NA	NA	NA	NA	NA	NA	NA	NA
NOTCH1	1	1	NA	NA	NA	NA	NA	NA	NA	NA	NA	NA	NA	NA	NA	NA	NA	NA	1	1	NA	NA	NA	NA
NOTCH3	1	0.786197994448274	NA	NA	NA	NA	NA	NA	NA	NA	NA	NA	NA	NA	1	0.923943751285409	NA	NA	NA	NA	NA	NA	NA	NA
NR0B1	1	1	NA	NA	NA	NA	NA	NA	NA	NA	NA	NA	NA	NA	1	1	NA	NA	NA	NA	NA	NA	NA	NA
NR1D1	1	1	1	1	NA	NA	NA	NA	NA	NA	NA	NA	NA	NA	NA	NA	NA	NA	NA	NA	NA	NA	NA	NA
NR1H2	1	1	1	0.654208057227911	NA	NA	NA	NA	NA	NA	NA	NA	NA	NA	NA	NA	NA	NA	NA	NA	NA	NA	NA	NA
NR1H3	1	1	1	1	NA	NA	NA	NA	NA	NA	NA	NA	NA	NA	1	1	NA	NA	NA	NA	NA	NA	NA	NA
NR1H4	1	1	NA	NA	NA	NA	NA	NA	NA	NA	NA	NA	NA	NA	NA	NA	NA	NA	1	1	NA	NA	NA	NA
NR1I2	1	1	1	1	NA	NA	NA	NA	NA	NA	NA	NA	NA	NA	NA	NA	NA	NA	NA	NA	NA	NA	NA	NA
NR2C1	1	1	NA	NA	NA	NA	NA	NA	NA	NA	NA	NA	NA	NA	1	1	NA	NA	1	1	NA	NA	NA	NA
NR2C2	1	1	1	1	NA	NA	NA	NA	NA	NA	NA	NA	NA	NA	1	1	NA	NA	1	1	NA	NA	NA	NA
NR2E3	1	1	1	1	NA	NA	NA	NA	NA	NA	NA	NA	NA	NA	NA	NA	NA	NA	NA	NA	NA	NA	NA	NA
NR2F1	1	0.26517565016106	NA	NA	NA	NA	NA	NA	NA	NA	NA	NA	NA	NA	1	1	1	0.260851708939634	1	1	NA	NA	NA	NA
NR2F2	1	1	1	1	NA	NA	NA	NA	NA	NA	NA	NA	NA	NA	1	1	1	1	1	0.181826890996747	NA	NA	NA	NA
NR2F6	1	1	1	1	NA	NA	NA	NA	NA	NA	NA	NA	NA	NA	1	1	NA	NA	NA	NA	NA	NA	NA	NA
NR3C1	1	1	1	1	NA	NA	NA	NA	NA	NA	NA	NA	NA	NA	1	1	1	1	1	1	NA	NA	NA	NA
NR3C2	1	1	1	1	NA	NA	NA	NA	NA	NA	NA	NA	NA	NA	NA	NA	NA	NA	NA	NA	NA	NA	NA	NA
NR4A1	1	1	1	1	NA	NA	NA	NA	NA	NA	NA	NA	NA	NA	1	1	NA	NA	NA	NA	NA	NA	NA	NA
NR4A2	1	1	1	1	NA	NA	NA	NA	NA	NA	NA	NA	NA	NA	NA	NA	NA	NA	NA	NA	NA	NA	NA	NA
NR5A1	1	1	1	1	NA	NA	NA	NA	NA	NA	NA	NA	NA	NA	NA	NA	NA	NA	1	1	NA	NA	NA	NA
NR5A2	1	1	1	1	1	1	NA	NA	NA	NA	NA	NA	NA	NA	NA	NA	NA	NA	NA	NA	NA	NA	NA	NA
NRF1	1	1	1	1	1	1	NA	NA	NA	NA	NA	NA	NA	NA	1	1	NA	NA	1	1	NA	NA	NA	NA
NSD2	1	1	1	1	NA	NA	NA	NA	NA	NA	NA	NA	NA	NA	1	1	NA	NA	1	1	NA	NA	NA	NA
NUP153	1	1	NA	NA	NA	NA	NA	NA	NA	NA	NA	NA	NA	NA	1	1	NA	NA	NA	NA	NA	NA	NA	NA
NUP98	1	1	NA	NA	NA	NA	NA	NA	NA	NA	NA	NA	NA	NA	1	1	NA	NA	NA	NA	NA	NA	NA	NA
OGG1	1	4.31803506872556e-16	NA	NA	NA	NA	NA	NA	NA	NA	NA	NA	NA	NA	NA	NA	1	8.77536159128098e-16	NA	NA	NA	NA	NA	NA
ONECUT2	1	1	1	1	NA	NA	NA	NA	NA	NA	NA	NA	NA	NA	NA	NA	NA	NA	NA	NA	NA	NA	NA	NA
OSR2	1	1	NA	NA	NA	NA	NA	NA	NA	NA	NA	NA	NA	NA	NA	NA	1	1	NA	NA	NA	NA	NA	NA
OTX1	1	1	1	1	NA	NA	NA	NA	NA	NA	NA	NA	NA	NA	NA	NA	NA	NA	NA	NA	NA	NA	NA	NA
OTX2	1	1	NA	NA	1	1	NA	NA	NA	NA	1	1	NA	NA	NA	NA	NA	NA	NA	NA	NA	NA	NA	NA
OVOL2	1	1	1	1	NA	NA	NA	NA	NA	NA	NA	NA	NA	NA	NA	NA	NA	NA	NA	NA	NA	NA	NA	NA
OVOL3	1	1	NA	NA	NA	NA	NA	NA	NA	NA	NA	NA	NA	NA	NA	NA	1	1	NA	NA	NA	NA	NA	NA
PADI2	1	0.118998404343915	1	0.164374495173366	NA	NA	NA	NA	NA	NA	NA	NA	NA	NA	NA	NA	NA	NA	NA	NA	NA	NA	NA	NA
PAF1	1	1	NA	NA	NA	NA	NA	NA	NA	NA	NA	NA	NA	NA	1	1	NA	NA	NA	NA	NA	NA	NA	NA
PATZ1	1	1	1	0.447664515818845	NA	NA	NA	NA	NA	NA	NA	NA	NA	NA	NA	NA	1	1	NA	NA	NA	NA	NA	NA
PAX2	1	1	1	1	NA	NA	NA	NA	NA	NA	NA	NA	NA	NA	NA	NA	NA	NA	NA	NA	NA	NA	NA	NA
PAX5	1	1	NA	NA	NA	NA	NA	NA	NA	NA	NA	NA	NA	NA	1	1	1	1	1	1	NA	NA	NA	NA
PAX6	1	1	NA	NA	1	0.00657369220409243	NA	NA	NA	NA	1	1	NA	NA	NA	NA	NA	NA	NA	NA	NA	NA	NA	NA
PAX7	1	0.186746411472092	NA	NA	1	0.0832516696303952	NA	NA	NA	NA	NA	NA	NA	NA	NA	NA	NA	NA	NA	NA	NA	NA	NA	NA
PAX8	1	0.977418094462264	1	0.679681561246017	NA	NA	NA	NA	NA	NA	NA	NA	NA	NA	NA	NA	NA	NA	1	1	NA	NA	NA	NA
PBX1	1	1	1	1	NA	NA	NA	NA	NA	NA	NA	NA	NA	NA	NA	NA	NA	NA	NA	NA	NA	NA	NA	NA
PBX2	1	1	1	1	NA	NA	NA	NA	NA	NA	NA	NA	NA	NA	1	1	NA	NA	NA	NA	NA	NA	NA	NA
PBX3	1	1	1	1	NA	NA	NA	NA	NA	NA	NA	NA	1	1	NA	NA	NA	NA	1	1	NA	NA	NA	NA
PBX4	1	1	1	1	NA	NA	NA	NA	NA	NA	NA	NA	NA	NA	NA	NA	NA	NA	NA	NA	NA	NA	NA	NA
PCBP1	1	1	NA	NA	NA	NA	NA	NA	NA	NA	NA	NA	NA	NA	1	1	NA	NA	NA	NA	NA	NA	NA	NA
PCBP2	1	1	NA	NA	NA	NA	NA	NA	NA	NA	NA	NA	NA	NA	1	1	NA	NA	NA	NA	NA	NA	NA	NA
PCGF2	1	1	1	1	NA	NA	NA	NA	NA	NA	NA	NA	NA	NA	NA	NA	NA	NA	NA	NA	NA	NA	NA	NA
PDX1	1	1	1	1	NA	NA	NA	NA	NA	NA	NA	NA	NA	NA	NA	NA	NA	NA	NA	NA	NA	NA	NA	NA
PEX2	1	1	1	1	NA	NA	NA	NA	NA	NA	NA	NA	NA	NA	NA	NA	NA	NA	NA	NA	NA	NA	NA	NA
PGR	1	9.62279683589406e-09	1	7.19267268812565e-09	NA	NA	NA	NA	NA	NA	NA	NA	NA	NA	NA	NA	NA	NA	1	3.17062348153759e-05	NA	NA	NA	NA
PHB2	1	1	NA	NA	NA	NA	NA	NA	NA	NA	NA	NA	NA	NA	1	1	NA	NA	NA	NA	NA	NA	NA	NA
PHF20	1	1	NA	NA	NA	NA	NA	NA	NA	NA	NA	NA	NA	NA	1	1	NA	NA	NA	NA	NA	NA	NA	NA
PHF21A	1	1	NA	NA	NA	NA	NA	NA	NA	NA	NA	NA	NA	NA	1	1	NA	NA	NA	NA	NA	NA	NA	NA
PHF5A	1	1	NA	NA	NA	NA	NA	NA	NA	NA	NA	NA	NA	NA	1	1	NA	NA	NA	NA	NA	NA	NA	NA
PHF8	1	1	1	1	1	1	NA	NA	NA	NA	NA	NA	NA	NA	1	1	NA	NA	NA	NA	NA	NA	NA	NA
PHOX2B	1	1	NA	NA	NA	NA	NA	NA	NA	NA	NA	NA	0.0375150644105246	1	NA	NA	NA	NA	NA	NA	NA	NA	NA	NA
PITX1	1	1	1	1	NA	NA	NA	NA	NA	NA	NA	NA	NA	NA	NA	NA	NA	NA	NA	NA	NA	NA	NA	NA
PITX3	1	1	NA	NA	NA	NA	NA	NA	NA	NA	NA	NA	0.792306189411619	1	NA	NA	NA	NA	NA	NA	NA	NA	NA	NA
PKNOX1	1	1	1	1	NA	NA	NA	NA	NA	NA	NA	NA	NA	NA	1	1	1	1	1	1	NA	NA	NA	NA
PLAG1	1	1	1	1	NA	NA	NA	NA	NA	NA	NA	NA	NA	NA	1	1	NA	NA	NA	NA	NA	NA	NA	NA
PLRG1	1	1	NA	NA	NA	NA	NA	NA	NA	NA	NA	NA	NA	NA	1	1	NA	NA	NA	NA	NA	NA	NA	NA
PML	1	1	1	1	NA	NA	NA	NA	NA	NA	NA	NA	NA	NA	1	1	NA	NA	1	1	NA	NA	NA	NA
POU2F1	1	0.118998404343915	1	0.164374495173366	NA	NA	NA	NA	NA	NA	NA	NA	NA	NA	NA	NA	NA	NA	NA	NA	NA	NA	NA	NA
POU2F2	1	1	NA	NA	NA	NA	NA	NA	NA	NA	NA	NA	NA	NA	1	1	NA	NA	1	1	NA	NA	NA	NA
POU3F2	1	1	NA	NA	NA	NA	NA	NA	1	0.999999999999735	NA	NA	NA	NA	NA	NA	NA	NA	NA	NA	NA	NA	NA	NA
POU5F1	1	0.426919620922167	1	1	1	0.903802162864626	NA	NA	NA	NA	1	1	NA	NA	1	1	1	1	1	1	NA	NA	NA	NA
PPARA	1	1	1	1	NA	NA	NA	NA	NA	NA	NA	NA	NA	NA	NA	NA	NA	NA	NA	NA	NA	NA	NA	NA
PPARD	1	1	NA	NA	NA	NA	NA	NA	NA	NA	NA	NA	NA	NA	NA	NA	NA	NA	1	1	NA	NA	NA	NA
PPARG	1	1	1	1	NA	NA	NA	NA	NA	NA	NA	NA	NA	NA	1	1	1	1	NA	NA	NA	NA	NA	NA
PPARGC1A	1	1	NA	NA	NA	NA	NA	NA	NA	NA	NA	NA	NA	NA	1	1	NA	NA	NA	NA	NA	NA	NA	NA
PRDM1	1	1	1	1	1	1	NA	NA	NA	NA	NA	NA	NA	NA	1	0.0164421227961181	1	1	NA	NA	NA	NA	NA	NA
PRDM10	1	1	NA	NA	NA	NA	NA	NA	NA	NA	NA	NA	NA	NA	1	1	1	1	NA	NA	NA	NA	NA	NA
PRDM12	1	1	NA	NA	NA	NA	NA	NA	NA	NA	NA	NA	NA	NA	NA	NA	1	1	NA	NA	NA	NA	NA	NA
PRDM14	1	0.0842796931877795	1	1	1	8.03675770803344e-05	NA	NA	NA	NA	NA	NA	NA	NA	NA	NA	NA	NA	NA	NA	NA	NA	NA	NA
PRDM2	1	1	NA	NA	NA	NA	NA	NA	NA	NA	NA	NA	NA	NA	NA	NA	1	1	NA	NA	NA	NA	NA	NA
PRDM4	1	1	1	1	NA	NA	NA	NA	NA	NA	NA	NA	NA	NA	NA	NA	1	1	NA	NA	NA	NA	NA	NA
PRDM6	1	0.395703515938462	NA	NA	NA	NA	NA	NA	NA	NA	NA	NA	NA	NA	NA	NA	1	0.459526663670472	NA	NA	NA	NA	NA	NA
PRDM9	1	1	NA	NA	NA	NA	NA	NA	NA	NA	NA	NA	NA	NA	NA	NA	1	1	NA	NA	NA	NA	NA	NA
PRMT1	1	1	NA	NA	NA	NA	NA	NA	NA	NA	NA	NA	NA	NA	NA	NA	NA	NA	1	1	NA	NA	NA	NA
PRMT5	1	1	1	1	NA	NA	NA	NA	NA	NA	NA	NA	NA	NA	NA	NA	NA	NA	NA	NA	NA	NA	NA	NA
PROX1	1	0.00014277905612462	1	6.78920913982299e-07	NA	NA	NA	NA	NA	NA	NA	NA	NA	NA	NA	NA	NA	NA	1	0.100372963590079	NA	NA	NA	NA
PRPF4	1	1	NA	NA	NA	NA	NA	NA	NA	NA	NA	NA	NA	NA	1	1	NA	NA	NA	NA	NA	NA	NA	NA
PSMB5	1	1	NA	NA	NA	NA	NA	NA	NA	NA	NA	NA	NA	NA	NA	NA	NA	NA	NA	NA	NA	NA	NA	NA
PSMD1	1	1	NA	NA	NA	NA	NA	NA	NA	NA	NA	NA	NA	NA	NA	NA	NA	NA	NA	NA	NA	NA	NA	NA
PTBP1	1	1	NA	NA	NA	NA	NA	NA	NA	NA	NA	NA	NA	NA	1	1	NA	NA	NA	NA	NA	NA	NA	NA
PTTG1	1	1	NA	NA	NA	NA	NA	NA	NA	NA	NA	NA	NA	NA	1	1	NA	NA	NA	NA	NA	NA	NA	NA
PYGO2	1	1	1	1	NA	NA	NA	NA	NA	NA	NA	NA	NA	NA	1	1	NA	NA	NA	NA	NA	NA	NA	NA
RAD21	1	1.27081609406061e-07	1	1	1	0.00372839483568083	NA	NA	NA	NA	1	1	1	1	1	1	NA	NA	1	1	NA	NA	NA	NA
RAD51	1	1	1	1	NA	NA	NA	NA	NA	NA	NA	NA	NA	NA	1	1	NA	NA	1	1	NA	NA	NA	NA
RARA	1	1	1	1	NA	NA	NA	NA	NA	NA	NA	NA	1	1	1	1	NA	NA	NA	NA	NA	NA	NA	NA
RARB	1	1	NA	NA	NA	NA	NA	NA	NA	NA	NA	NA	NA	NA	NA	NA	NA	NA	1	1	NA	NA	NA	NA
RARG	1	1	1	1	NA	NA	NA	NA	NA	NA	NA	NA	NA	NA	NA	NA	NA	NA	1	0.430984728254346	NA	NA	NA	NA
RAX2	1	1	1	1	NA	NA	NA	NA	NA	NA	NA	NA	NA	NA	NA	NA	NA	NA	NA	NA	NA	NA	NA	NA
RB1	1	1	NA	NA	NA	NA	NA	NA	NA	NA	NA	NA	NA	NA	1	1	NA	NA	1	1	NA	NA	NA	NA
RBAK	1	1	NA	NA	NA	NA	NA	NA	NA	NA	NA	NA	NA	NA	NA	NA	1	1	NA	NA	NA	NA	NA	NA
RBBP5	1	1	NA	NA	1	1	NA	NA	NA	NA	NA	NA	NA	NA	1	1	NA	NA	1	0.000616148610721386	NA	NA	NA	NA
RBFOX2	1	1	NA	NA	NA	NA	NA	NA	NA	NA	NA	NA	NA	NA	1	1	NA	NA	NA	NA	NA	NA	NA	NA
RBM14	1	8.17167541993028e-06	NA	NA	NA	NA	NA	NA	NA	NA	NA	NA	NA	NA	1	1.75046264226405e-05	NA	NA	NA	NA	NA	NA	NA	NA
RBM15	1	1	NA	NA	NA	NA	NA	NA	NA	NA	NA	NA	NA	NA	1	1	NA	NA	NA	NA	NA	NA	NA	NA
RBM17	1	1	NA	NA	NA	NA	NA	NA	NA	NA	NA	NA	NA	NA	1	1	NA	NA	NA	NA	NA	NA	NA	NA
RBM22	1	1	NA	NA	NA	NA	NA	NA	NA	NA	NA	NA	NA	NA	1	1	NA	NA	NA	NA	NA	NA	NA	NA
RBM25	1	1	NA	NA	NA	NA	NA	NA	NA	NA	NA	NA	NA	NA	1	1	NA	NA	NA	NA	NA	NA	NA	NA
RBM34	1	1	NA	NA	NA	NA	NA	NA	NA	NA	NA	NA	NA	NA	1	1	NA	NA	NA	NA	NA	NA	NA	NA
RBM39	1	1	NA	NA	NA	NA	NA	NA	NA	NA	NA	NA	NA	NA	1	1	NA	NA	NA	NA	NA	NA	NA	NA
RBPJ	1	1	1	1	NA	NA	NA	NA	NA	NA	NA	NA	NA	NA	1	1	NA	NA	1	1	NA	NA	NA	NA
RCOR1	1	1	1	1	NA	NA	NA	NA	NA	NA	NA	NA	0.0375150644105246	1	1	1	NA	NA	1	1	NA	NA	NA	NA
RCOR2	1	1	NA	NA	NA	NA	NA	NA	NA	NA	NA	NA	NA	NA	1	1	NA	NA	NA	NA	NA	NA	NA	NA
RELA	1	1	1	1	NA	NA	NA	NA	NA	NA	NA	NA	NA	NA	1	1	1	0.414513409706719	1	1	NA	NA	NA	NA
RELB	1	1	1	1	NA	NA	NA	NA	NA	NA	NA	NA	NA	NA	NA	NA	NA	NA	1	1	NA	NA	NA	NA
REPIN1	1	1	NA	NA	NA	NA	NA	NA	NA	NA	NA	NA	NA	NA	NA	NA	1	1	NA	NA	NA	NA	NA	NA
RERE	1	1	NA	NA	NA	NA	NA	NA	NA	NA	NA	NA	NA	NA	1	1	NA	NA	NA	NA	NA	NA	NA	NA
REST	1	1	1	1	1	1	NA	NA	NA	NA	1	1	1	1	1	1	1	1	1	1	NA	NA	NA	NA
RFX1	1	1	1	1	NA	NA	NA	NA	NA	NA	NA	NA	NA	NA	1	1	NA	NA	NA	NA	NA	NA	NA	NA
RFX2	1	1	1	1	NA	NA	NA	NA	NA	NA	NA	NA	NA	NA	NA	NA	NA	NA	NA	NA	NA	NA	NA	NA
RFX3	1	1	NA	NA	NA	NA	NA	NA	NA	NA	NA	NA	NA	NA	1	1	NA	NA	NA	NA	NA	NA	NA	NA
RFX5	1	1	1	1	1	1	NA	NA	NA	NA	NA	NA	NA	NA	1	1	NA	NA	1	1	NA	NA	NA	NA
RFX7	1	1	1	1	NA	NA	NA	NA	NA	NA	NA	NA	NA	NA	NA	NA	NA	NA	NA	NA	NA	NA	NA	NA
RFXANK	1	1	NA	NA	NA	NA	NA	NA	NA	NA	NA	NA	NA	NA	1	1	NA	NA	NA	NA	NA	NA	NA	NA
RLF	1	1	1	1	NA	NA	NA	NA	NA	NA	NA	NA	NA	NA	1	1	NA	NA	NA	NA	NA	NA	NA	NA
RNF2	1	0.0158121287097359	1	1	1	4.40790035236196e-09	NA	NA	NA	NA	NA	NA	NA	NA	1	1	NA	NA	1	1	NA	NA	NA	NA
RORA	1	1	1	1	NA	NA	NA	NA	NA	NA	NA	NA	NA	NA	NA	NA	NA	NA	NA	NA	NA	NA	NA	NA
RPA2	1	1	1	1	NA	NA	NA	NA	NA	NA	NA	NA	NA	NA	NA	NA	NA	NA	NA	NA	NA	NA	NA	NA
RUNX1	1	9.3093648164414e-06	1	1	NA	NA	NA	NA	NA	NA	NA	NA	NA	NA	1	0.000645601594641306	1	0.000135728578799747	1	1	NA	NA	NA	NA
RUNX1T1	1	1	NA	NA	NA	NA	NA	NA	NA	NA	NA	NA	NA	NA	1	1	NA	NA	NA	NA	NA	NA	NA	NA
RUNX2	1	1	1	1	NA	NA	NA	NA	NA	NA	NA	NA	NA	NA	1	1	NA	NA	NA	NA	NA	NA	NA	NA
RUNX3	1	1	NA	NA	NA	NA	NA	NA	NA	NA	NA	NA	NA	NA	NA	NA	NA	NA	1	1	NA	NA	NA	NA
RUVBL1	1	1	NA	NA	NA	NA	NA	NA	NA	NA	NA	NA	NA	NA	1	1	NA	NA	NA	NA	NA	NA	NA	NA
RUVBL2	1	1	NA	NA	NA	NA	NA	NA	NA	NA	NA	NA	NA	NA	1	1	NA	NA	NA	NA	NA	NA	NA	NA
RXRA	1	0.0298973654039845	1	1	1	1	NA	NA	NA	NA	NA	NA	1	1	1	1	NA	NA	1	1	NA	NA	NA	NA
RXRB	1	1	NA	NA	NA	NA	NA	NA	NA	NA	NA	NA	NA	NA	1	1	NA	NA	NA	NA	NA	NA	NA	NA
SAFB	1	1	NA	NA	NA	NA	NA	NA	NA	NA	NA	NA	NA	NA	1	1	NA	NA	NA	NA	NA	NA	NA	NA
SAFB2	1	1	NA	NA	NA	NA	NA	NA	NA	NA	NA	NA	NA	NA	1	1	NA	NA	NA	NA	NA	NA	NA	NA
SALL1	1	1	NA	NA	NA	NA	NA	NA	NA	NA	NA	NA	NA	NA	NA	NA	1	1	NA	NA	NA	NA	NA	NA
SALL2	1	1	NA	NA	NA	NA	NA	NA	NA	NA	NA	NA	NA	NA	NA	NA	1	1	NA	NA	NA	NA	NA	NA
SALL4	1	1	1	1	1	1	NA	NA	NA	NA	NA	NA	NA	NA	NA	NA	NA	NA	NA	NA	NA	NA	NA	NA
SAP130	1	1	NA	NA	NA	NA	NA	NA	NA	NA	NA	NA	NA	NA	1	1	NA	NA	NA	NA	NA	NA	NA	NA
SAP30	1	1	NA	NA	1	1	NA	NA	NA	NA	NA	NA	NA	NA	1	1	NA	NA	NA	NA	NA	NA	NA	NA
SATB1	1	1	1	1	NA	NA	NA	NA	NA	NA	NA	NA	1	1	1	1	NA	NA	NA	NA	NA	NA	NA	NA
SCRT1	0.400410530530514	1	NA	NA	NA	NA	NA	NA	NA	NA	NA	NA	NA	NA	NA	NA	0.315997347884628	1	NA	NA	NA	NA	NA	NA
SCRT2	0.000410044600699099	1	NA	NA	NA	NA	NA	NA	NA	NA	NA	NA	NA	NA	NA	NA	0.000238090413309154	1	NA	NA	NA	NA	NA	NA
SETBP1	1	1	NA	NA	NA	NA	NA	NA	NA	NA	NA	NA	NA	NA	NA	NA	1	1	NA	NA	NA	NA	NA	NA
SETD1A	1	1	NA	NA	NA	NA	NA	NA	NA	NA	NA	NA	NA	NA	NA	NA	NA	NA	NA	NA	NA	NA	NA	NA
SETD7	1	1	NA	NA	1	1	NA	NA	NA	NA	NA	NA	NA	NA	NA	NA	NA	NA	NA	NA	NA	NA	NA	NA
SETDB1	1	1	NA	NA	NA	NA	NA	NA	NA	NA	NA	NA	NA	NA	1	1	1	1	NA	NA	NA	NA	NA	NA
SFPQ	1	1	1	1	NA	NA	NA	NA	NA	NA	NA	NA	NA	NA	NA	NA	NA	NA	NA	NA	NA	NA	NA	NA
SIGMAR1	1	1	1	1	NA	NA	NA	NA	NA	NA	NA	NA	NA	NA	NA	NA	NA	NA	NA	NA	NA	NA	NA	NA
SIN3A	1	1	1	1	1	1	NA	NA	NA	NA	NA	NA	1	1	1	1	NA	NA	1	1	NA	NA	NA	NA
SIN3B	1	1	NA	NA	NA	NA	NA	NA	NA	NA	NA	NA	NA	NA	1	1	NA	NA	NA	NA	NA	NA	NA	NA
SIPA1	1	1	1	1	NA	NA	NA	NA	NA	NA	NA	NA	NA	NA	NA	NA	NA	NA	NA	NA	NA	NA	NA	NA
SIRT6	1	1	NA	NA	1	1	NA	NA	NA	NA	NA	NA	NA	NA	1	1	NA	NA	NA	NA	NA	NA	NA	NA
SIX1	1	1	NA	NA	NA	NA	NA	NA	NA	NA	NA	NA	NA	NA	NA	NA	NA	NA	1	1	NA	NA	NA	NA
SIX2	1	1.31607827305888e-05	NA	NA	NA	NA	NA	NA	NA	NA	NA	NA	NA	NA	NA	NA	1	4.79110090843518e-05	1	1.24336494821528e-05	NA	NA	NA	NA
SIX4	1	1	1	1	NA	NA	NA	NA	NA	NA	NA	NA	NA	NA	NA	NA	NA	NA	NA	NA	NA	NA	NA	NA
SIX5	1	1	1	1	1	1	NA	NA	NA	NA	NA	NA	NA	NA	1	1	NA	NA	1	1	NA	NA	NA	NA
SKI	1	1	NA	NA	NA	NA	NA	NA	NA	NA	NA	NA	NA	NA	1	1	NA	NA	NA	NA	NA	NA	NA	NA
SKIL	1	1	NA	NA	NA	NA	NA	NA	NA	NA	NA	NA	NA	NA	1	1	NA	NA	1	1	NA	NA	NA	NA
SKP2	1	1	1	1	NA	NA	NA	NA	NA	NA	NA	NA	NA	NA	NA	NA	NA	NA	NA	NA	NA	NA	NA	NA
SLC30A9	1	1	NA	NA	NA	NA	NA	NA	NA	NA	NA	NA	NA	NA	1	1	NA	NA	NA	NA	NA	NA	NA	NA
SMAD1	1	1	1	1	1	1	NA	NA	NA	NA	NA	NA	NA	NA	1	1	0.315997347884628	0.0139907970611521	1	1	NA	NA	NA	NA
SMAD2	1	1	1	1	1	1	NA	NA	NA	NA	NA	NA	NA	NA	1	1	NA	NA	1	0.00607285977817785	NA	NA	NA	NA
SMAD3	1	1	1	1	1	1	NA	NA	NA	NA	NA	NA	NA	NA	NA	NA	NA	NA	1	1	NA	NA	NA	NA
SMAD4	1	1	1	1	1	1	NA	NA	NA	NA	NA	NA	NA	NA	1	1	NA	NA	NA	NA	NA	NA	NA	NA
SMAD5	1	1	1	1	NA	NA	NA	NA	NA	NA	NA	NA	NA	NA	1	1	NA	NA	1	1	NA	NA	NA	NA
SMARCA1	1	1	1	1	NA	NA	NA	NA	NA	NA	NA	NA	NA	NA	NA	NA	NA	NA	NA	NA	NA	NA	NA	NA
SMARCA2	1	1	NA	NA	NA	NA	NA	NA	NA	NA	NA	NA	NA	NA	NA	NA	NA	NA	1	1	NA	NA	NA	NA
SMARCA4	1	0.0611433689470749	1	1	1	0.270108862264191	NA	NA	NA	NA	1	1	NA	NA	1	1	NA	NA	1	1	NA	NA	0.979205249279052	1
SMARCA5	1	1	1	1	NA	NA	NA	NA	NA	NA	NA	NA	NA	NA	1	1	NA	NA	1	1	NA	NA	NA	NA
SMARCB1	1	1	1	1	NA	NA	NA	NA	NA	NA	NA	NA	NA	NA	1	0.923943751285409	NA	NA	1	1	NA	NA	NA	NA
SMARCC1	1	1	1	1	NA	NA	NA	NA	NA	NA	NA	NA	NA	NA	1	1	NA	NA	NA	NA	NA	NA	0.979205249279052	1
SMARCC2	1	1	1	1	NA	NA	NA	NA	NA	NA	NA	NA	NA	NA	1	1	NA	NA	NA	NA	NA	NA	NA	NA
SMARCE1	1	1	1	1	NA	NA	NA	NA	NA	NA	NA	NA	NA	NA	1	1	NA	NA	NA	NA	NA	NA	NA	NA
SMC1A	1	1	1	1	NA	NA	NA	NA	NA	NA	NA	NA	NA	NA	NA	NA	NA	NA	1	1	NA	NA	NA	NA
SMC3	1	1	1	1	NA	NA	NA	NA	NA	NA	1	1	0.767537350047102	1	1	1	NA	NA	1	1	NA	NA	NA	NA
SNAI1	1	1	1	1	NA	NA	NA	NA	NA	NA	NA	NA	NA	NA	NA	NA	1	1	NA	NA	NA	NA	NA	NA
SNAI2	1	1	NA	NA	1	1	NA	NA	NA	NA	NA	NA	NA	NA	NA	NA	NA	NA	1	1	NA	NA	NA	NA
SNAPC4	1	1	1	1	NA	NA	NA	NA	NA	NA	NA	NA	NA	NA	NA	NA	NA	NA	1	1	NA	NA	NA	NA
SNIP1	1	1	1	1	NA	NA	NA	NA	NA	NA	NA	NA	NA	NA	1	1	NA	NA	NA	NA	NA	NA	NA	NA
SNRNP70	1	1	NA	NA	NA	NA	NA	NA	NA	NA	NA	NA	NA	NA	1	1	NA	NA	NA	NA	NA	NA	NA	NA
SOD1	1	1	1	1	NA	NA	NA	NA	NA	NA	NA	NA	NA	NA	NA	NA	NA	NA	NA	NA	NA	NA	NA	NA
SOX10	1	0.0488504220189092	NA	NA	NA	NA	NA	NA	NA	NA	NA	NA	NA	NA	NA	NA	NA	NA	NA	NA	NA	NA	NA	NA
SOX11	1	1	NA	NA	NA	NA	NA	NA	NA	NA	NA	NA	NA	NA	1	1	NA	NA	NA	NA	NA	NA	NA	NA
SOX13	1	1	NA	NA	NA	NA	NA	NA	NA	NA	NA	NA	NA	NA	1	1	NA	NA	NA	NA	NA	NA	NA	NA
SOX15	1	1	NA	NA	NA	NA	NA	NA	NA	NA	NA	NA	NA	NA	NA	NA	NA	NA	NA	NA	NA	NA	NA	NA
SOX17	1	1	NA	NA	1	1	NA	NA	NA	NA	NA	NA	NA	NA	NA	NA	NA	NA	NA	NA	NA	NA	NA	NA
SOX2	1	1	1	1	1	1	NA	NA	NA	NA	NA	NA	1	1	NA	NA	1	1	1	1	NA	NA	NA	NA
SOX3	1	0.0316817835149688	1	0.0447046314653862	NA	NA	NA	NA	NA	NA	NA	NA	NA	NA	NA	NA	NA	NA	NA	NA	NA	NA	NA	NA
SOX4	1	1	1	1	NA	NA	NA	NA	NA	NA	NA	NA	1	1	NA	NA	1	1	NA	NA	NA	NA	NA	NA
SOX5	1	1	NA	NA	NA	NA	NA	NA	NA	NA	NA	NA	NA	NA	1	1	NA	NA	NA	NA	NA	NA	NA	NA
SOX6	1	1	NA	NA	NA	NA	NA	NA	NA	NA	NA	NA	NA	NA	1	1	NA	NA	NA	NA	NA	NA	NA	NA
SOX9	1	1	1	1	1	1	NA	NA	NA	NA	NA	NA	NA	NA	NA	NA	NA	NA	NA	NA	NA	NA	NA	NA
SP1	1	5.88258979645995e-13	1	2.88478848706434e-07	1	1	NA	NA	NA	NA	NA	NA	NA	NA	1	1	1	1	1	0.500585852348387	NA	NA	NA	NA
SP140	1	2.30287678771721e-14	NA	NA	NA	NA	NA	NA	NA	NA	NA	NA	NA	NA	NA	NA	NA	NA	NA	NA	NA	NA	NA	NA
SP2	1	1	1	1	1	1	NA	NA	NA	NA	NA	NA	NA	NA	1	1	1	1	NA	NA	NA	NA	NA	NA
SP3	1	1	1	1	NA	NA	NA	NA	NA	NA	NA	NA	NA	NA	NA	NA	1	1	NA	NA	NA	NA	NA	NA
SP4	1	1	NA	NA	1	1	NA	NA	NA	NA	NA	NA	NA	NA	NA	NA	1	1	NA	NA	NA	NA	NA	NA
SP5	1	1	NA	NA	NA	NA	NA	NA	NA	NA	NA	NA	NA	NA	1	1	NA	NA	NA	NA	NA	NA	NA	NA
SP7	1	1	NA	NA	NA	NA	NA	NA	NA	NA	NA	NA	NA	NA	NA	NA	1	1	NA	NA	NA	NA	NA	NA
SPDEF	1	1	1	1	NA	NA	NA	NA	NA	NA	NA	NA	NA	NA	NA	NA	NA	NA	NA	NA	NA	NA	NA	NA
SPI1	1	1.80288812959766e-06	NA	NA	NA	NA	NA	NA	NA	NA	NA	NA	NA	NA	1	0.144367670613162	NA	NA	1	1.28278922747411e-09	NA	NA	NA	NA
SPIB	1	1	1	1	NA	NA	NA	NA	NA	NA	NA	NA	NA	NA	1	1	NA	NA	NA	NA	NA	NA	NA	NA
SRC	1	1	1	1	NA	NA	NA	NA	NA	NA	NA	NA	NA	NA	NA	NA	NA	NA	NA	NA	NA	NA	NA	NA
SREBF1	1	1	1	1	NA	NA	NA	NA	NA	NA	NA	NA	NA	NA	1	1	NA	NA	NA	NA	NA	NA	NA	NA
SREBF2	1	1	1	1	NA	NA	NA	NA	NA	NA	NA	NA	NA	NA	1	1	NA	NA	NA	NA	NA	NA	NA	NA
SRF	1	1	1	1	1	1	NA	NA	NA	NA	NA	NA	NA	NA	1	1	NA	NA	1	1	NA	NA	NA	NA
SRSF3	1	1	NA	NA	NA	NA	NA	NA	NA	NA	NA	NA	NA	NA	1	1	NA	NA	NA	NA	NA	NA	NA	NA
SRSF4	1	1	NA	NA	NA	NA	NA	NA	NA	NA	NA	NA	NA	NA	1	1	NA	NA	NA	NA	NA	NA	NA	NA
SRSF7	1	1	NA	NA	NA	NA	NA	NA	NA	NA	NA	NA	NA	NA	1	1	NA	NA	NA	NA	NA	NA	NA	NA
SRSF9	1	1	NA	NA	NA	NA	NA	NA	NA	NA	NA	NA	NA	NA	1	1	NA	NA	NA	NA	NA	NA	NA	NA
SS18	1	1	NA	NA	NA	NA	NA	NA	NA	NA	NA	NA	NA	NA	1	1	NA	NA	NA	NA	NA	NA	0.979205249279052	1
SS18/SSX1	1	1	NA	NA	NA	NA	NA	NA	NA	NA	NA	NA	NA	NA	NA	NA	NA	NA	NA	NA	NA	NA	NA	NA
SSRP1	1	1	NA	NA	NA	NA	NA	NA	NA	NA	NA	NA	NA	NA	1	1	NA	NA	NA	NA	NA	NA	NA	NA
STAG1	1	1	NA	NA	NA	NA	NA	NA	NA	NA	NA	NA	NA	NA	NA	NA	NA	NA	0.786605741306993	1	NA	NA	NA	NA
STAG2	1	1	NA	NA	NA	NA	NA	NA	NA	NA	NA	NA	NA	NA	NA	NA	NA	NA	1	1	NA	NA	NA	NA
STAT1	1	1	1	1	NA	NA	NA	NA	NA	NA	NA	NA	NA	NA	1	1	NA	NA	1	1	NA	NA	NA	NA
STAT2	1	1	1	1	NA	NA	NA	NA	NA	NA	NA	NA	NA	NA	1	0.140152136055716	NA	NA	1	1	NA	NA	NA	NA
STAT3	1	1	1	1	1	1	NA	NA	NA	NA	NA	NA	NA	NA	1	1	NA	NA	1	1	NA	NA	NA	NA
STAT4	1	1	1	1	NA	NA	NA	NA	NA	NA	NA	NA	NA	NA	NA	NA	NA	NA	1	1	NA	NA	NA	NA
STAT5A	1	1	1	1	NA	NA	NA	NA	NA	NA	NA	NA	NA	NA	1	1	NA	NA	1	1	NA	NA	NA	NA
STAT5B	1	1.27180736595353e-11	NA	NA	NA	NA	NA	NA	NA	NA	NA	NA	NA	NA	NA	NA	NA	NA	1	1	NA	NA	NA	NA
STAT6	1	1	1	1	NA	NA	NA	NA	NA	NA	NA	NA	NA	NA	NA	NA	NA	NA	1	1	NA	NA	NA	NA
SUMO2	1	1	1	1	NA	NA	NA	NA	NA	NA	NA	NA	NA	NA	NA	NA	NA	NA	NA	NA	NA	NA	NA	NA
SUPT16H	1	1	NA	NA	NA	NA	NA	NA	NA	NA	NA	NA	NA	NA	NA	NA	NA	NA	NA	NA	NA	NA	NA	NA
SUPT20H	1	1	1	1	NA	NA	NA	NA	NA	NA	NA	NA	NA	NA	NA	NA	NA	NA	1	1	NA	NA	NA	NA
SUPT5H	1	1	1	1	NA	NA	NA	NA	NA	NA	NA	NA	NA	NA	1	1	NA	NA	NA	NA	NA	NA	NA	NA
SUZ12	1	1.39717858533367e-07	1	0.27124521334521	1	1.29717545711807e-46	NA	NA	NA	NA	NA	NA	NA	NA	1	0.724052745376863	1	1	1	3.09293648877946e-10	NA	NA	0.957115128499691	1
SYNCRIP	4.84439013573091e-06	1	NA	NA	NA	NA	NA	NA	NA	NA	NA	NA	NA	NA	2.30604796347783e-06	1	NA	NA	NA	NA	NA	NA	NA	NA
T	1	1	1	0.0218867103200233	1	1	NA	NA	NA	NA	NA	NA	NA	NA	NA	NA	NA	NA	NA	NA	NA	NA	NA	NA
TAF1	1	0.222639647330011	1	1	1	1	NA	NA	NA	NA	1	1	1	1	1	1	NA	NA	1	1	NA	NA	NA	NA
TAF15	1	1	NA	NA	NA	NA	NA	NA	NA	NA	NA	NA	NA	NA	1	1	NA	NA	NA	NA	NA	NA	NA	NA
TAF7	1	1	NA	NA	1	1	NA	NA	NA	NA	NA	NA	NA	NA	1	1	NA	NA	NA	NA	NA	NA	NA	NA
TAF9B	1	1	NA	NA	NA	NA	NA	NA	NA	NA	NA	NA	NA	NA	1	1	NA	NA	NA	NA	NA	NA	NA	NA
TAL1	1	1	1	1	1	1	NA	NA	NA	NA	NA	NA	NA	NA	1	1	1	1	1	1	NA	NA	NA	NA
TARDBP	1	1	1	1	NA	NA	NA	NA	NA	NA	NA	NA	NA	NA	1	1	1	1	1	1	NA	NA	NA	NA
TBL1XR1	1	1	NA	NA	NA	NA	NA	NA	NA	NA	NA	NA	NA	NA	1	1	NA	NA	1	1	NA	NA	NA	NA
TBP	1	1	1	1	1	1	NA	NA	NA	NA	NA	NA	NA	NA	1	1	NA	NA	1	1	NA	NA	NA	NA
TBPL1	1	1	1	1	NA	NA	NA	NA	NA	NA	NA	NA	NA	NA	NA	NA	NA	NA	1	1	NA	NA	NA	NA
TBX1	1	1	1	1	NA	NA	NA	NA	NA	NA	NA	NA	NA	NA	NA	NA	NA	NA	NA	NA	NA	NA	NA	NA
TBX2	1	1	NA	NA	NA	NA	NA	NA	NA	NA	NA	NA	0.117689572010948	1	NA	NA	NA	NA	NA	NA	NA	NA	NA	NA
TBX21	1	1	NA	NA	NA	NA	NA	NA	NA	NA	NA	NA	NA	NA	NA	NA	NA	NA	1	1	NA	NA	NA	NA
TBX3	1	1	1	1	NA	NA	NA	NA	NA	NA	NA	NA	NA	NA	1	1	NA	NA	NA	NA	NA	NA	NA	NA
TBX5	1	1	NA	NA	NA	NA	NA	NA	NA	NA	NA	NA	NA	NA	NA	NA	NA	NA	NA	NA	NA	NA	NA	NA
TCF12	1	0.0142961089866891	1	1	1	1	NA	NA	NA	NA	NA	NA	1	1	1	1	NA	NA	1	1	NA	NA	NA	NA
TCF3	1	1	NA	NA	NA	NA	NA	NA	NA	NA	NA	NA	NA	NA	1	1	NA	NA	1	1	NA	NA	NA	NA
TCF4	1	1	NA	NA	1	1	NA	NA	NA	NA	NA	NA	1	1	1	1	NA	NA	NA	NA	NA	NA	NA	NA
TCF7	1	0.0465913513696444	NA	NA	NA	NA	NA	NA	NA	NA	NA	NA	NA	NA	1	0.14240012847232	NA	NA	1	0.412354354554521	NA	NA	NA	NA
TCF7L1	1	1	1	1	1	1	NA	NA	NA	NA	NA	NA	NA	NA	NA	NA	NA	NA	NA	NA	NA	NA	NA	NA
TCF7L2	1	1	1	1	1	1	NA	NA	NA	NA	NA	NA	NA	NA	1	1	1	0.168209372810445	NA	NA	NA	NA	NA	NA
TCFL5	1	1	1	1	NA	NA	NA	NA	NA	NA	NA	NA	NA	NA	NA	NA	NA	NA	NA	NA	NA	NA	NA	NA
TCOF1	1	1	1	1	NA	NA	NA	NA	NA	NA	NA	NA	NA	NA	NA	NA	NA	NA	NA	NA	NA	NA	NA	NA
TEAD1	1	1	1	1	NA	NA	NA	NA	NA	NA	NA	NA	NA	NA	1	1	NA	NA	NA	NA	NA	NA	NA	NA
TEAD2	1	1	1	1	NA	NA	NA	NA	NA	NA	NA	NA	NA	NA	1	1	NA	NA	NA	NA	NA	NA	NA	NA
TEAD3	1	1	NA	NA	NA	NA	NA	NA	NA	NA	NA	NA	NA	NA	1	1	NA	NA	NA	NA	NA	NA	NA	NA
TEAD4	1	0.965386247438237	1	1	1	1	NA	NA	NA	NA	NA	NA	1	1	1	1	NA	NA	NA	NA	NA	NA	NA	NA
TET1	1	1	NA	NA	NA	NA	NA	NA	NA	NA	NA	NA	NA	NA	NA	NA	NA	NA	NA	NA	NA	NA	NA	NA
TET2	1	1	1	1	NA	NA	NA	NA	NA	NA	NA	NA	NA	NA	NA	NA	NA	NA	1	1	NA	NA	NA	NA
TET3	1	1	NA	NA	NA	NA	NA	NA	NA	NA	NA	NA	NA	NA	NA	NA	NA	NA	1	1	NA	NA	NA	NA
TFAM	1	1.75981134242323e-09	1	7.19267268812565e-09	NA	NA	NA	NA	NA	NA	NA	NA	NA	NA	NA	NA	NA	NA	NA	NA	NA	NA	NA	NA
TFAP2A	1	0.482126299832602	1	1	1	1	NA	NA	NA	NA	NA	NA	NA	NA	NA	NA	1	1	NA	NA	NA	NA	NA	NA
TFAP2C	1	1	1	1	1	0.197942780307464	NA	NA	NA	NA	NA	NA	NA	NA	1	1	NA	NA	NA	NA	NA	NA	NA	NA
TFAP4	1	1	NA	NA	NA	NA	NA	NA	NA	NA	NA	NA	NA	NA	1	1	NA	NA	NA	NA	NA	NA	NA	NA
TFCP2	1	1	1	1	NA	NA	NA	NA	NA	NA	NA	NA	NA	NA	NA	NA	NA	NA	NA	NA	NA	NA	NA	NA
TFDP1	1	1	1	1	NA	NA	NA	NA	NA	NA	NA	NA	NA	NA	1	1	NA	NA	NA	NA	NA	NA	NA	NA
TFDP2	1	1	1	1	NA	NA	NA	NA	NA	NA	NA	NA	NA	NA	NA	NA	NA	NA	NA	NA	NA	NA	NA	NA
TFE3	1	1	1	0.225692087265362	NA	NA	NA	NA	NA	NA	NA	NA	NA	NA	1	1	NA	NA	NA	NA	NA	NA	NA	NA
TFEB	1	1	1	1	NA	NA	NA	NA	NA	NA	NA	NA	NA	NA	NA	NA	NA	NA	1	1	NA	NA	NA	NA
TGIF1	1	1	1	1	NA	NA	NA	NA	NA	NA	NA	NA	NA	NA	NA	NA	NA	NA	NA	NA	NA	NA	NA	NA
TGIF2	1	1	NA	NA	NA	NA	NA	NA	NA	NA	NA	NA	NA	NA	1	1	NA	NA	NA	NA	NA	NA	NA	NA
THAP1	1	1	NA	NA	NA	NA	NA	NA	NA	NA	NA	NA	NA	NA	1	1	NA	NA	NA	NA	NA	NA	NA	NA
THAP11	1	1	1	1	1	1	NA	NA	NA	NA	NA	NA	NA	NA	1	1	NA	NA	NA	NA	NA	NA	NA	NA
THAP4	1	1	1	1	NA	NA	NA	NA	NA	NA	NA	NA	NA	NA	NA	NA	NA	NA	NA	NA	NA	NA	NA	NA
THRA	1	1	NA	NA	NA	NA	NA	NA	NA	NA	NA	NA	NA	NA	1	1	NA	NA	NA	NA	NA	NA	NA	NA
THRAP3	1	1	NA	NA	NA	NA	NA	NA	NA	NA	NA	NA	NA	NA	1	1	NA	NA	NA	NA	NA	NA	NA	NA
THRB	1	0.305620086097784	NA	NA	NA	NA	NA	NA	NA	NA	NA	NA	NA	NA	1	0.470020777573227	NA	NA	NA	NA	NA	NA	NA	NA
TLE3	1	0.000350722332953637	1	0.00079637038500758	NA	NA	NA	NA	NA	NA	NA	NA	NA	NA	NA	NA	NA	NA	NA	NA	NA	NA	NA	NA
TLX1	1	1	1	1	NA	NA	NA	NA	NA	NA	NA	NA	NA	NA	NA	NA	NA	NA	NA	NA	NA	NA	NA	NA
TOX4	1	1	1	1	NA	NA	NA	NA	NA	NA	NA	NA	NA	NA	NA	NA	NA	NA	NA	NA	NA	NA	NA	NA
TP53	1	1	1	1	1	1	NA	NA	NA	NA	NA	NA	NA	NA	1	1	NA	NA	1	1	NA	NA	NA	NA
TP63	1	1	1	1	NA	NA	NA	NA	NA	NA	NA	NA	NA	NA	NA	NA	NA	NA	1	0.34941116166583	NA	NA	NA	NA
TP73	1	1	1	1	NA	NA	NA	NA	NA	NA	NA	NA	NA	NA	1	1	NA	NA	1	1	NA	NA	NA	NA
TRIM22	1	1	1	1	NA	NA	NA	NA	NA	NA	NA	NA	NA	NA	1	1	NA	NA	1	1	NA	NA	NA	NA
TRIM24	1	1	1	1	NA	NA	NA	NA	NA	NA	NA	NA	NA	NA	1	1	NA	NA	NA	NA	NA	NA	NA	NA
TRIM28	1	1	1	1	NA	NA	NA	NA	NA	NA	NA	NA	NA	NA	1	1	1	1	NA	NA	NA	NA	NA	NA
TRIP13	1	1	NA	NA	NA	NA	NA	NA	NA	NA	NA	NA	NA	NA	1	1	NA	NA	NA	NA	NA	NA	NA	NA
TRPS1	1	1.18083350681449e-05	1	0.27124521334521	NA	NA	NA	NA	NA	NA	NA	NA	NA	NA	NA	NA	NA	NA	1	1	NA	NA	NA	NA
TSC22D4	1	1.27159426321399e-08	NA	NA	NA	NA	NA	NA	NA	NA	NA	NA	NA	NA	1	2.09483309657187e-12	NA	NA	1	1	NA	NA	NA	NA
TSHZ1	1	1	1	1	NA	NA	NA	NA	NA	NA	NA	NA	NA	NA	NA	NA	1	1	NA	NA	NA	NA	NA	NA
TUBG1	1	1	NA	NA	NA	NA	NA	NA	NA	NA	NA	NA	NA	NA	NA	NA	NA	NA	1	1	NA	NA	NA	NA
TWIST1	1	1	NA	NA	NA	NA	NA	NA	NA	NA	NA	NA	1	1	NA	NA	NA	NA	NA	NA	NA	NA	NA	NA
U2AF1	1	1	NA	NA	NA	NA	NA	NA	NA	NA	NA	NA	NA	NA	1	1	NA	NA	NA	NA	NA	NA	NA	NA
U2AF2	1	1	NA	NA	NA	NA	NA	NA	NA	NA	NA	NA	NA	NA	1	1	NA	NA	NA	NA	NA	NA	NA	NA
UBP1	1	1	1	1	NA	NA	NA	NA	NA	NA	NA	NA	NA	NA	NA	NA	NA	NA	NA	NA	NA	NA	NA	NA
UBTF	1	1	1	1	1	0.711380091718009	NA	NA	NA	NA	NA	NA	NA	NA	NA	NA	NA	NA	1	1	NA	NA	NA	NA
USF1	1	1	1	1	1	1	NA	NA	NA	NA	NA	NA	1	1	1	1	NA	NA	1	1	NA	NA	NA	NA
USF2	1	1	1	1	1	1	NA	NA	NA	NA	NA	NA	0.849222974203933	1	1	1	NA	NA	1	1	NA	NA	NA	NA
USP7	1	1	NA	NA	NA	NA	NA	NA	NA	NA	NA	NA	NA	NA	1	1	NA	NA	NA	NA	NA	NA	NA	NA
VDR	1	1	1	1	NA	NA	NA	NA	NA	NA	NA	NA	NA	NA	1	1	NA	NA	1	1	NA	NA	NA	NA
VEZF1	1	1	1	1	NA	NA	NA	NA	NA	NA	NA	NA	NA	NA	1	1	NA	NA	NA	NA	NA	NA	NA	NA
WAPL	1	1	NA	NA	1	1	NA	NA	NA	NA	NA	NA	NA	NA	NA	NA	NA	NA	NA	NA	NA	NA	NA	NA
WDHD1	1	1	1	1	NA	NA	NA	NA	NA	NA	NA	NA	NA	NA	NA	NA	NA	NA	NA	NA	NA	NA	NA	NA
WIZ	1	1	NA	NA	NA	NA	NA	NA	NA	NA	NA	NA	NA	NA	NA	NA	1	1	NA	NA	NA	NA	NA	NA
WRNIP1	1	1	NA	NA	NA	NA	NA	NA	NA	NA	NA	NA	NA	NA	NA	NA	NA	NA	1	1	NA	NA	NA	NA
WT1	1	0.0395889721695341	NA	NA	NA	NA	NA	NA	NA	NA	NA	NA	NA	NA	1	0.00158742429870299	1	1	NA	NA	NA	NA	NA	NA
XBP1	1	1	1	1	NA	NA	NA	NA	NA	NA	NA	NA	NA	NA	NA	NA	NA	NA	NA	NA	NA	NA	NA	NA
XRCC3	1	1	NA	NA	NA	NA	NA	NA	NA	NA	NA	NA	NA	NA	1	1	NA	NA	NA	NA	NA	NA	NA	NA
XRCC4	1	1	NA	NA	NA	NA	NA	NA	NA	NA	NA	NA	NA	NA	1	1	NA	NA	NA	NA	NA	NA	NA	NA
XRCC5	1	1	NA	NA	NA	NA	NA	NA	NA	NA	NA	NA	NA	NA	1	1	NA	NA	NA	NA	NA	NA	NA	NA
YAP1	1	1	1	0.0360009875547662	1	1	NA	NA	NA	NA	NA	NA	NA	NA	NA	NA	NA	NA	NA	NA	NA	NA	NA	NA
YBX1	1	1	1	1	NA	NA	NA	NA	NA	NA	NA	NA	NA	NA	1	1	1	1	1	1	NA	NA	NA	NA
YBX3	1	1	1	1	NA	NA	NA	NA	NA	NA	NA	NA	NA	NA	1	1	NA	NA	NA	NA	NA	NA	NA	NA
YY1	1	0.00657262817894593	1	1	1	1	NA	NA	NA	NA	NA	NA	1	1	1	1	1	1	1	0.368309402630922	NA	NA	NA	NA
YY2	1	1	1	1	NA	NA	NA	NA	NA	NA	NA	NA	NA	NA	NA	NA	1	1	NA	NA	NA	NA	NA	NA
ZBED1	1	1	NA	NA	NA	NA	NA	NA	NA	NA	NA	NA	NA	NA	1	1	NA	NA	1	1	NA	NA	NA	NA
ZBED4	1	1	1	1	NA	NA	NA	NA	NA	NA	NA	NA	NA	NA	NA	NA	NA	NA	NA	NA	NA	NA	NA	NA
ZBED5	1	1	NA	NA	NA	NA	NA	NA	NA	NA	NA	NA	NA	NA	1	1	NA	NA	NA	NA	NA	NA	NA	NA
ZBTB1	1	1	1	1	NA	NA	NA	NA	NA	NA	NA	NA	NA	NA	NA	NA	1	1	NA	NA	NA	NA	NA	NA
ZBTB11	1	1	1	1	NA	NA	NA	NA	NA	NA	NA	NA	NA	NA	1	1	1	1	NA	NA	NA	NA	NA	NA
ZBTB12	1	1	NA	NA	NA	NA	NA	NA	NA	NA	NA	NA	NA	NA	NA	NA	1	1	NA	NA	NA	NA	NA	NA
ZBTB14	1	1	NA	NA	NA	NA	NA	NA	NA	NA	NA	NA	NA	NA	NA	NA	1	1	NA	NA	NA	NA	NA	NA
ZBTB16	1	1	1	1	NA	NA	NA	NA	NA	NA	NA	NA	NA	NA	1	0.724052745376863	NA	NA	NA	NA	NA	NA	NA	NA
ZBTB17	1	1	1	1	NA	NA	NA	NA	NA	NA	NA	NA	NA	NA	1	1	1	1	1	1	NA	NA	NA	NA
ZBTB18	1	0.00906246590237975	NA	NA	NA	NA	NA	NA	NA	NA	NA	NA	NA	NA	NA	NA	1	0.00971460364721601	NA	NA	NA	NA	NA	NA
ZBTB2	1	1	1	1	NA	NA	NA	NA	NA	NA	NA	NA	NA	NA	1	1	NA	NA	1	1	NA	NA	NA	NA
ZBTB20	1	1	NA	NA	NA	NA	NA	NA	NA	NA	NA	NA	NA	NA	NA	NA	1	1	NA	NA	NA	NA	NA	NA
ZBTB21	1	1	NA	NA	NA	NA	NA	NA	NA	NA	NA	NA	NA	NA	NA	NA	1	1	NA	NA	NA	NA	NA	NA
ZBTB24	0.694472235640304	0.00142303578436547	1	0.00277591794600959	NA	NA	NA	NA	NA	NA	NA	NA	NA	NA	NA	NA	NA	NA	NA	NA	NA	NA	NA	NA
ZBTB25	1	1	NA	NA	NA	NA	NA	NA	NA	NA	NA	NA	NA	NA	1	1	NA	NA	NA	NA	NA	NA	NA	NA
ZBTB26	1	1	NA	NA	NA	NA	NA	NA	NA	NA	NA	NA	NA	NA	1	1	1	1	NA	NA	NA	NA	NA	NA
ZBTB33	1	0.673856447810708	1	1	NA	NA	NA	NA	NA	NA	NA	NA	1	1	1	2.09483309657187e-12	NA	NA	1	1	NA	NA	NA	NA
ZBTB39	1	1	1	1	NA	NA	NA	NA	NA	NA	NA	NA	NA	NA	NA	NA	NA	NA	NA	NA	NA	NA	NA	NA
ZBTB4	1	1	1	1	NA	NA	NA	NA	NA	NA	NA	NA	NA	NA	NA	NA	NA	NA	NA	NA	NA	NA	NA	NA
ZBTB40	1	1	1	1	NA	NA	NA	NA	NA	NA	NA	NA	NA	NA	1	1	NA	NA	1	1	NA	NA	NA	NA
ZBTB42	1	1	NA	NA	NA	NA	NA	NA	NA	NA	NA	NA	NA	NA	NA	NA	1	1	NA	NA	NA	NA	NA	NA
ZBTB44	1	0.372028079045867	1	0.920385481627389	NA	NA	NA	NA	NA	NA	NA	NA	NA	NA	NA	NA	1	1	NA	NA	NA	NA	NA	NA
ZBTB48	1	1	1	1	NA	NA	NA	NA	NA	NA	NA	NA	NA	NA	1	1	1	1	NA	NA	NA	NA	NA	NA
ZBTB49	1	1	NA	NA	NA	NA	NA	NA	NA	NA	NA	NA	NA	NA	NA	NA	1	1	NA	NA	NA	NA	NA	NA
ZBTB5	1	1	NA	NA	NA	NA	NA	NA	NA	NA	NA	NA	NA	NA	1	1	NA	NA	NA	NA	NA	NA	NA	NA
ZBTB6	1	1	NA	NA	NA	NA	NA	NA	NA	NA	NA	NA	NA	NA	NA	NA	1	1	NA	NA	NA	NA	NA	NA
ZBTB7A	1	1	1	1	NA	NA	NA	NA	NA	NA	NA	NA	NA	NA	1	1	1	1	1	1	NA	NA	NA	NA
ZBTB7B	1	1	1	1	NA	NA	NA	NA	NA	NA	NA	NA	NA	NA	NA	NA	NA	NA	NA	NA	NA	NA	NA	NA
ZBTB8A	1	1	NA	NA	NA	NA	NA	NA	NA	NA	NA	NA	NA	NA	1	1	1	1	NA	NA	NA	NA	NA	NA
ZC3H11A	1	1	1	1	NA	NA	NA	NA	NA	NA	NA	NA	NA	NA	1	1	NA	NA	NA	NA	NA	NA	NA	NA
ZC3H8	1	1	1	1	NA	NA	NA	NA	NA	NA	NA	NA	NA	NA	NA	NA	NA	NA	NA	NA	NA	NA	NA	NA
ZEB1	1	1	1	1	NA	NA	NA	NA	NA	NA	1	1	NA	NA	1	0.0137090593096397	1	1	1	1	NA	NA	NA	NA
ZEB2	1	1	NA	NA	NA	NA	NA	NA	NA	NA	NA	NA	NA	NA	1	1	1	1	NA	NA	NA	NA	NA	NA
ZFAT	1	1	1	1	NA	NA	NA	NA	NA	NA	NA	NA	NA	NA	NA	NA	NA	NA	NA	NA	NA	NA	NA	NA
ZFHX2	1	1	NA	NA	NA	NA	NA	NA	NA	NA	NA	NA	NA	NA	NA	NA	1	1	NA	NA	NA	NA	NA	NA
ZFHX3	1	1	1	1	NA	NA	NA	NA	NA	NA	NA	NA	NA	NA	NA	NA	NA	NA	NA	NA	NA	NA	NA	NA
ZFP1	1	1	NA	NA	NA	NA	NA	NA	NA	NA	NA	NA	NA	NA	1	1	NA	NA	NA	NA	NA	NA	NA	NA
ZFP28	1	1	NA	NA	NA	NA	NA	NA	NA	NA	NA	NA	NA	NA	NA	NA	1	1	NA	NA	NA	NA	NA	NA
ZFP3	1	1	NA	NA	NA	NA	NA	NA	NA	NA	NA	NA	NA	NA	NA	NA	1	1	NA	NA	NA	NA	NA	NA
ZFP36	1	1	1	1	NA	NA	NA	NA	NA	NA	NA	NA	NA	NA	1	1	NA	NA	1	1	NA	NA	NA	NA
ZFP37	1	1	NA	NA	NA	NA	NA	NA	NA	NA	NA	NA	NA	NA	NA	NA	1	1	NA	NA	NA	NA	NA	NA
ZFP41	1	1	NA	NA	NA	NA	NA	NA	NA	NA	NA	NA	NA	NA	NA	NA	1	1	NA	NA	NA	NA	NA	NA
ZFP42	1	1	NA	NA	1	1	NA	NA	NA	NA	NA	NA	NA	NA	NA	NA	1	1	NA	NA	NA	NA	NA	NA
ZFP64	1	1	NA	NA	NA	NA	NA	NA	NA	NA	NA	NA	NA	NA	1	1	1	1	NA	NA	NA	NA	NA	NA
ZFP69B	1	1	NA	NA	NA	NA	NA	NA	NA	NA	NA	NA	NA	NA	NA	NA	1	1	NA	NA	NA	NA	NA	NA
ZFP82	1	1	NA	NA	NA	NA	NA	NA	NA	NA	NA	NA	NA	NA	NA	NA	1	1	NA	NA	NA	NA	NA	NA
ZFP91	1	1	NA	NA	NA	NA	NA	NA	NA	NA	NA	NA	NA	NA	1	1	NA	NA	NA	NA	NA	NA	NA	NA
ZFX	1	1	1	1	NA	NA	NA	NA	NA	NA	NA	NA	NA	NA	1	1	1	1	1	1	NA	NA	NA	NA
ZGPAT	1	1	NA	NA	NA	NA	NA	NA	NA	NA	NA	NA	NA	NA	1	1	NA	NA	NA	NA	NA	NA	NA	NA
ZHX1	1	1	1	1	NA	NA	NA	NA	NA	NA	NA	NA	NA	NA	1	1	NA	NA	NA	NA	NA	NA	NA	NA
ZHX2	1	1	1	1	NA	NA	NA	NA	NA	NA	NA	NA	NA	NA	1	1	NA	NA	NA	NA	NA	NA	NA	NA
ZIC2	1	1	1	1	NA	NA	NA	NA	NA	NA	NA	NA	NA	NA	1	1	1	1	NA	NA	NA	NA	NA	NA
ZIK1	1	1	NA	NA	NA	NA	NA	NA	NA	NA	NA	NA	NA	NA	NA	NA	1	1	NA	NA	NA	NA	NA	NA
ZIM3	1	1.71469490873294e-10	NA	NA	NA	NA	NA	NA	NA	NA	NA	NA	NA	NA	NA	NA	1	3.7336098819185e-10	NA	NA	NA	NA	NA	NA
ZKSCAN1	1	1	1	1	NA	NA	NA	NA	NA	NA	NA	NA	NA	NA	1	1	NA	NA	NA	NA	NA	NA	NA	NA
ZKSCAN8	1	1	NA	NA	NA	NA	NA	NA	NA	NA	NA	NA	NA	NA	1	1	NA	NA	NA	NA	NA	NA	NA	NA
ZMIZ1	1	1	NA	NA	NA	NA	NA	NA	NA	NA	NA	NA	NA	NA	1	1	NA	NA	NA	NA	NA	NA	NA	NA
ZMYM2	1	1	NA	NA	NA	NA	NA	NA	NA	NA	NA	NA	NA	NA	NA	NA	NA	NA	1	1	NA	NA	NA	NA
ZMYM3	1	1	NA	NA	NA	NA	NA	NA	NA	NA	NA	NA	NA	NA	1	1	NA	NA	NA	NA	NA	NA	NA	NA
ZNF10	1	1	NA	NA	NA	NA	NA	NA	NA	NA	NA	NA	NA	NA	NA	NA	1	1	NA	NA	NA	NA	NA	NA
ZNF101	1	1	NA	NA	NA	NA	NA	NA	NA	NA	NA	NA	NA	NA	NA	NA	1	1	NA	NA	NA	NA	NA	NA
ZNF112	1	1	NA	NA	NA	NA	NA	NA	NA	NA	NA	NA	NA	NA	NA	NA	1	1	NA	NA	NA	NA	NA	NA
ZNF114	1	1	NA	NA	NA	NA	NA	NA	NA	NA	NA	NA	NA	NA	NA	NA	1	1	NA	NA	NA	NA	NA	NA
ZNF121	1	1	NA	NA	NA	NA	NA	NA	NA	NA	NA	NA	NA	NA	NA	NA	1	1	NA	NA	NA	NA	NA	NA
ZNF132	1	1	NA	NA	NA	NA	NA	NA	NA	NA	NA	NA	NA	NA	NA	NA	1	1	NA	NA	NA	NA	NA	NA
ZNF133	1	1	NA	NA	NA	NA	NA	NA	NA	NA	NA	NA	NA	NA	NA	NA	1	1	NA	NA	NA	NA	NA	NA
ZNF134	1	1	NA	NA	NA	NA	NA	NA	NA	NA	NA	NA	NA	NA	NA	NA	1	1	NA	NA	NA	NA	NA	NA
ZNF136	1	1	NA	NA	NA	NA	NA	NA	NA	NA	NA	NA	NA	NA	NA	NA	1	1	NA	NA	NA	NA	NA	NA
ZNF138	1	1	NA	NA	NA	NA	NA	NA	NA	NA	NA	NA	NA	NA	NA	NA	1	1	NA	NA	NA	NA	NA	NA
ZNF140	1	1	NA	NA	NA	NA	NA	NA	NA	NA	NA	NA	NA	NA	NA	NA	1	1	NA	NA	NA	NA	NA	NA
ZNF143	1	1	1	1	1	1	NA	NA	NA	NA	NA	NA	NA	NA	1	1	1	1	1	1	NA	NA	NA	NA
ZNF146	1	1	NA	NA	NA	NA	NA	NA	NA	NA	NA	NA	NA	NA	1	1	1	1	NA	NA	NA	NA	NA	NA
ZNF148	1	0.00923107344168684	NA	NA	NA	NA	NA	NA	NA	NA	NA	NA	NA	NA	1	0.0152786971266461	1	1	NA	NA	NA	NA	NA	NA
ZNF155	1	1	NA	NA	NA	NA	NA	NA	NA	NA	NA	NA	NA	NA	NA	NA	1	1	NA	NA	NA	NA	NA	NA
ZNF157	1	1	NA	NA	NA	NA	NA	NA	NA	NA	NA	NA	NA	NA	NA	NA	1	1	NA	NA	NA	NA	NA	NA
ZNF16	1	1	NA	NA	NA	NA	NA	NA	NA	NA	NA	NA	NA	NA	NA	NA	1	1	NA	NA	NA	NA	NA	NA
ZNF165	1	1	1	1	NA	NA	NA	NA	NA	NA	NA	NA	NA	NA	NA	NA	NA	NA	NA	NA	NA	NA	NA	NA
ZNF169	1	1	NA	NA	NA	NA	NA	NA	NA	NA	NA	NA	NA	NA	NA	NA	1	1	NA	NA	NA	NA	NA	NA
ZNF174	1	1	NA	NA	NA	NA	NA	NA	NA	NA	NA	NA	NA	NA	NA	NA	1	1	NA	NA	NA	NA	NA	NA
ZNF175	1	1	NA	NA	NA	NA	NA	NA	NA	NA	NA	NA	NA	NA	1	1	1	1	NA	NA	NA	NA	NA	NA
ZNF18	1	1	NA	NA	NA	NA	NA	NA	NA	NA	NA	NA	NA	NA	1	1	1	1	1	1	NA	NA	NA	NA
ZNF184	1	1	NA	NA	NA	NA	NA	NA	NA	NA	NA	NA	NA	NA	1	1	1	1	NA	NA	NA	NA	NA	NA
ZNF189	1	1	NA	NA	NA	NA	NA	NA	NA	NA	NA	NA	NA	NA	NA	NA	1	1	NA	NA	NA	NA	NA	NA
ZNF19	1	1	NA	NA	NA	NA	NA	NA	NA	NA	NA	NA	NA	NA	NA	NA	1	1	NA	NA	NA	NA	NA	NA
ZNF195	1	1	NA	NA	NA	NA	NA	NA	NA	NA	NA	NA	NA	NA	NA	NA	1	1	NA	NA	NA	NA	NA	NA
ZNF197	1	1	NA	NA	NA	NA	NA	NA	NA	NA	NA	NA	NA	NA	1	1	NA	NA	NA	NA	NA	NA	NA	NA
ZNF2	1	1	NA	NA	NA	NA	NA	NA	NA	NA	NA	NA	NA	NA	NA	NA	1	1	NA	NA	NA	NA	NA	NA
ZNF202	1	0.131782221207513	NA	NA	NA	NA	NA	NA	NA	NA	NA	NA	NA	NA	NA	NA	1	0.161539496964048	NA	NA	NA	NA	NA	NA
ZNF205	1	1	NA	NA	NA	NA	NA	NA	NA	NA	NA	NA	NA	NA	1	1	NA	NA	NA	NA	NA	NA	NA	NA
ZNF207	1	1	1	1	1	1	NA	NA	NA	NA	NA	NA	NA	NA	1	1	NA	NA	1	1	NA	NA	NA	NA
ZNF211	1	1	NA	NA	NA	NA	NA	NA	NA	NA	NA	NA	NA	NA	NA	NA	1	1	NA	NA	NA	NA	NA	NA
ZNF213	1	1	NA	NA	NA	NA	NA	NA	NA	NA	NA	NA	NA	NA	NA	NA	1	1	NA	NA	NA	NA	NA	NA
ZNF214	1	1	NA	NA	NA	NA	NA	NA	NA	NA	NA	NA	NA	NA	NA	NA	1	1	NA	NA	NA	NA	NA	NA
ZNF217	1	1	1	1	NA	NA	NA	NA	NA	NA	NA	NA	NA	NA	NA	NA	NA	NA	1	1	NA	NA	NA	NA
ZNF22	1	9.99636078863973e-06	NA	NA	NA	NA	NA	NA	NA	NA	NA	NA	NA	NA	NA	NA	1	1.68325817150643e-05	NA	NA	NA	NA	NA	NA
ZNF221	1	0.000188110518411656	NA	NA	NA	NA	NA	NA	NA	NA	NA	NA	NA	NA	NA	NA	1	0.000212989651491907	NA	NA	NA	NA	NA	NA
ZNF223	1	1	NA	NA	NA	NA	NA	NA	NA	NA	NA	NA	NA	NA	NA	NA	1	1	NA	NA	NA	NA	NA	NA
ZNF224	1	1	NA	NA	NA	NA	NA	NA	NA	NA	NA	NA	NA	NA	NA	NA	1	1	NA	NA	NA	NA	NA	NA
ZNF23	1	0.87057034628345	NA	NA	NA	NA	NA	NA	NA	NA	NA	NA	NA	NA	NA	NA	1	1	NA	NA	NA	NA	NA	NA
ZNF236	1	1	1	1	NA	NA	NA	NA	NA	NA	NA	NA	NA	NA	NA	NA	NA	NA	NA	NA	NA	NA	NA	NA
ZNF239	1	1	NA	NA	NA	NA	NA	NA	NA	NA	NA	NA	NA	NA	NA	NA	1	1	NA	NA	NA	NA	NA	NA
ZNF24	1	1	1	1	NA	NA	NA	NA	NA	NA	NA	NA	NA	NA	1	1	1	1	1	1	NA	NA	NA	NA
ZNF248	1	1	NA	NA	NA	NA	NA	NA	NA	NA	NA	NA	NA	NA	NA	NA	1	1	NA	NA	NA	NA	NA	NA
ZNF250	1	1	1	1	NA	NA	NA	NA	NA	NA	NA	NA	NA	NA	NA	NA	1	1	NA	NA	NA	NA	NA	NA
ZNF257	1	1	NA	NA	NA	NA	NA	NA	NA	NA	NA	NA	NA	NA	NA	NA	1	1	NA	NA	NA	NA	NA	NA
ZNF26	1	1	NA	NA	NA	NA	NA	NA	NA	NA	NA	NA	NA	NA	NA	NA	1	1	NA	NA	NA	NA	NA	NA
ZNF260	1	1	NA	NA	NA	NA	NA	NA	NA	NA	NA	NA	NA	NA	NA	NA	1	1	NA	NA	NA	NA	NA	NA
ZNF263	1	1	1	1	NA	NA	NA	NA	NA	NA	NA	NA	NA	NA	1	1	1	1	NA	NA	NA	NA	NA	NA
ZNF264	1	1	NA	NA	NA	NA	NA	NA	NA	NA	NA	NA	NA	NA	NA	NA	1	1	NA	NA	NA	NA	NA	NA
ZNF266	1	1	1	1	NA	NA	NA	NA	NA	NA	NA	NA	NA	NA	NA	NA	1	0.000224792065752126	NA	NA	NA	NA	NA	NA
ZNF274	1	1	1	1	NA	NA	NA	NA	NA	NA	NA	NA	NA	NA	1	1	1	1	1	1	NA	NA	NA	NA
ZNF280A	1	1	NA	NA	NA	NA	NA	NA	NA	NA	NA	NA	NA	NA	1	1	1	1	NA	NA	NA	NA	NA	NA
ZNF280C	1	1	NA	NA	NA	NA	NA	NA	NA	NA	NA	NA	NA	NA	NA	NA	1	1	NA	NA	NA	NA	NA	NA
ZNF280D	1	1	1	1	NA	NA	NA	NA	NA	NA	NA	NA	NA	NA	NA	NA	1	1	NA	NA	NA	NA	NA	NA
ZNF281	1	1	1	1	NA	NA	NA	NA	NA	NA	NA	NA	NA	NA	NA	NA	1	1	NA	NA	NA	NA	NA	NA
ZNF282	1	1	NA	NA	NA	NA	NA	NA	NA	NA	NA	NA	NA	NA	1	1	NA	NA	NA	NA	NA	NA	NA	NA
ZNF292	1	1	NA	NA	NA	NA	NA	NA	NA	NA	NA	NA	NA	NA	NA	NA	1	1	NA	NA	NA	NA	NA	NA
ZNF3	1	1	1	1	NA	NA	NA	NA	NA	NA	NA	NA	NA	NA	1	1	NA	NA	NA	NA	NA	NA	NA	NA
ZNF30	1	1	NA	NA	NA	NA	NA	NA	NA	NA	NA	NA	NA	NA	NA	NA	1	1	NA	NA	NA	NA	NA	NA
ZNF300	1	1	NA	NA	NA	NA	NA	NA	NA	NA	NA	NA	NA	NA	NA	NA	1	1	NA	NA	NA	NA	NA	NA
ZNF302	1	1	NA	NA	NA	NA	NA	NA	NA	NA	NA	NA	NA	NA	NA	NA	1	1	NA	NA	NA	NA	NA	NA
ZNF311	1	1	NA	NA	NA	NA	NA	NA	NA	NA	NA	NA	NA	NA	NA	NA	1	1	NA	NA	NA	NA	NA	NA
ZNF316	1	0.971656299857092	NA	NA	NA	NA	NA	NA	NA	NA	NA	NA	NA	NA	1	1	NA	NA	NA	NA	NA	NA	NA	NA
ZNF317	1	1	NA	NA	NA	NA	NA	NA	NA	NA	NA	NA	NA	NA	NA	NA	1	1	NA	NA	NA	NA	NA	NA
ZNF318	1	1	NA	NA	NA	NA	NA	NA	NA	NA	NA	NA	NA	NA	1	1	NA	NA	NA	NA	NA	NA	NA	NA
ZNF320	1	1	NA	NA	NA	NA	NA	NA	NA	NA	NA	NA	NA	NA	NA	NA	1	1	NA	NA	NA	NA	NA	NA
ZNF322	1	1	NA	NA	NA	NA	NA	NA	NA	NA	NA	NA	NA	NA	NA	NA	1	1	NA	NA	NA	NA	NA	NA
ZNF324	1	1	NA	NA	NA	NA	NA	NA	NA	NA	NA	NA	NA	NA	NA	NA	1	1	NA	NA	NA	NA	NA	NA
ZNF329	1	1	NA	NA	NA	NA	NA	NA	NA	NA	NA	NA	NA	NA	NA	NA	1	1	NA	NA	NA	NA	NA	NA
ZNF331	1	1	NA	NA	NA	NA	NA	NA	NA	NA	NA	NA	NA	NA	NA	NA	1	1	NA	NA	NA	NA	NA	NA
ZNF335	1	1	NA	NA	NA	NA	NA	NA	NA	NA	NA	NA	NA	NA	NA	NA	1	1	NA	NA	NA	NA	NA	NA
ZNF33A	1	2.72294145527548e-06	NA	NA	NA	NA	NA	NA	NA	NA	NA	NA	NA	NA	NA	NA	1	4.94082118900794e-06	NA	NA	NA	NA	NA	NA
ZNF34	1	1	NA	NA	NA	NA	NA	NA	NA	NA	NA	NA	NA	NA	NA	NA	1	1	NA	NA	NA	NA	NA	NA
ZNF341	1	1	NA	NA	NA	NA	NA	NA	NA	NA	NA	NA	NA	NA	NA	NA	1	1	NA	NA	NA	NA	NA	NA
ZNF35	1	1	NA	NA	NA	NA	NA	NA	NA	NA	NA	NA	NA	NA	NA	NA	1	1	NA	NA	NA	NA	NA	NA
ZNF350	1	1	NA	NA	NA	NA	NA	NA	NA	NA	NA	NA	NA	NA	NA	NA	1	1	NA	NA	NA	NA	NA	NA
ZNF354A	1	1	NA	NA	NA	NA	NA	NA	NA	NA	NA	NA	NA	NA	NA	NA	1	1	NA	NA	NA	NA	NA	NA
ZNF354B	1	1	NA	NA	NA	NA	NA	NA	NA	NA	NA	NA	NA	NA	1	1	NA	NA	NA	NA	NA	NA	NA	NA
ZNF354C	1	1	NA	NA	NA	NA	NA	NA	NA	NA	NA	NA	NA	NA	NA	NA	1	1	NA	NA	NA	NA	NA	NA
ZNF362	1	1	NA	NA	NA	NA	NA	NA	NA	NA	NA	NA	NA	NA	NA	NA	1	1	NA	NA	NA	NA	NA	NA
ZNF366	1	1	NA	NA	NA	NA	NA	NA	NA	NA	NA	NA	NA	NA	NA	NA	1	1	NA	NA	NA	NA	NA	NA
ZNF37A	1	1	NA	NA	NA	NA	NA	NA	NA	NA	NA	NA	NA	NA	NA	NA	1	1	NA	NA	NA	NA	NA	NA
ZNF382	1	1	NA	NA	NA	NA	NA	NA	NA	NA	NA	NA	NA	NA	NA	NA	1	1	NA	NA	NA	NA	NA	NA
ZNF384	1	0.128239137212315	NA	NA	NA	NA	NA	NA	NA	NA	NA	NA	NA	NA	1	1	1	0.0924249826120308	NA	NA	NA	NA	NA	NA
ZNF391	1	1	NA	NA	NA	NA	NA	NA	NA	NA	NA	NA	NA	NA	NA	NA	1	1	NA	NA	NA	NA	NA	NA
ZNF394	1	1	NA	NA	NA	NA	NA	NA	NA	NA	NA	NA	NA	NA	NA	NA	1	1	NA	NA	NA	NA	NA	NA
ZNF395	1	1	NA	NA	NA	NA	NA	NA	NA	NA	NA	NA	NA	NA	1	1	NA	NA	NA	NA	NA	NA	NA	NA
ZNF398	1	1	NA	NA	NA	NA	NA	NA	NA	NA	NA	NA	NA	NA	NA	NA	1	1	NA	NA	NA	NA	NA	NA
ZNF404	1	1	NA	NA	NA	NA	NA	NA	NA	NA	NA	NA	NA	NA	NA	NA	1	1	NA	NA	NA	NA	NA	NA
ZNF407	1	1	1	1	NA	NA	NA	NA	NA	NA	NA	NA	NA	NA	1	1	NA	NA	NA	NA	NA	NA	NA	NA
ZNF41	1	1	NA	NA	NA	NA	NA	NA	NA	NA	NA	NA	NA	NA	NA	NA	1	1	NA	NA	NA	NA	NA	NA
ZNF410	1	1	NA	NA	NA	NA	NA	NA	NA	NA	NA	NA	NA	NA	1	1	NA	NA	NA	NA	NA	NA	NA	NA
ZNF416	1	1	NA	NA	NA	NA	NA	NA	NA	NA	NA	NA	NA	NA	NA	NA	1	1	NA	NA	NA	NA	NA	NA
ZNF418	1	1	NA	NA	NA	NA	NA	NA	NA	NA	NA	NA	NA	NA	NA	NA	1	1	NA	NA	NA	NA	NA	NA
ZNF419	1	1	NA	NA	NA	NA	NA	NA	NA	NA	NA	NA	NA	NA	NA	NA	1	1	NA	NA	NA	NA	NA	NA
ZNF423	1	1	NA	NA	NA	NA	NA	NA	NA	NA	NA	NA	NA	NA	NA	NA	1	1	NA	NA	NA	NA	NA	NA
ZNF426	1	1	NA	NA	NA	NA	NA	NA	NA	NA	NA	NA	NA	NA	NA	NA	1	1	NA	NA	NA	NA	NA	NA
ZNF433	1	1	NA	NA	NA	NA	NA	NA	NA	NA	NA	NA	NA	NA	NA	NA	1	1	NA	NA	NA	NA	NA	NA
ZNF436	1	1	NA	NA	NA	NA	NA	NA	NA	NA	NA	NA	NA	NA	NA	NA	1	1	NA	NA	NA	NA	NA	NA
ZNF444	1	1	1	1	NA	NA	NA	NA	NA	NA	NA	NA	NA	NA	NA	NA	NA	NA	NA	NA	NA	NA	NA	NA
ZNF445	1	0.383728719462272	NA	NA	NA	NA	NA	NA	NA	NA	NA	NA	NA	NA	NA	NA	NA	NA	NA	NA	NA	NA	NA	NA
ZNF449	1	1	NA	NA	NA	NA	NA	NA	NA	NA	NA	NA	NA	NA	NA	NA	1	1	NA	NA	NA	NA	NA	NA
ZNF454	1	1	NA	NA	NA	NA	NA	NA	NA	NA	NA	NA	NA	NA	NA	NA	1	1	NA	NA	NA	NA	NA	NA
ZNF467	1	1	NA	NA	NA	NA	NA	NA	NA	NA	NA	NA	NA	NA	NA	NA	1	1	NA	NA	NA	NA	NA	NA
ZNF473	1	1	NA	NA	NA	NA	NA	NA	NA	NA	NA	NA	NA	NA	NA	NA	1	1	NA	NA	NA	NA	NA	NA
ZNF48	1	1	NA	NA	NA	NA	NA	NA	NA	NA	NA	NA	NA	NA	1	1	1	1	NA	NA	NA	NA	NA	NA
ZNF488	1	1	NA	NA	NA	NA	NA	NA	NA	NA	NA	NA	NA	NA	NA	NA	1	1	NA	NA	NA	NA	NA	NA
ZNF490	1	0.861299966586728	NA	NA	NA	NA	NA	NA	NA	NA	NA	NA	NA	NA	NA	NA	1	1	NA	NA	NA	NA	NA	NA
ZNF491	1	1.71203238801148e-05	NA	NA	NA	NA	NA	NA	NA	NA	NA	NA	NA	NA	NA	NA	1	2.73372913569575e-05	NA	NA	NA	NA	NA	NA
ZNF493	1	1	NA	NA	NA	NA	NA	NA	NA	NA	NA	NA	NA	NA	NA	NA	1	1	NA	NA	NA	NA	NA	NA
ZNF501	1	1	NA	NA	NA	NA	NA	NA	NA	NA	NA	NA	NA	NA	NA	NA	1	1	NA	NA	NA	NA	NA	NA
ZNF502	1	1	NA	NA	NA	NA	NA	NA	NA	NA	NA	NA	NA	NA	NA	NA	1	1	NA	NA	NA	NA	NA	NA
ZNF507	1	1	1	1	NA	NA	NA	NA	NA	NA	NA	NA	NA	NA	1	1	NA	NA	NA	NA	NA	NA	NA	NA
ZNF510	1	0.0316817835149688	NA	NA	NA	NA	NA	NA	NA	NA	NA	NA	NA	NA	NA	NA	1	0.0328634174461688	NA	NA	NA	NA	NA	NA
ZNF511	1	1	NA	NA	NA	NA	NA	NA	NA	NA	NA	NA	NA	NA	1	1	NA	NA	NA	NA	NA	NA	NA	NA
ZNF512	1	1	NA	NA	NA	NA	NA	NA	NA	NA	NA	NA	NA	NA	1	1	NA	NA	NA	NA	NA	NA	NA	NA
ZNF512B	1	1	1	1	NA	NA	NA	NA	NA	NA	NA	NA	NA	NA	NA	NA	NA	NA	NA	NA	NA	NA	NA	NA
ZNF513	1	1	NA	NA	NA	NA	NA	NA	NA	NA	NA	NA	NA	NA	NA	NA	1	1	NA	NA	NA	NA	NA	NA
ZNF514	1	1	NA	NA	NA	NA	NA	NA	NA	NA	NA	NA	NA	NA	NA	NA	1	1	NA	NA	NA	NA	NA	NA
ZNF516	1	1	1	1	NA	NA	NA	NA	NA	NA	NA	NA	NA	NA	NA	NA	NA	NA	NA	NA	NA	NA	NA	NA
ZNF518A	1	1	NA	NA	NA	NA	NA	NA	NA	NA	NA	NA	NA	NA	NA	NA	1	1	NA	NA	NA	NA	NA	NA
ZNF521	1	1	NA	NA	NA	NA	NA	NA	NA	NA	NA	NA	NA	NA	NA	NA	1	1	NA	NA	NA	NA	NA	NA
ZNF524	1	1	NA	NA	NA	NA	NA	NA	NA	NA	NA	NA	NA	NA	NA	NA	1	1	NA	NA	NA	NA	NA	NA
ZNF528	1	1	NA	NA	NA	NA	NA	NA	NA	NA	NA	NA	NA	NA	NA	NA	1	1	NA	NA	NA	NA	NA	NA
ZNF529	1	1	NA	NA	NA	NA	NA	NA	NA	NA	NA	NA	NA	NA	NA	NA	1	1	NA	NA	NA	NA	NA	NA
ZNF530	1	1	NA	NA	NA	NA	NA	NA	NA	NA	NA	NA	NA	NA	NA	NA	1	1	NA	NA	NA	NA	NA	NA
ZNF532	1	1	1	1	NA	NA	NA	NA	NA	NA	NA	NA	NA	NA	NA	NA	NA	NA	NA	NA	NA	NA	NA	NA
ZNF544	1	1	NA	NA	NA	NA	NA	NA	NA	NA	NA	NA	NA	NA	NA	NA	1	1	NA	NA	NA	NA	NA	NA
ZNF547	1	1	NA	NA	NA	NA	NA	NA	NA	NA	NA	NA	NA	NA	NA	NA	1	1	NA	NA	NA	NA	NA	NA
ZNF548	1	1	NA	NA	NA	NA	NA	NA	NA	NA	NA	NA	NA	NA	NA	NA	1	1	NA	NA	NA	NA	NA	NA
ZNF549	1	1	NA	NA	NA	NA	NA	NA	NA	NA	NA	NA	NA	NA	NA	NA	1	1	NA	NA	NA	NA	NA	NA
ZNF554	1	1	NA	NA	NA	NA	NA	NA	NA	NA	NA	NA	NA	NA	NA	NA	1	1	NA	NA	NA	NA	NA	NA
ZNF555	1	1	NA	NA	NA	NA	NA	NA	NA	NA	NA	NA	NA	NA	NA	NA	1	1	NA	NA	NA	NA	NA	NA
ZNF558	1	1	NA	NA	NA	NA	NA	NA	NA	NA	NA	NA	NA	NA	NA	NA	1	1	NA	NA	NA	NA	NA	NA
ZNF560	1	1	NA	NA	NA	NA	NA	NA	NA	NA	NA	NA	NA	NA	NA	NA	1	1	NA	NA	NA	NA	NA	NA
ZNF561	1	1	NA	NA	NA	NA	NA	NA	NA	NA	NA	NA	NA	NA	NA	NA	1	1	NA	NA	NA	NA	NA	NA
ZNF563	1	1	NA	NA	NA	NA	NA	NA	NA	NA	NA	NA	NA	NA	NA	NA	1	1	NA	NA	NA	NA	NA	NA
ZNF571	1	1	NA	NA	NA	NA	NA	NA	NA	NA	NA	NA	NA	NA	NA	NA	1	1	NA	NA	NA	NA	NA	NA
ZNF574	1	1	1	1	NA	NA	NA	NA	NA	NA	NA	NA	NA	NA	NA	NA	1	1	NA	NA	NA	NA	NA	NA
ZNF577	1	1	NA	NA	NA	NA	NA	NA	NA	NA	NA	NA	NA	NA	NA	NA	1	1	NA	NA	NA	NA	NA	NA
ZNF579	1	0.256260182652258	1	0.308053678720392	NA	NA	NA	NA	NA	NA	NA	NA	NA	NA	NA	NA	NA	NA	NA	NA	NA	NA	NA	NA
ZNF580	1	1	NA	NA	NA	NA	NA	NA	NA	NA	NA	NA	NA	NA	1	1	1	1	NA	NA	NA	NA	NA	NA
ZNF581	1	1	1	1	NA	NA	NA	NA	NA	NA	NA	NA	NA	NA	NA	NA	NA	NA	NA	NA	NA	NA	NA	NA
ZNF582	1	1	NA	NA	NA	NA	NA	NA	NA	NA	NA	NA	NA	NA	NA	NA	1	1	NA	NA	NA	NA	NA	NA
ZNF584	1	1	NA	NA	NA	NA	NA	NA	NA	NA	NA	NA	NA	NA	1	1	NA	NA	NA	NA	NA	NA	NA	NA
ZNF585B	1	1	NA	NA	NA	NA	NA	NA	NA	NA	NA	NA	NA	NA	NA	NA	1	1	NA	NA	NA	NA	NA	NA
ZNF586	1	1	NA	NA	NA	NA	NA	NA	NA	NA	NA	NA	NA	NA	NA	NA	1	1	NA	NA	NA	NA	NA	NA
ZNF589	1	1	NA	NA	NA	NA	NA	NA	NA	NA	NA	NA	NA	NA	1	1	NA	NA	NA	NA	NA	NA	NA	NA
ZNF592	1	1	1	1	NA	NA	NA	NA	NA	NA	NA	NA	NA	NA	1	1	NA	NA	1	1	NA	NA	NA	NA
ZNF595	1	1	NA	NA	NA	NA	NA	NA	NA	NA	NA	NA	NA	NA	NA	NA	1	1	NA	NA	NA	NA	NA	NA
ZNF596	1	1	NA	NA	NA	NA	NA	NA	NA	NA	NA	NA	NA	NA	NA	NA	1	1	NA	NA	NA	NA	NA	NA
ZNF597	1	1	NA	NA	NA	NA	NA	NA	NA	NA	NA	NA	NA	NA	NA	NA	NA	NA	1	1	NA	NA	NA	NA
ZNF600	1	1	NA	NA	NA	NA	NA	NA	NA	NA	NA	NA	NA	NA	NA	NA	1	1	NA	NA	NA	NA	NA	NA
ZNF610	1	1	NA	NA	NA	NA	NA	NA	NA	NA	NA	NA	NA	NA	NA	NA	1	1	NA	NA	NA	NA	NA	NA
ZNF614	1	1	NA	NA	NA	NA	NA	NA	NA	NA	NA	NA	NA	NA	1	1	NA	NA	NA	NA	NA	NA	NA	NA
ZNF618	1	1	NA	NA	NA	NA	NA	NA	NA	NA	NA	NA	NA	NA	NA	NA	1	1	NA	NA	NA	NA	NA	NA
ZNF621	1	1	NA	NA	NA	NA	NA	NA	NA	NA	NA	NA	NA	NA	NA	NA	1	1	NA	NA	NA	NA	NA	NA
ZNF622	1	1	NA	NA	NA	NA	NA	NA	NA	NA	NA	NA	NA	NA	NA	NA	NA	NA	1	1	NA	NA	NA	NA
ZNF623	1	1	NA	NA	NA	NA	NA	NA	NA	NA	NA	NA	NA	NA	NA	NA	1	1	NA	NA	NA	NA	NA	NA
ZNF624	1	1	NA	NA	NA	NA	NA	NA	NA	NA	NA	NA	NA	NA	NA	NA	1	1	NA	NA	NA	NA	NA	NA
ZNF626	1	1	NA	NA	NA	NA	NA	NA	NA	NA	NA	NA	NA	NA	NA	NA	1	1	NA	NA	NA	NA	NA	NA
ZNF629	1	1	NA	NA	NA	NA	NA	NA	NA	NA	NA	NA	NA	NA	NA	NA	1	1	NA	NA	NA	NA	NA	NA
ZNF639	1	1	1	1	NA	NA	NA	NA	NA	NA	NA	NA	NA	NA	1	1	1	1	NA	NA	NA	NA	NA	NA
ZNF644	1	1	NA	NA	NA	NA	NA	NA	NA	NA	NA	NA	NA	NA	1	1	1	1	NA	NA	NA	NA	NA	NA
ZNF645	1	1	NA	NA	NA	NA	NA	NA	NA	NA	NA	NA	NA	NA	NA	NA	1	1	NA	NA	NA	NA	NA	NA
ZNF652	1	1	NA	NA	NA	NA	NA	NA	NA	NA	NA	NA	NA	NA	1	1	NA	NA	NA	NA	NA	NA	NA	NA
ZNF654	0.694472235640304	1	NA	NA	NA	NA	NA	NA	NA	NA	NA	NA	NA	NA	NA	NA	0.504052429093769	1	NA	NA	NA	NA	NA	NA
ZNF658	1	1	NA	NA	NA	NA	NA	NA	NA	NA	NA	NA	NA	NA	NA	NA	1	1	NA	NA	NA	NA	NA	NA
ZNF660	1	1	NA	NA	NA	NA	NA	NA	NA	NA	NA	NA	NA	NA	NA	NA	1	1	NA	NA	NA	NA	NA	NA
ZNF662	1	1	NA	NA	NA	NA	NA	NA	NA	NA	NA	NA	NA	NA	NA	NA	1	1	NA	NA	NA	NA	NA	NA
ZNF664	1	1	NA	NA	NA	NA	NA	NA	NA	NA	NA	NA	NA	NA	NA	NA	1	1	NA	NA	NA	NA	NA	NA
ZNF667	1	1	NA	NA	NA	NA	NA	NA	NA	NA	NA	NA	NA	NA	NA	NA	1	1	NA	NA	NA	NA	NA	NA
ZNF669	1	1	NA	NA	NA	NA	NA	NA	NA	NA	NA	NA	NA	NA	NA	NA	1	1	NA	NA	NA	NA	NA	NA
ZNF670	1	1	NA	NA	NA	NA	NA	NA	NA	NA	NA	NA	NA	NA	NA	NA	1	1	NA	NA	NA	NA	NA	NA
ZNF677	1	1	NA	NA	NA	NA	NA	NA	NA	NA	NA	NA	NA	NA	NA	NA	1	1	NA	NA	NA	NA	NA	NA
ZNF680	1	1	NA	NA	NA	NA	NA	NA	NA	NA	NA	NA	NA	NA	NA	NA	1	1	NA	NA	NA	NA	NA	NA
ZNF687	1	1	1	1	NA	NA	NA	NA	NA	NA	NA	NA	NA	NA	NA	NA	NA	NA	1	1	NA	NA	NA	NA
ZNF692	1	1	NA	NA	NA	NA	NA	NA	NA	NA	NA	NA	NA	NA	NA	NA	1	1	NA	NA	NA	NA	NA	NA
ZNF697	1	1	NA	NA	NA	NA	NA	NA	NA	NA	NA	NA	NA	NA	NA	NA	1	1	NA	NA	NA	NA	NA	NA
ZNF7	1	0.0563007993327849	NA	NA	NA	NA	NA	NA	NA	NA	NA	NA	NA	NA	1	0.10089620656879	NA	NA	NA	NA	NA	NA	NA	NA
ZNF701	1	1	1	1	NA	NA	NA	NA	NA	NA	NA	NA	NA	NA	NA	NA	1	1	NA	NA	NA	NA	NA	NA
ZNF704	1	1	NA	NA	NA	NA	NA	NA	NA	NA	NA	NA	NA	NA	NA	NA	1	1	NA	NA	NA	NA	NA	NA
ZNF707	1	1	NA	NA	NA	NA	NA	NA	NA	NA	NA	NA	NA	NA	NA	NA	1	1	NA	NA	NA	NA	NA	NA
ZNF708	1	1	NA	NA	NA	NA	NA	NA	NA	NA	NA	NA	NA	NA	NA	NA	1	1	NA	NA	NA	NA	NA	NA
ZNF711	1	1	1	1	NA	NA	NA	NA	NA	NA	NA	NA	1	1	NA	NA	NA	NA	NA	NA	NA	NA	NA	NA
ZNF740	1	1	NA	NA	NA	NA	NA	NA	NA	NA	NA	NA	NA	NA	1	1	NA	NA	NA	NA	NA	NA	NA	NA
ZNF747	1	1	NA	NA	NA	NA	NA	NA	NA	NA	NA	NA	NA	NA	NA	NA	1	1	NA	NA	NA	NA	NA	NA
ZNF75A	1	1	1	1	NA	NA	NA	NA	NA	NA	NA	NA	NA	NA	1	1	NA	NA	NA	NA	NA	NA	NA	NA
ZNF76	1	1	NA	NA	NA	NA	NA	NA	NA	NA	NA	NA	NA	NA	NA	NA	1	1	NA	NA	NA	NA	NA	NA
ZNF766	1	1	NA	NA	NA	NA	NA	NA	NA	NA	NA	NA	NA	NA	1	1	NA	NA	NA	NA	NA	NA	NA	NA
ZNF768	1	1	NA	NA	NA	NA	NA	NA	NA	NA	NA	NA	NA	NA	1	1	1	1	NA	NA	NA	NA	NA	NA
ZNF770	1	1	NA	NA	NA	NA	NA	NA	NA	NA	NA	NA	NA	NA	NA	NA	1	1	NA	NA	NA	NA	NA	NA
ZNF774	1	1	NA	NA	NA	NA	NA	NA	NA	NA	NA	NA	NA	NA	NA	NA	1	1	NA	NA	NA	NA	NA	NA
ZNF776	1	1	NA	NA	NA	NA	NA	NA	NA	NA	NA	NA	NA	NA	NA	NA	1	1	NA	NA	NA	NA	NA	NA
ZNF777	1	1	NA	NA	NA	NA	NA	NA	NA	NA	NA	NA	NA	NA	NA	NA	1	1	NA	NA	NA	NA	NA	NA
ZNF778	1	1	NA	NA	NA	NA	NA	NA	NA	NA	NA	NA	NA	NA	NA	NA	1	1	NA	NA	NA	NA	NA	NA
ZNF781	1	1	NA	NA	NA	NA	NA	NA	NA	NA	NA	NA	NA	NA	NA	NA	1	1	NA	NA	NA	NA	NA	NA
ZNF784	1	1	NA	NA	NA	NA	NA	NA	NA	NA	NA	NA	NA	NA	NA	NA	1	1	NA	NA	NA	NA	NA	NA
ZNF785	1	1	NA	NA	NA	NA	NA	NA	NA	NA	NA	NA	NA	NA	NA	NA	1	1	NA	NA	NA	NA	NA	NA
ZNF791	1	1	NA	NA	NA	NA	NA	NA	NA	NA	NA	NA	NA	NA	NA	NA	1	1	NA	NA	NA	NA	NA	NA
ZNF792	1	1	NA	NA	NA	NA	NA	NA	NA	NA	NA	NA	NA	NA	1	1	1	1	NA	NA	NA	NA	NA	NA
ZNF8	1	1	1	1	NA	NA	NA	NA	NA	NA	NA	NA	NA	NA	NA	NA	1	1	NA	NA	NA	NA	NA	NA
ZNF816	1	1	NA	NA	NA	NA	NA	NA	NA	NA	NA	NA	NA	NA	NA	NA	1	1	NA	NA	NA	NA	NA	NA
ZNF83	1	1	1	1	NA	NA	NA	NA	NA	NA	NA	NA	NA	NA	1	0.923943751285409	NA	NA	NA	NA	NA	NA	NA	NA
ZNF830	1	1	NA	NA	NA	NA	NA	NA	NA	NA	NA	NA	NA	NA	1	1	NA	NA	NA	NA	NA	NA	NA	NA
ZNF837	1	1	NA	NA	NA	NA	NA	NA	NA	NA	NA	NA	NA	NA	NA	NA	1	1	NA	NA	NA	NA	NA	NA
ZNF84	1	1	1	1	NA	NA	NA	NA	NA	NA	NA	NA	NA	NA	NA	NA	NA	NA	NA	NA	NA	NA	NA	NA
ZNF843	1	1	NA	NA	NA	NA	NA	NA	NA	NA	NA	NA	NA	NA	NA	NA	1	1	NA	NA	NA	NA	NA	NA
ZNF85	1	1	NA	NA	NA	NA	NA	NA	NA	NA	NA	NA	NA	NA	NA	NA	1	1	NA	NA	NA	NA	NA	NA
ZNF92	1	1	NA	NA	NA	NA	NA	NA	NA	NA	1	1	NA	NA	NA	NA	NA	NA	NA	NA	NA	NA	NA	NA
ZSCAN16	1	1	NA	NA	NA	NA	NA	NA	NA	NA	NA	NA	NA	NA	NA	NA	1	1	NA	NA	NA	NA	NA	NA
ZSCAN18	1	1	NA	NA	NA	NA	NA	NA	NA	NA	NA	NA	NA	NA	NA	NA	1	1	NA	NA	NA	NA	NA	NA
ZSCAN2	1	1	1	1	NA	NA	NA	NA	NA	NA	NA	NA	NA	NA	1	1	NA	NA	NA	NA	NA	NA	NA	NA
ZSCAN21	1	1	NA	NA	NA	NA	NA	NA	NA	NA	NA	NA	NA	NA	NA	NA	1	1	NA	NA	NA	NA	NA	NA
ZSCAN22	1	1	NA	NA	NA	NA	NA	NA	NA	NA	NA	NA	NA	NA	NA	NA	1	1	NA	NA	NA	NA	NA	NA
ZSCAN23	1	1	NA	NA	NA	NA	NA	NA	NA	NA	NA	NA	NA	NA	NA	NA	1	1	NA	NA	NA	NA	NA	NA
ZSCAN26	1	1	NA	NA	NA	NA	NA	NA	NA	NA	NA	NA	NA	NA	NA	NA	1	1	NA	NA	NA	NA	NA	NA
ZSCAN29	1	1	NA	NA	NA	NA	NA	NA	NA	NA	NA	NA	NA	NA	1	1	1	1	1	1	NA	NA	NA	NA
ZSCAN30	1	1	NA	NA	NA	NA	NA	NA	NA	NA	NA	NA	NA	NA	NA	NA	1	1	NA	NA	NA	NA	NA	NA
ZSCAN31	1	1	NA	NA	NA	NA	NA	NA	NA	NA	NA	NA	NA	NA	NA	NA	1	1	NA	NA	NA	NA	NA	NA
ZSCAN4	1	1	NA	NA	NA	NA	NA	NA	NA	NA	NA	NA	NA	NA	NA	NA	1	1	NA	NA	NA	NA	NA	NA
ZSCAN5A	0.592745029221153	1	NA	NA	NA	NA	NA	NA	NA	NA	NA	NA	NA	NA	NA	NA	1	1	NA	NA	NA	NA	NA	NA
ZSCAN5B	1	1	NA	NA	NA	NA	NA	NA	NA	NA	NA	NA	NA	NA	NA	NA	1	1	NA	NA	NA	NA	NA	NA
ZSCAN5C	1	1	NA	NA	NA	NA	NA	NA	NA	NA	NA	NA	NA	NA	NA	NA	1	1	NA	NA	NA	NA	NA	NA
ZSCAN5DP	1	1	NA	NA	NA	NA	NA	NA	NA	NA	NA	NA	NA	NA	NA	NA	NA	NA	NA	NA	NA	NA	NA	NA
ZSCAN9	1	1	NA	NA	NA	NA	NA	NA	NA	NA	NA	NA	NA	NA	1	1	NA	NA	NA	NA	NA	NA	NA	NA
ZXDB	1	1	NA	NA	NA	NA	NA	NA	NA	NA	NA	NA	NA	NA	NA	NA	1	1	NA	NA	NA	NA	NA	NA
ZXDC	1	1	1	1	NA	NA	NA	NA	NA	NA	NA	NA	NA	NA	NA	NA	NA	NA	NA	NA	NA	NA	NA	NA
ZZZ3	1	1	1	1	NA	NA	NA	NA	NA	NA	NA	NA	NA	NA	1	1	NA	NA	1	1	NA	NA	NA	NA
p65	1	1	NA	NA	NA	NA	NA	NA	NA	NA	NA	NA	NA	NA	1	1	NA	NA	NA	NA	NA	NA	NA	NA
stem	1	0.499858549107575	NA	NA	NA	NA	NA	NA	NA	NA	NA	NA	NA	NA	NA	NA	NA	NA	NA	NA	NA	NA	NA	NA

## Sheet: RRBS ATRT
	GTRD_All.bed.gz hyper	GTRD_All.bed.gz hypo	GTRD_Carcinoma.bed.gz hyper	GTRD_Carcinoma.bed.gz hypo	GTRD_ESC.bed.gz hyper	GTRD_ESC.bed.gz hypo	GTRD_Medulloblastoma.bed.gz hyper	GTRD_Medulloblastoma.bed.gz hypo	GTRD_Neural_precursors.bed.gz hyper	GTRD_Neural_precursors.bed.gz hypo	GTRD_Other_brain_and_neural_cells.bed.gz hyper	GTRD_Other_brain_and_neural_cells.bed.gz hypo	GTRD_Other_brain_tumors.bed.gz hyper	GTRD_Other_brain_tumors.bed.gz hypo	GTRD_Other_cancers.bed.gz hyper	GTRD_Other_cancers.bed.gz hypo	GTRD_Other_precursors.bed.gz hyper	GTRD_Other_precursors.bed.gz hypo	GTRD_Other_samples.bed.gz hyper	GTRD_Other_samples.bed.gz hypo	GTRD_Plexus.bed.gz hyper	GTRD_Plexus.bed.gz hypo	GTRD_Rhabdoid.bed.gz hyper	GTRD_Rhabdoid.bed.gz hypo
ADA2	1	1	1	1	NA	NA	NA	NA	NA	NA	NA	NA	NA	NA	NA	NA	NA	NA	NA	NA	NA	NA	NA	NA
ADCYAP1	0.657557429950422	1	NA	NA	NA	NA	NA	NA	NA	NA	NA	NA	NA	NA	NA	NA	NA	NA	NA	NA	NA	NA	NA	NA
ADNP	0.274608826635369	1	NA	NA	NA	NA	NA	NA	NA	NA	NA	NA	NA	NA	0.261013818995045	1	NA	NA	NA	NA	NA	NA	NA	NA
AEBP2	1	1	1	1	NA	NA	NA	NA	NA	NA	NA	NA	NA	NA	NA	NA	1	1	NA	NA	NA	NA	NA	NA
AFF1	1.29869259195366e-16	1	1.38998491807864e-12	1	NA	NA	NA	NA	NA	NA	NA	NA	NA	NA	1	1	0.0740711799017983	1	NA	NA	NA	NA	NA	NA
AFF4	0.137141306090662	1	1	1	NA	NA	NA	NA	NA	NA	NA	NA	NA	NA	1	1	0.788841856746772	1	NA	NA	NA	NA	NA	NA
AGO1	7.73459602130677e-07	1	NA	NA	NA	NA	NA	NA	NA	NA	NA	NA	NA	NA	8.43958020332331e-07	1	NA	NA	NA	NA	NA	NA	NA	NA
AGO2	0.000728825901368273	1	NA	NA	NA	NA	NA	NA	NA	NA	NA	NA	NA	NA	0.000750555982106885	1	NA	NA	NA	NA	NA	NA	NA	NA
AHR	7.49134294881962e-38	1	7.57768011484774e-42	1	NA	NA	NA	NA	NA	NA	NA	NA	NA	NA	5.82815076040416e-05	1	NA	NA	NA	NA	NA	NA	NA	NA
AHRR	0.000296648929800927	1	0.000428402090636777	1	NA	NA	NA	NA	NA	NA	NA	NA	NA	NA	NA	NA	NA	NA	NA	NA	NA	NA	NA	NA
ALX4	1	1	1	1	NA	NA	NA	NA	NA	NA	NA	NA	NA	NA	NA	NA	NA	NA	NA	NA	NA	NA	NA	NA
APC	0.0460915824322924	1	0.068596630508952	1	NA	NA	NA	NA	NA	NA	NA	NA	NA	NA	NA	NA	NA	NA	NA	NA	NA	NA	NA	NA
AR	1.37524019696326e-197	1	3.99015252653832e-179	1	NA	NA	NA	NA	NA	NA	NA	NA	NA	NA	1	1	1.32844953451913e-86	1	2.63935529673275e-150	1	NA	NA	NA	NA
ARHGAP35	0.871061932006194	1	NA	NA	NA	NA	NA	NA	NA	NA	NA	NA	NA	NA	0.841654230174299	1	NA	NA	NA	NA	NA	NA	NA	NA
ARID1A	0.0259177397203027	1	4.62497141643341e-10	1	NA	NA	NA	NA	NA	NA	NA	NA	NA	NA	1	1	NA	NA	NA	NA	NA	NA	NA	NA
ARID1B	2.561935147655e-14	1	NA	NA	NA	NA	NA	NA	NA	NA	NA	NA	NA	NA	3.20130213633525e-14	1	NA	NA	NA	NA	NA	NA	NA	NA
ARID2	1	1	0.843463114006452	1	NA	NA	NA	NA	NA	NA	NA	NA	NA	NA	1	1	NA	NA	NA	NA	NA	NA	1	1
ARID3A	0.000735279371259358	1	1	1	NA	NA	NA	NA	NA	NA	NA	NA	NA	NA	1.40885697002558e-06	1	NA	NA	1	1	NA	NA	NA	NA
ARID3B	1	1	1	1	NA	NA	NA	NA	NA	NA	NA	NA	NA	NA	NA	NA	NA	NA	NA	NA	NA	NA	NA	NA
ARID4B	1.01960678677474e-14	1	NA	NA	NA	NA	NA	NA	NA	NA	NA	NA	NA	NA	1.30561226853315e-14	1	NA	NA	NA	NA	NA	NA	NA	NA
ARID5B	1	1	NA	NA	NA	NA	NA	NA	NA	NA	NA	NA	NA	NA	1	1	NA	NA	NA	NA	NA	NA	NA	NA
ARNT	8.44543652483671e-17	1	9.34428060093478e-23	1	NA	NA	NA	NA	NA	NA	NA	NA	NA	NA	0.0634674929987317	1	0.126015501239445	1	8.86530118571919e-05	1	NA	NA	NA	NA
ARNT2	1	1	1	1	NA	NA	NA	NA	NA	NA	NA	NA	NA	NA	NA	NA	NA	NA	NA	NA	NA	NA	NA	NA
ARNTL	0.131181127509096	1	1	1	NA	NA	NA	NA	NA	NA	NA	NA	NA	NA	0.121912207341555	1	1	1	NA	NA	NA	NA	NA	NA
ARNTL2	1	1	1	1	NA	NA	NA	NA	NA	NA	NA	NA	NA	NA	NA	NA	NA	NA	NA	NA	NA	NA	NA	NA
ASCL1	1.6765182742331e-112	1	1.93960744496732e-134	1	NA	NA	NA	NA	NA	NA	NA	NA	4.04247800101439e-19	1	0.121912207341555	1	NA	NA	1.23472115956336e-70	1	NA	NA	NA	NA
ASCL2	2.12463887222894e-44	1	3.32426332700424e-44	1	NA	NA	NA	NA	NA	NA	NA	NA	NA	NA	NA	NA	NA	NA	NA	NA	NA	NA	NA	NA
ASH1L	1	1	NA	NA	NA	NA	NA	NA	NA	NA	NA	NA	NA	NA	1	1	NA	NA	NA	NA	NA	NA	NA	NA
ASH2L	0.0065824129540579	1	NA	NA	0.0852689367783712	1	NA	NA	NA	NA	NA	NA	NA	NA	1	1	NA	NA	1	1	NA	NA	NA	NA
ATF1	1.08256423312112e-16	1	1	1	NA	NA	NA	NA	NA	NA	NA	NA	NA	NA	1.69561422274875e-16	1	NA	NA	NA	NA	NA	NA	NA	NA
ATF2	0.0740191321929371	1	1	1	0.522358477444573	1	NA	NA	NA	NA	NA	NA	NA	NA	1	1	5.17378778308835e-05	1	0.367919194725467	1	NA	NA	NA	NA
ATF3	7.76351518641635e-71	1	7.72492578663693e-19	1	0.995011043936479	1	NA	NA	NA	NA	NA	NA	NA	NA	0.000154750049590119	1	NA	NA	1.47722919773468e-29	1	NA	NA	NA	NA
ATF4	0.00445308527675244	1	NA	NA	NA	NA	NA	NA	NA	NA	NA	NA	NA	NA	0.0544277951296969	1	NA	NA	NA	NA	NA	NA	NA	NA
ATF5	0.837804168091689	1	1	1	NA	NA	NA	NA	NA	NA	NA	NA	NA	NA	NA	NA	NA	NA	NA	NA	NA	NA	NA	NA
ATF6	1	1	1	1	NA	NA	NA	NA	NA	NA	NA	NA	NA	NA	NA	NA	NA	NA	NA	NA	NA	NA	NA	NA
ATF7	0.0174040676278045	1	1	1	NA	NA	NA	NA	NA	NA	NA	NA	NA	NA	1	1	NA	NA	0.0059060649487055	1	NA	NA	NA	NA
ATM	1	1	NA	NA	NA	NA	NA	NA	NA	NA	NA	NA	NA	NA	1	1	NA	NA	NA	NA	NA	NA	NA	NA
ATOH1	1	1	1	1	NA	NA	NA	NA	NA	NA	NA	NA	NA	NA	NA	NA	NA	NA	NA	NA	NA	NA	NA	NA
ATRX	1	1	NA	NA	NA	NA	NA	NA	NA	NA	NA	NA	NA	NA	0.837673402712367	1	NA	NA	NA	NA	NA	NA	NA	NA
BACH1	1	1	1	1	NA	NA	NA	NA	NA	NA	NA	NA	NA	NA	0.0310799061395639	1	NA	NA	1	1	NA	NA	NA	NA
BACH2	0.000286486271020837	1	NA	NA	NA	NA	NA	NA	NA	NA	NA	NA	NA	NA	0.00222428688539406	1	NA	NA	8.52544038024518e-05	1	NA	NA	NA	NA
BAP1	1	1	NA	NA	NA	NA	NA	NA	NA	NA	NA	NA	NA	NA	NA	NA	NA	NA	NA	NA	NA	NA	NA	NA
BARHL1	1	1	1	1	NA	NA	NA	NA	NA	NA	NA	NA	NA	NA	NA	NA	NA	NA	NA	NA	NA	NA	NA	NA
BARX1	1	1	1	1	NA	NA	NA	NA	NA	NA	NA	NA	NA	NA	NA	NA	NA	NA	NA	NA	NA	NA	NA	NA
BARX2	1	1	1	1	NA	NA	NA	NA	NA	NA	NA	NA	NA	NA	NA	NA	NA	NA	NA	NA	NA	NA	NA	NA
BATF	0.0263796857493017	1	NA	NA	NA	NA	NA	NA	NA	NA	NA	NA	NA	NA	0.0563146302092756	1	NA	NA	0.0371589042125264	1	NA	NA	NA	NA
BATF2	1	1	1	1	NA	NA	NA	NA	NA	NA	NA	NA	NA	NA	NA	NA	NA	NA	NA	NA	NA	NA	NA	NA
BATF3	0.000231111786205119	1	1	1	NA	NA	NA	NA	NA	NA	NA	NA	NA	NA	NA	NA	NA	NA	3.56000758976383e-05	1	NA	NA	NA	NA
BBX	1	1	1	1	NA	NA	NA	NA	NA	NA	NA	NA	NA	NA	NA	NA	NA	NA	NA	NA	NA	NA	NA	NA
BCHE	7.51754876507928e-09	1	NA	NA	NA	NA	NA	NA	NA	NA	NA	NA	NA	NA	8.98795270937725e-09	1	NA	NA	NA	NA	NA	NA	NA	NA
BCL11A	1.39998511275725e-31	1	0.49168334267346	1	3.02134531900487e-11	1	NA	NA	NA	NA	NA	NA	NA	NA	0.000382507787775877	1	0.000114686013976474	1	3.56000758976383e-05	1	NA	NA	NA	NA
BCL11B	1	1	NA	NA	NA	NA	NA	NA	NA	NA	NA	NA	NA	NA	NA	NA	1	1	NA	NA	NA	NA	NA	NA
BCL3	0.000221228057769508	1	0.0141106367273014	1	NA	NA	NA	NA	NA	NA	NA	NA	NA	NA	NA	NA	NA	NA	0.0127150197370081	1	NA	NA	NA	NA
BCL6	2.04628766589132e-22	1	1	1	NA	NA	NA	NA	NA	NA	NA	NA	NA	NA	3.12487234830835e-15	1	NA	NA	1	1	NA	NA	NA	NA
BCL6B	0.00956319763397163	1	NA	NA	NA	NA	NA	NA	NA	NA	NA	NA	NA	NA	NA	NA	0.0113622920113032	1	NA	NA	NA	NA	NA	NA
BCLAF1	1	1	NA	NA	NA	NA	NA	NA	NA	NA	NA	NA	NA	NA	1	1	NA	NA	1	1	NA	NA	NA	NA
BCOR	2.19693100617406e-07	1	NA	NA	NA	NA	NA	NA	NA	NA	NA	NA	NA	NA	2.42623927126487e-07	1	NA	NA	NA	NA	NA	NA	NA	NA
BDP1	1	1	1	1	NA	NA	NA	NA	NA	NA	NA	NA	NA	NA	1	1	NA	NA	NA	NA	NA	NA	NA	NA
BHLHE40	2.20350999320175e-47	1	0.371177906156484	1	NA	NA	NA	NA	NA	NA	NA	NA	NA	NA	6.83210459974357e-17	1	1	1	2.27732498368122e-06	1	NA	NA	NA	NA
BHLHE41	1	1	1	1	NA	NA	NA	NA	NA	NA	NA	NA	NA	NA	NA	NA	NA	NA	NA	NA	NA	NA	NA	NA
BICRA	0.0875484677689652	1	NA	NA	NA	NA	NA	NA	NA	NA	NA	NA	NA	NA	0.0854798058783705	1	NA	NA	NA	NA	NA	NA	NA	NA
BMI1	2.64892368868419e-11	1	1.01814992520056e-06	1	NA	NA	NA	NA	NA	NA	NA	NA	NA	NA	0.00563631802492444	1	NA	NA	0.0017533219822861	1	NA	NA	NA	NA
BPTF	0.157943234472136	1	0.234412821568397	1	NA	NA	NA	NA	NA	NA	NA	NA	NA	NA	NA	NA	NA	NA	NA	NA	NA	NA	NA	NA
BRCA1	1	1	1	1	1	1	NA	NA	NA	NA	NA	NA	NA	NA	1	1	NA	NA	1	1	NA	NA	NA	NA
BRD1	1	1	NA	NA	1	1	NA	NA	NA	NA	NA	NA	NA	NA	NA	NA	NA	NA	NA	NA	NA	NA	NA	NA
BRD2	0.277402076673229	1	NA	NA	NA	NA	NA	NA	NA	NA	NA	NA	1	1	NA	NA	NA	NA	NA	NA	NA	NA	NA	NA
BRD3	0.0371095338465091	1	0.00852461663782844	1	NA	NA	NA	NA	NA	NA	NA	NA	0.247373024342261	1	NA	NA	NA	NA	NA	NA	NA	NA	NA	NA
BRD4	2.70514229775848e-212	1	5.5353368902592e-180	1	NA	NA	NA	NA	NA	NA	NA	NA	2.78597351036261e-69	1	2.15946085027795e-29	1	NA	NA	NA	NA	NA	NA	NA	NA
BRD7	0.00414674755847276	1	NA	NA	NA	NA	NA	NA	NA	NA	NA	NA	NA	NA	0.00395236734309623	1	0.15544210364035	1	NA	NA	NA	NA	NA	NA
BRD9	2.28230358153947e-16	1	NA	NA	NA	NA	NA	NA	NA	NA	NA	NA	NA	NA	2.80757527505228e-16	1	NA	NA	NA	NA	NA	NA	1	1
BRF1	1	1	1	1	NA	NA	NA	NA	NA	NA	NA	NA	NA	NA	1	1	NA	NA	NA	NA	NA	NA	NA	NA
BRF2	1	1	1	1	NA	NA	NA	NA	NA	NA	NA	NA	NA	NA	1	1	NA	NA	NA	NA	NA	NA	NA	NA
CARM1	0.885295095375447	1	1	1	NA	NA	NA	NA	NA	NA	NA	NA	NA	NA	NA	NA	NA	NA	NA	NA	NA	NA	NA	NA
CASZ1	0.000609367104092912	1	1	1	NA	NA	NA	NA	NA	NA	NA	NA	NA	NA	NA	NA	NA	NA	NA	NA	NA	NA	NA	NA
CAVIN1	0.465077840173424	1	NA	NA	NA	NA	NA	NA	NA	NA	NA	NA	NA	NA	0.448260114501113	1	NA	NA	NA	NA	NA	NA	NA	NA
CBFA2T2	1.19197951056836e-16	1	NA	NA	NA	NA	NA	NA	NA	NA	NA	NA	NA	NA	1.66885689720068e-16	1	NA	NA	NA	NA	NA	NA	NA	NA
CBFA2T3	1.71378454889935e-34	1	NA	NA	NA	NA	NA	NA	NA	NA	NA	NA	NA	NA	3.6067092438269e-34	1	NA	NA	NA	NA	NA	NA	NA	NA
CBFB	1	1	NA	NA	NA	NA	NA	NA	NA	NA	NA	NA	NA	NA	NA	NA	NA	NA	1	1	NA	NA	NA	NA
CBX1	0.0423880308536193	1	NA	NA	NA	NA	NA	NA	NA	NA	NA	NA	NA	NA	0.0413643617562825	1	NA	NA	NA	NA	NA	NA	NA	NA
CBX2	1	1	1	1	NA	NA	NA	NA	NA	NA	NA	NA	NA	NA	1	1	NA	NA	NA	NA	NA	NA	NA	NA
CBX3	0.0192277496604853	1	0.0325862352012802	1	NA	NA	NA	NA	NA	NA	NA	NA	NA	NA	0.635191843466752	1	NA	NA	0.0156719061986892	1	NA	NA	NA	NA
CBX5	1	1	NA	NA	1	1	NA	NA	NA	NA	NA	NA	NA	NA	1	1	NA	NA	1	1	NA	NA	NA	NA
CBX8	0.246519941911178	1	0.310192825865109	1	0.771489800224187	1	NA	NA	NA	NA	NA	NA	NA	NA	0.479984291188675	1	NA	NA	NA	NA	NA	NA	NA	NA
CC2D1A	1	1	NA	NA	NA	NA	NA	NA	NA	NA	NA	NA	NA	NA	1	1	NA	NA	NA	NA	NA	NA	NA	NA
CCAR2	0.485912302604998	1	NA	NA	NA	NA	NA	NA	NA	NA	NA	NA	NA	NA	0.466882502576213	1	NA	NA	NA	NA	NA	NA	NA	NA
CCNT2	0.671807642484932	1	NA	NA	NA	NA	NA	NA	NA	NA	NA	NA	NA	NA	0.645139285222942	1	NA	NA	NA	NA	NA	NA	NA	NA
CDC5L	0.0562017959027933	1	0.922098083194918	1	NA	NA	NA	NA	NA	NA	NA	NA	NA	NA	0.0341345819397944	1	NA	NA	NA	NA	NA	NA	NA	NA
CDK9	0.790516554796787	1	NA	NA	NA	NA	NA	NA	NA	NA	NA	NA	NA	NA	NA	NA	NA	NA	NA	NA	NA	NA	NA	NA
CDX1	0.945007522930558	1	1	1	NA	NA	NA	NA	NA	NA	NA	NA	NA	NA	NA	NA	NA	NA	NA	NA	NA	NA	NA	NA
CDX2	3.89250912834581e-31	1	2.02095549369206e-17	1	0.000464188834730606	1	NA	NA	NA	NA	NA	NA	NA	NA	NA	NA	NA	NA	NA	NA	NA	NA	NA	NA
CEBPA	7.25277534206936e-24	1	NA	NA	NA	NA	NA	NA	NA	NA	NA	NA	NA	NA	3.03750696450563e-13	1	NA	NA	NA	NA	NA	NA	NA	NA
CEBPB	5.22733506441682e-45	1	3.27690566790871e-55	1	NA	NA	NA	NA	NA	NA	NA	NA	NA	NA	2.34678771741341e-15	1	NA	NA	3.50132141575619e-49	1	NA	NA	NA	NA
CEBPD	4.39216256239395e-10	1	NA	NA	NA	NA	NA	NA	NA	NA	NA	NA	NA	NA	5.61761631542383e-08	1	NA	NA	NA	NA	NA	NA	NA	NA
CEBPE	1	1	1	1	NA	NA	NA	NA	NA	NA	NA	NA	NA	NA	NA	NA	NA	NA	NA	NA	NA	NA	NA	NA
CEBPG	2.88654316634265e-12	1	0.000350056976675103	1	NA	NA	NA	NA	NA	NA	NA	NA	NA	NA	2.21772164109743e-11	1	NA	NA	NA	NA	NA	NA	NA	NA
CEBPZ	1	1	NA	NA	NA	NA	NA	NA	NA	NA	NA	NA	NA	NA	1	1	NA	NA	1	1	NA	NA	NA	NA
CHAF1A	1	1	NA	NA	NA	NA	NA	NA	NA	NA	NA	NA	NA	NA	1	1	NA	NA	NA	NA	NA	NA	NA	NA
CHAF1B	0.338541775557087	1	NA	NA	NA	NA	NA	NA	NA	NA	NA	NA	NA	NA	0.504846323579692	1	NA	NA	NA	NA	NA	NA	NA	NA
CHAMP1	1	1	NA	NA	NA	NA	NA	NA	NA	NA	NA	NA	NA	NA	1	1	NA	NA	NA	NA	NA	NA	NA	NA
CHD1	1	1	1	1	1	1	NA	NA	NA	NA	NA	NA	NA	NA	1	1	NA	NA	1	1	NA	NA	NA	NA
CHD2	6.76374950147929e-92	1	2.49876544777984e-10	1	0.114325015669896	1	NA	NA	NA	NA	NA	NA	5.55588832525832e-60	1	0.470630773400412	1	NA	NA	1	1	NA	NA	NA	NA
CHD4	0.0193043559207078	1	0.259069842400903	1	NA	NA	NA	NA	NA	NA	NA	NA	NA	NA	0.0205199054564024	1	NA	NA	0.964045435698077	1	NA	NA	NA	NA
CHD7	7.03623988890697e-291	1	NA	NA	1.90564631732366e-146	1	NA	NA	3.94191621383327e-291	1	NA	NA	NA	NA	1	1	NA	NA	NA	NA	NA	NA	NA	NA
CIC	0.477762354961274	1	0.67175431965297	1	NA	NA	NA	NA	NA	NA	NA	NA	NA	NA	NA	NA	NA	NA	NA	NA	NA	NA	NA	NA
CLOCK	0.0849271438719685	1	1	1	NA	NA	NA	NA	NA	NA	NA	NA	NA	NA	0.123049120867679	1	NA	NA	NA	NA	NA	NA	NA	NA
COBLL1	0.811622427600349	1	NA	NA	NA	NA	NA	NA	NA	NA	NA	NA	NA	NA	NA	NA	NA	NA	NA	NA	NA	NA	NA	NA
COPS2	1	1	1	1	NA	NA	NA	NA	NA	NA	NA	NA	NA	NA	1	1	NA	NA	NA	NA	NA	NA	NA	NA
CRAMP1	1	1	NA	NA	NA	NA	NA	NA	NA	NA	NA	NA	NA	NA	NA	NA	NA	NA	NA	NA	NA	NA	NA	NA
CREB1	1.05965595637279e-73	1	1.59032240455669e-56	1	1	1	NA	NA	NA	NA	NA	NA	NA	NA	1.53991366242316e-24	1	NA	NA	1	1	NA	NA	NA	NA
CREB3	0.0945931384278534	1	NA	NA	NA	NA	NA	NA	NA	NA	NA	NA	NA	NA	0.0923413477098104	1	NA	NA	NA	NA	NA	NA	NA	NA
CREB3L1	1	1	1	1	NA	NA	NA	NA	NA	NA	NA	NA	NA	NA	1	1	NA	NA	NA	NA	NA	NA	NA	NA
CREB3L2	1	1	1	1	NA	NA	NA	NA	NA	NA	NA	NA	NA	NA	NA	NA	NA	NA	NA	NA	NA	NA	NA	NA
CREB3L4	1	1	1	1	NA	NA	NA	NA	NA	NA	NA	NA	NA	NA	NA	NA	NA	NA	NA	NA	NA	NA	NA	NA
CREBBP	1	1	NA	NA	NA	NA	NA	NA	NA	NA	NA	NA	NA	NA	1	1	NA	NA	NA	NA	NA	NA	NA	NA
CREBL2	0.911327229634783	1	1	1	NA	NA	NA	NA	NA	NA	NA	NA	NA	NA	NA	NA	NA	NA	NA	NA	NA	NA	NA	NA
CREM	5.44490597556962e-11	1	0.83260752355839	1	NA	NA	NA	NA	NA	NA	NA	NA	NA	NA	4.91376781340991e-07	1	NA	NA	1	1	NA	NA	NA	NA
CRY1	0.723551928965983	1	NA	NA	NA	NA	NA	NA	NA	NA	NA	NA	NA	NA	0.698697573254335	1	NA	NA	NA	NA	NA	NA	NA	NA
CSHL1	0.6603431392087	1	NA	NA	NA	NA	NA	NA	NA	NA	NA	NA	NA	NA	NA	NA	NA	NA	0.673930243934406	1	NA	NA	NA	NA
CTBP1	1.51614867263261e-05	1	0.00151875246897545	1	NA	NA	NA	NA	NA	NA	NA	NA	NA	NA	0.170670196404123	1	0.379144730891467	1	NA	NA	NA	NA	NA	NA
CTBP2	8.4024670042916e-62	1	2.43902348986709e-41	1	1.86476898495525e-22	1	NA	NA	NA	NA	NA	NA	NA	NA	NA	NA	NA	NA	NA	NA	NA	NA	NA	NA
CTCF	3.50522571770042e-150	1	2.11891160695186e-82	1	3.17933676060523e-27	1	0.032828551523417	0.999999748715866	5.99035695011199e-23	1	3.87295484195079e-80	1	1.32857930189814e-63	1	4.31582251081022e-60	1	1.88179185294359e-76	1	2.11675457795071e-161	1	2.85927717912966e-21	0.999999999999993	1	1
CTCFL	0.132476376524492	1	1	1	NA	NA	NA	NA	NA	NA	NA	NA	NA	NA	0.551150817450115	1	NA	NA	NA	NA	NA	NA	NA	NA
CTNNB1	0.00018271751437841	1	NA	NA	0.000123824423674053	1	NA	NA	NA	NA	NA	NA	NA	NA	NA	NA	NA	NA	NA	NA	NA	NA	NA	NA
CUL4A	0.000391260081468564	1	NA	NA	NA	NA	NA	NA	NA	NA	NA	NA	NA	NA	0.000401512417899031	1	NA	NA	NA	NA	NA	NA	NA	NA
CUX1	0.150046418519251	1	0.588074742854502	1	NA	NA	NA	NA	NA	NA	NA	NA	NA	NA	0.421553085473084	1	NA	NA	NA	NA	NA	NA	NA	NA
CXXC1	1	1	NA	NA	NA	NA	NA	NA	NA	NA	NA	NA	NA	NA	1	1	NA	NA	NA	NA	NA	NA	NA	NA
DACH1	0.0100329131017093	1	NA	NA	NA	NA	NA	NA	NA	NA	NA	NA	NA	NA	0.0100232650230599	1	NA	NA	NA	NA	NA	NA	NA	NA
DBP	0.74521601965964	1	0.991569897988734	1	NA	NA	NA	NA	NA	NA	NA	NA	NA	NA	NA	NA	NA	NA	NA	NA	NA	NA	NA	NA
DDIT3	1	1	1	1	NA	NA	NA	NA	NA	NA	NA	NA	NA	NA	NA	NA	NA	NA	NA	NA	NA	NA	NA	NA
DDX20	1	1	1	1	NA	NA	NA	NA	NA	NA	NA	NA	NA	NA	1	1	NA	NA	NA	NA	NA	NA	NA	NA
DDX21	1	1	1	1	NA	NA	NA	NA	NA	NA	NA	NA	NA	NA	NA	NA	NA	NA	NA	NA	NA	NA	NA	NA
DEAF1	1	1	NA	NA	NA	NA	NA	NA	NA	NA	NA	NA	NA	NA	1	1	NA	NA	NA	NA	NA	NA	NA	NA
DEK	5.14604161082813e-05	1	7.36148655191525e-05	1	NA	NA	NA	NA	NA	NA	NA	NA	NA	NA	NA	NA	NA	NA	NA	NA	NA	NA	NA	NA
DICER1	1	1	NA	NA	NA	NA	NA	NA	NA	NA	NA	NA	NA	NA	1	1	NA	NA	NA	NA	NA	NA	NA	NA
DIDO1	1	1	NA	NA	NA	NA	NA	NA	NA	NA	NA	NA	NA	NA	1	1	NA	NA	NA	NA	NA	NA	NA	NA
DLX1	1	1	1	1	NA	NA	NA	NA	NA	NA	NA	NA	NA	NA	NA	NA	NA	NA	NA	NA	NA	NA	NA	NA
DLX2	0.0400632616329594	1	0.0591677539728139	1	NA	NA	NA	NA	NA	NA	NA	NA	NA	NA	NA	NA	NA	NA	NA	NA	NA	NA	NA	NA
DLX4	0.962185437530548	1	1	1	NA	NA	NA	NA	NA	NA	NA	NA	NA	NA	NA	NA	NA	NA	NA	NA	NA	NA	NA	NA
DLX6	0.500280584039414	1	0.696096439999432	1	NA	NA	NA	NA	NA	NA	NA	NA	NA	NA	NA	NA	NA	NA	NA	NA	NA	NA	NA	NA
DMAP1	4.03982987340286e-05	1	NA	NA	NA	NA	NA	NA	NA	NA	NA	NA	NA	NA	4.15594122896216e-05	1	NA	NA	NA	NA	NA	NA	NA	NA
DMRT1	0.0328631865348517	1	0.0487835110085647	1	NA	NA	NA	NA	NA	NA	NA	NA	NA	NA	NA	NA	NA	NA	NA	NA	NA	NA	NA	NA
DMRT2	0.164104821132841	1	0.243180101593955	1	NA	NA	NA	NA	NA	NA	NA	NA	NA	NA	NA	NA	NA	NA	NA	NA	NA	NA	NA	NA
DNMT1	1	1	NA	NA	NA	NA	NA	NA	NA	NA	NA	NA	NA	NA	1	1	NA	NA	1	1	NA	NA	NA	NA
DNMT3A	1	1	NA	NA	NA	NA	NA	NA	NA	NA	NA	NA	NA	NA	NA	NA	NA	NA	1	1	NA	NA	NA	NA
DNMT3B	1	1	1	1	NA	NA	NA	NA	NA	NA	NA	NA	NA	NA	0.779076254451371	1	NA	NA	1	1	NA	NA	NA	NA
DPF2	2.21980870261373e-52	1	2.14636078022705e-15	1	NA	NA	NA	NA	NA	NA	NA	NA	NA	NA	3.98765344741221e-51	1	NA	NA	0.00183254373715444	1	NA	NA	NA	NA
DRAP1	0.00377546923177995	1	NA	NA	NA	NA	NA	NA	NA	NA	NA	NA	NA	NA	0.00379966472560599	1	NA	NA	NA	NA	NA	NA	NA	NA
DROSHA	0.784075915873208	1	NA	NA	NA	NA	NA	NA	NA	NA	NA	NA	NA	NA	0.756933434555478	1	NA	NA	NA	NA	NA	NA	NA	NA
DTL	1	1	NA	NA	NA	NA	NA	NA	NA	NA	NA	NA	NA	NA	0.994873586639694	1	NA	NA	NA	NA	NA	NA	NA	NA
DUX4	1	0.00739349452073415	NA	NA	1	0.000782943504956012	NA	NA	NA	NA	NA	NA	NA	NA	NA	NA	NA	NA	NA	NA	NA	NA	NA	NA
E2F1	2.62898974991145e-128	1	1.46217691837733e-117	1	NA	NA	NA	NA	NA	NA	NA	NA	7.53548237341876e-35	1	0.222989754251617	1	NA	NA	1	1	NA	NA	NA	NA
E2F2	0.00155401157919937	1	0.00229474675514837	1	NA	NA	NA	NA	NA	NA	NA	NA	NA	NA	NA	NA	NA	NA	NA	NA	NA	NA	NA	NA
E2F3	0.799872918850841	1	1	1	NA	NA	NA	NA	NA	NA	NA	NA	NA	NA	NA	NA	NA	NA	NA	NA	NA	NA	NA	NA
E2F4	0.522255819079297	1	1	1	NA	NA	NA	NA	NA	NA	1	1	NA	NA	0.615610326030215	1	NA	NA	1	1	NA	NA	NA	NA
E2F5	1	1	NA	NA	NA	NA	NA	NA	NA	NA	NA	NA	NA	NA	1	1	NA	NA	NA	NA	NA	NA	NA	NA
E2F6	7.5972748003312e-34	1	1	1	3.05463896656289e-17	1	NA	NA	NA	NA	NA	NA	NA	NA	2.82009554496829e-14	1	NA	NA	NA	NA	NA	NA	NA	NA
E2F7	6.93707133566672e-25	1	1	1	NA	NA	NA	NA	NA	NA	NA	NA	NA	NA	1	1	NA	NA	NA	NA	NA	NA	NA	NA
E2F8	1.53523640571577e-20	1	1	1	NA	NA	NA	NA	NA	NA	NA	NA	NA	NA	1.61538457928951e-06	1	NA	NA	1	1	NA	NA	NA	NA
E4F1	1	1	1	1	NA	NA	NA	NA	NA	NA	NA	NA	NA	NA	1	1	NA	NA	1	1	NA	NA	NA	NA
EBF1	1.09690072025452e-46	1	NA	NA	NA	NA	NA	NA	NA	NA	NA	NA	NA	NA	NA	NA	NA	NA	6.79646061510747e-38	1	NA	NA	NA	NA
EBF3	2.74734010526145e-224	1	NA	NA	NA	NA	NA	NA	NA	NA	NA	NA	2.84554493901535e-225	1	NA	NA	NA	NA	NA	NA	NA	NA	NA	NA
EBP	0.211356436924621	1	NA	NA	NA	NA	NA	NA	NA	NA	NA	NA	NA	NA	0.203434049713852	1	NA	NA	NA	NA	NA	NA	NA	NA
EED	7.05426851445803e-08	1	NA	NA	NA	NA	NA	NA	NA	NA	NA	NA	NA	NA	NA	NA	NA	NA	6.76688688519343e-08	1	NA	NA	NA	NA
EGR1	2.70371354376579e-31	1	1.44959024249899e-05	1	0.0129768710480382	1	NA	NA	NA	NA	NA	NA	NA	NA	8.49056005316786e-10	1	NA	NA	2.78503306128334e-08	1	NA	NA	NA	NA
EGR2	2.79689770915277e-88	1	0.457334642054618	1	NA	NA	NA	NA	NA	NA	NA	NA	NA	NA	NA	NA	8.48430226999835e-88	1	1	1	NA	NA	NA	NA
EGR3	2.8820082445531e-127	1	NA	NA	NA	NA	NA	NA	NA	NA	NA	NA	NA	NA	NA	NA	7.19572381059387e-127	1	NA	NA	NA	NA	NA	NA
EHF	2.7763957370814e-19	1	1.7728043661074e-06	1	NA	NA	NA	NA	NA	NA	NA	NA	NA	NA	NA	NA	NA	NA	5.96288046872721e-19	1	NA	NA	NA	NA
EHMT2	1	1	1	1	NA	NA	NA	NA	NA	NA	NA	NA	NA	NA	1	1	NA	NA	NA	NA	NA	NA	NA	NA
ELF1	3.91547772709609e-92	1	2.63021433896878e-10	1	NA	NA	NA	NA	NA	NA	NA	NA	1	1	4.93534334462122e-37	1	NA	NA	8.02464994406173e-11	1	NA	NA	NA	NA
ELF2	1	1	1	1	NA	NA	NA	NA	NA	NA	NA	NA	NA	NA	NA	NA	NA	NA	NA	NA	NA	NA	NA	NA
ELF3	3.22588863849702e-47	1	4.33279449615139e-42	1	NA	NA	NA	NA	NA	NA	NA	NA	NA	NA	1.83837558098963e-14	1	NA	NA	NA	NA	NA	NA	NA	NA
ELF4	1	1	1	1	NA	NA	NA	NA	NA	NA	NA	NA	NA	NA	1	1	1	1	NA	NA	NA	NA	NA	NA
ELF5	0.837804168091689	1	1	1	NA	NA	NA	NA	NA	NA	NA	NA	NA	NA	NA	NA	NA	NA	NA	NA	NA	NA	NA	NA
ELK1	1	1	1	1	NA	NA	NA	NA	NA	NA	NA	NA	NA	NA	1	1	NA	NA	NA	NA	NA	NA	NA	NA
ELK4	1	1	1	1	NA	NA	NA	NA	NA	NA	NA	NA	NA	NA	NA	NA	1	1	NA	NA	NA	NA	NA	NA
ELL2	1	1	1	1	NA	NA	NA	NA	NA	NA	NA	NA	NA	NA	1	1	1	1	NA	NA	NA	NA	NA	NA
EMSY	0.285170784105503	1	1	1	NA	NA	NA	NA	NA	NA	NA	NA	NA	NA	0.0899330084167832	1	NA	NA	NA	NA	NA	NA	NA	NA
EMX1	1	1	1	1	NA	NA	NA	NA	NA	NA	NA	NA	NA	NA	NA	NA	NA	NA	NA	NA	NA	NA	NA	NA
EOMES	3.02000158158311e-93	1	0.541838657664318	1	1.13418744887016e-94	1	NA	NA	NA	NA	NA	NA	NA	NA	NA	NA	NA	NA	NA	NA	NA	NA	NA	NA
EP300	0	1	8.18986095296667e-207	1	2.51304167825439e-158	1	NA	NA	8.98288765264644e-76	1	6.28004822277738e-206	1	9.83611397037214e-230	1	1.93976461131854e-100	1	NA	NA	3.44490654891998e-185	1	NA	NA	NA	NA
EP400	3.93915268918924e-30	1	2.04578765445134e-30	1	NA	NA	NA	NA	NA	NA	NA	NA	NA	NA	1	1	NA	NA	NA	NA	NA	NA	NA	NA
EPAS1	4.25918348610301e-45	1	1.77033469329534e-38	1	NA	NA	NA	NA	NA	NA	NA	NA	NA	NA	0.220626400810765	1	NA	NA	0.274410789213062	1	NA	NA	NA	NA
ERCC6	1	1	NA	NA	NA	NA	NA	NA	NA	NA	NA	NA	NA	NA	NA	NA	NA	NA	NA	NA	NA	NA	NA	NA
ERCC8	1	1	NA	NA	NA	NA	NA	NA	NA	NA	NA	NA	NA	NA	NA	NA	NA	NA	NA	NA	NA	NA	NA	NA
ERF	0.00612247650795528	1	0.525468802839156	1	NA	NA	NA	NA	NA	NA	NA	NA	NA	NA	0.0822515028453596	1	NA	NA	NA	NA	NA	NA	NA	NA
ERG	2.09977215832577e-156	1	4.11527995913493e-140	1	NA	NA	NA	NA	NA	NA	NA	NA	NA	NA	1.15034425594638e-112	1	0.00225781806475366	1	5.53819174522551e-78	1	NA	NA	NA	NA
ESR1	3.2881668369736e-54	1	2.49903361708673e-52	1	NA	NA	NA	NA	NA	NA	NA	NA	NA	NA	1.20642753240069e-39	1	NA	NA	1.61518030099555e-46	1	NA	NA	NA	NA
ESR2	1.56425710921619e-35	1	3.90538016084949e-10	1	NA	NA	NA	NA	NA	NA	NA	NA	NA	NA	2.86493098462685e-30	1	NA	NA	NA	NA	NA	NA	NA	NA
ESRRA	1.67195695329861e-40	1	5.12427872832105e-08	1	NA	NA	NA	NA	NA	NA	NA	NA	NA	NA	2.21182228812688e-07	1	NA	NA	NA	NA	NA	NA	NA	NA
ETS1	8.81690466226326e-72	1	7.20977803385943e-15	1	NA	NA	NA	NA	NA	NA	NA	NA	NA	NA	0.034589707645889	1	NA	NA	6.98823586901149e-63	1	NA	NA	NA	NA
ETS2	1	1	1	1	NA	NA	NA	NA	NA	NA	NA	NA	NA	NA	1	1	NA	NA	NA	NA	NA	NA	NA	NA
ETV1	2.18282722227294e-73	1	NA	NA	NA	NA	NA	NA	NA	NA	NA	NA	NA	NA	3.31769243556552e-08	1	NA	NA	1	1	NA	NA	NA	NA
ETV4	1.70232379439689e-06	1	0.0855567330048697	1	NA	NA	NA	NA	NA	NA	NA	NA	NA	NA	4.80581888045776e-06	1	NA	NA	NA	NA	NA	NA	NA	NA
ETV5	7.92201242065971e-38	1	0.0829182896376965	1	NA	NA	NA	NA	NA	NA	NA	NA	NA	NA	1.11413759602936e-14	1	NA	NA	1.02417751128692e-11	1	NA	NA	NA	NA
ETV6	0.000895495097423241	1	1	1	NA	NA	NA	NA	NA	NA	NA	NA	NA	NA	0.358376079432675	1	NA	NA	0.00392647228037732	1	NA	NA	NA	NA
ETV7	0.0355349940289518	1	0.0523694919043804	1	NA	NA	NA	NA	NA	NA	NA	NA	NA	NA	NA	NA	NA	NA	NA	NA	NA	NA	NA	NA
EVX1	1	1	1	1	NA	NA	NA	NA	NA	NA	NA	NA	NA	NA	NA	NA	NA	NA	NA	NA	NA	NA	NA	NA
EWSR1	1.36034084477877e-15	1	NA	NA	NA	NA	NA	NA	NA	NA	NA	NA	NA	NA	1.83255421633012e-15	1	NA	NA	NA	NA	NA	NA	NA	NA
EZH2	8.23619470630784e-159	1	5.62932803034062e-32	1	3.10070212254559e-28	1	NA	NA	1.12763198688738e-54	1	1.71765134986656e-92	1	2.24285475735681e-05	1	2.06399119115651e-67	1	NA	NA	6.55170160415431e-157	1	NA	NA	NA	NA
F10	1.780261974809e-07	1	NA	NA	NA	NA	NA	NA	6.44433105440887e-08	0.386931709267958	NA	NA	NA	NA	NA	NA	NA	NA	NA	NA	NA	NA	NA	NA
FAM208A	1	1	NA	NA	NA	NA	NA	NA	NA	NA	NA	NA	NA	NA	1	1	NA	NA	NA	NA	NA	NA	NA	NA
FERD3L	1	1	1	1	NA	NA	NA	NA	NA	NA	NA	NA	NA	NA	NA	NA	NA	NA	NA	NA	NA	NA	NA	NA
FEV	1	1	1	1	NA	NA	NA	NA	NA	NA	NA	NA	NA	NA	NA	NA	NA	NA	NA	NA	NA	NA	NA	NA
FEZF1	1.03501872169924e-64	1	NA	NA	NA	NA	NA	NA	NA	NA	NA	NA	NA	NA	NA	NA	1.48813751691319e-64	1	NA	NA	NA	NA	NA	NA
FIP1L1	0.0206594176078458	1	NA	NA	NA	NA	NA	NA	NA	NA	NA	NA	NA	NA	0.0205199054564024	1	NA	NA	NA	NA	NA	NA	NA	NA
FLI1	1.84296379688356e-208	1	NA	NA	NA	NA	NA	NA	NA	NA	NA	NA	NA	NA	1.1307448563419e-158	1	1.28169834738846e-14	1	1.19377646661671e-61	1	NA	NA	NA	NA
FOS	1.24994116644491e-36	1	1.26288948741251e-22	1	1	1	NA	NA	NA	NA	NA	NA	NA	NA	0.000175360404756275	1	NA	NA	3.66028275204752e-17	1	NA	NA	NA	NA
FOSB	2.39972839157217e-09	1	1	1	NA	NA	NA	NA	NA	NA	NA	NA	NA	NA	2.91619023372884e-09	1	NA	NA	NA	NA	NA	NA	NA	NA
FOSL1	2.8814241367095e-37	1	1.93791127304745e-28	1	0.979510980540263	1	NA	NA	NA	NA	NA	NA	NA	NA	3.05041241674225e-18	1	NA	NA	0.682854830571735	1	NA	NA	NA	NA
FOSL2	1.01157357501876e-54	1	3.22323707485126e-34	1	NA	NA	NA	NA	NA	NA	NA	NA	1.85738284633458e-48	1	1.87047964723624e-20	1	NA	NA	NA	NA	NA	NA	NA	NA
FOXA1	3.64820983589892e-125	1	1.29744559662477e-122	1	1.07618080025372e-42	1	NA	NA	NA	NA	NA	NA	NA	NA	9.85713359836678e-33	1	1	1	6.07999578336094e-17	1	NA	NA	NA	NA
FOXA2	1.95170390491615e-143	1	5.28192437903246e-48	1	7.52685250799833e-39	1	NA	NA	NA	NA	NA	NA	NA	NA	3.95094448945032e-71	1	NA	NA	8.79417285040952e-23	1	NA	NA	NA	NA
FOXA3	4.19054016644154e-13	1	NA	NA	NA	NA	NA	NA	NA	NA	NA	NA	NA	NA	5.20139287140533e-13	1	NA	NA	NA	NA	NA	NA	NA	NA
FOXC1	1	1	1	1	NA	NA	NA	NA	NA	NA	NA	NA	NA	NA	NA	NA	NA	NA	NA	NA	NA	NA	NA	NA
FOXD2	1	1	1	1	NA	NA	NA	NA	NA	NA	NA	NA	NA	NA	NA	NA	NA	NA	NA	NA	NA	NA	NA	NA
FOXD3	0.760186884643231	1	1	1	NA	NA	NA	NA	NA	NA	NA	NA	NA	NA	NA	NA	NA	NA	NA	NA	NA	NA	NA	NA
FOXF1	1	1	1	1	NA	NA	NA	NA	NA	NA	NA	NA	NA	NA	NA	NA	NA	NA	NA	NA	NA	NA	NA	NA
FOXF2	0.940660341588103	1	1	1	NA	NA	NA	NA	NA	NA	NA	NA	NA	NA	NA	NA	NA	NA	NA	NA	NA	NA	NA	NA
FOXG1	1	1	1	1	NA	NA	NA	NA	NA	NA	NA	NA	NA	NA	NA	NA	NA	NA	NA	NA	NA	NA	NA	NA
FOXH1	1.59214543422442e-76	1	NA	NA	2.05914038971059e-76	1	NA	NA	NA	NA	NA	NA	NA	NA	NA	NA	NA	NA	NA	NA	NA	NA	NA	NA
FOXJ2	0.00013686820277507	1	1	1	NA	NA	NA	NA	NA	NA	NA	NA	NA	NA	8.06656015958335e-06	1	NA	NA	NA	NA	NA	NA	NA	NA
FOXK1	0.0101262011593678	1	0.320959297177916	1	NA	NA	NA	NA	NA	NA	NA	NA	NA	NA	NA	NA	0.0251835968202396	1	NA	NA	NA	NA	NA	NA
FOXK2	0.0103547920410903	1	1	1	NA	NA	NA	NA	NA	NA	NA	NA	NA	NA	0.00885383575437053	1	0.811013248298015	1	1	1	NA	NA	NA	NA
FOXM1	3.85247147270733e-62	1	4.72567532310172e-54	1	1	1	NA	NA	NA	NA	NA	NA	0.00674161037009133	1	0.00379966472560599	1	0.788163499093743	1	1	1	NA	NA	NA	NA
FOXN3	0.692767745848155	1	0.932734925519926	1	NA	NA	NA	NA	NA	NA	NA	NA	NA	NA	NA	NA	NA	NA	NA	NA	NA	NA	NA	NA
FOXO1	6.83897736423049e-21	1	1	1	NA	NA	NA	NA	NA	NA	NA	NA	NA	NA	NA	NA	NA	NA	NA	NA	NA	NA	NA	NA
FOXO3	0.764239081400614	1	1	1	NA	NA	NA	NA	NA	NA	NA	NA	NA	NA	0.79038157511388	1	NA	NA	NA	NA	NA	NA	NA	NA
FOXO4	0.563691962027948	1	0.778624414648637	1	NA	NA	NA	NA	NA	NA	NA	NA	NA	NA	NA	NA	NA	NA	NA	NA	NA	NA	NA	NA
FOXP1	7.06190703443635e-11	1	5.43107593324931e-05	1	1	1	NA	NA	NA	NA	NA	NA	NA	NA	9.42486050795302e-08	1	NA	NA	NA	NA	NA	NA	NA	NA
FOXP2	4.01514872605293e-09	1	1	1	NA	NA	NA	NA	NA	NA	NA	NA	5.85424090096955e-09	1	NA	NA	NA	NA	NA	NA	NA	NA	NA	NA
FOXP3	1	1	1	1	NA	NA	NA	NA	NA	NA	NA	NA	NA	NA	NA	NA	NA	NA	NA	NA	NA	NA	NA	NA
FOXQ1	1	1	1	1	NA	NA	NA	NA	NA	NA	NA	NA	NA	NA	NA	NA	NA	NA	NA	NA	NA	NA	NA	NA
FOXR2	1	1	1	1	NA	NA	NA	NA	NA	NA	NA	NA	NA	NA	NA	NA	NA	NA	NA	NA	NA	NA	NA	NA
FUS	1	1	NA	NA	NA	NA	NA	NA	NA	NA	NA	NA	NA	NA	1	1	NA	NA	NA	NA	NA	NA	NA	NA
FXR1	1	1	NA	NA	NA	NA	NA	NA	NA	NA	NA	NA	NA	NA	NA	NA	NA	NA	NA	NA	NA	NA	NA	NA
FXR2	0.000457622728288389	1	NA	NA	NA	NA	NA	NA	NA	NA	NA	NA	NA	NA	NA	NA	NA	NA	NA	NA	NA	NA	NA	NA
GABPA	6.75207463461668e-61	1	6.29397671503041e-12	1	1.76208947290307e-06	1	NA	NA	NA	NA	NA	NA	1	1	5.53253147171651e-21	1	NA	NA	0.032088362635342	1	NA	NA	NA	NA
GABPB1	1.04818428341734e-08	1	NA	NA	NA	NA	NA	NA	NA	NA	NA	NA	NA	NA	1.24362325676594e-08	1	NA	NA	NA	NA	NA	NA	NA	NA
GATA1	8.65372411189807e-19	1	1	1	NA	NA	NA	NA	NA	NA	NA	NA	NA	NA	8.80796084727126e-07	1	2.19340678642922e-20	1	4.76642775942248e-10	1	NA	NA	NA	NA
GATA2	3.96624379657463e-79	1	5.582823860073e-35	1	0.000749170054493213	1	NA	NA	NA	NA	NA	NA	2.52003030101669e-86	1	2.3124497606656e-32	1	2.89416316972703e-08	1	3.19583737673534e-28	1	NA	NA	NA	NA
GATA3	3.15226807179507e-129	1	4.65208040700309e-82	1	7.19865972847131e-23	1	NA	NA	NA	NA	NA	NA	9.51350348833746e-139	1	0.000243947693299515	1	NA	NA	0.00712148480024872	1	NA	NA	NA	NA
GATA4	2.96493478207728e-81	1	1	1	3.59556349383144e-57	1	NA	NA	NA	NA	NA	NA	NA	NA	1	1	NA	NA	9.27792254564478e-10	1	NA	NA	NA	NA
GATA6	6.82435048710857e-48	1	1.04496421335168e-16	1	1.72670484229563e-23	1	NA	NA	NA	NA	NA	NA	NA	NA	NA	NA	NA	NA	NA	NA	NA	NA	NA	NA
GATAD1	0.00187432848290443	1	0.0208404316132447	1	NA	NA	NA	NA	NA	NA	NA	NA	NA	NA	0.363600427384635	1	NA	NA	NA	NA	NA	NA	NA	NA
GATAD2A	3.29772773704875e-80	1	1.2385625278805e-12	1	NA	NA	NA	NA	NA	NA	NA	NA	NA	NA	9.76820866642488e-42	1	NA	NA	3.45397158796677e-50	1	NA	NA	NA	NA
GATAD2B	6.31026500891271e-62	1	1.19796209157656e-28	1	NA	NA	NA	NA	NA	NA	NA	NA	NA	NA	1	1	NA	NA	6.73544678192531e-56	1	NA	NA	NA	NA
GFI1	0.000204543641824379	1	NA	NA	NA	NA	NA	NA	NA	NA	NA	NA	NA	NA	0.000208217224232035	1	NA	NA	NA	NA	NA	NA	NA	NA
GFI1B	5.74619025033628e-13	1	NA	NA	NA	NA	NA	NA	NA	NA	NA	NA	NA	NA	NA	NA	7.81296513069916e-13	1	NA	NA	NA	NA	NA	NA
GLI1	1	1	1	1	NA	NA	NA	NA	NA	NA	NA	NA	NA	NA	NA	NA	NA	NA	NA	NA	NA	NA	NA	NA
GLI2	0.448298186776472	1	0.799048752690634	1	NA	NA	NA	NA	NA	NA	NA	NA	NA	NA	NA	NA	0.154868350753831	1	NA	NA	NA	NA	NA	NA
GLI3	1	1	1	1	NA	NA	NA	NA	NA	NA	NA	NA	NA	NA	NA	NA	NA	NA	NA	NA	NA	NA	NA	NA
GLI4	0.319841358536076	1	NA	NA	NA	NA	NA	NA	NA	NA	NA	NA	NA	NA	NA	NA	0.360212630541148	1	NA	NA	NA	NA	NA	NA
GLIS1	3.75795101402181e-189	1	0.320959297177916	1	NA	NA	NA	NA	NA	NA	NA	NA	NA	NA	NA	NA	2.67718424510352e-189	1	NA	NA	NA	NA	NA	NA
GLIS2	7.25684526581491e-07	1	0.754389287010583	1	NA	NA	NA	NA	NA	NA	NA	NA	NA	NA	NA	NA	1.18206191796804e-06	1	NA	NA	NA	NA	NA	NA
GLIS3	1.84415365720993e-119	1	0.796319960863645	1	NA	NA	NA	NA	NA	NA	NA	NA	NA	NA	NA	NA	NA	NA	NA	NA	NA	NA	NA	NA
GMEB1	1	1	1	1	NA	NA	NA	NA	NA	NA	NA	NA	NA	NA	1	1	NA	NA	NA	NA	NA	NA	NA	NA
GMEB2	1	1	1	1	NA	NA	NA	NA	NA	NA	NA	NA	NA	NA	1	1	NA	NA	NA	NA	NA	NA	NA	NA
GRHL1	0.0104120682821823	1	0.0158940355741508	1	NA	NA	NA	NA	NA	NA	NA	NA	NA	NA	NA	NA	NA	NA	NA	NA	NA	NA	NA	NA
GRHL2	1.11493860249352e-96	1	2.28281167572924e-48	1	NA	NA	NA	NA	NA	NA	NA	NA	NA	NA	NA	NA	NA	NA	2.32511014241598e-87	1	NA	NA	NA	NA
GRHL3	0.884304927879452	1	NA	NA	NA	NA	NA	NA	NA	NA	NA	NA	NA	NA	NA	NA	NA	NA	1	1	NA	NA	NA	NA
GTF2A2	1	1	NA	NA	NA	NA	NA	NA	NA	NA	NA	NA	NA	NA	1	1	NA	NA	NA	NA	NA	NA	NA	NA
GTF2B	1	1	NA	NA	NA	NA	NA	NA	NA	NA	NA	NA	NA	NA	1	1	NA	NA	NA	NA	NA	NA	NA	NA
GTF2E2	0.311562204651799	1	NA	NA	NA	NA	NA	NA	NA	NA	NA	NA	NA	NA	0.296622430235191	1	NA	NA	NA	NA	NA	NA	NA	NA
GTF2F1	0.00011079142190921	1	0.0494444517916277	1	1	1	NA	NA	NA	NA	NA	NA	NA	NA	1	1	NA	NA	NA	NA	NA	NA	NA	NA
GTF3A	0.704327274918397	1	NA	NA	NA	NA	NA	NA	NA	NA	NA	NA	NA	NA	NA	NA	0.742038179894075	1	NA	NA	NA	NA	NA	NA
GTF3C2	1	1	1	1	NA	NA	NA	NA	NA	NA	NA	NA	NA	NA	1	1	NA	NA	NA	NA	NA	NA	NA	NA
GTF3C5	2.89555573869734e-06	1	NA	NA	NA	NA	NA	NA	NA	NA	NA	NA	1.26533707956219e-06	1	NA	NA	NA	NA	NA	NA	NA	NA	NA	NA
GZF1	1	1	1	1	NA	NA	NA	NA	NA	NA	NA	NA	NA	NA	NA	NA	NA	NA	NA	NA	NA	NA	NA	NA
H2AFZ	4.61773785264596e-13	1	6.60574042599956e-13	1	NA	NA	NA	NA	NA	NA	NA	NA	NA	NA	NA	NA	NA	NA	NA	NA	NA	NA	NA	NA
HAND1	1.65243843132774e-13	1	0.809326617827958	1	1.56585514399859e-13	1	NA	NA	NA	NA	NA	NA	NA	NA	NA	NA	NA	NA	NA	NA	NA	NA	NA	NA
HAND2	2.69910958305058e-238	1	NA	NA	4.98217572069047e-25	1	NA	NA	NA	NA	NA	NA	7.71381375500565e-235	1	NA	NA	NA	NA	NA	NA	NA	NA	NA	NA
HBP1	1	1	1	1	NA	NA	NA	NA	NA	NA	NA	NA	NA	NA	1	1	NA	NA	NA	NA	NA	NA	NA	NA
HBZ	0.670563778975046	1	NA	NA	NA	NA	NA	NA	NA	NA	NA	NA	NA	NA	NA	NA	NA	NA	NA	NA	NA	NA	NA	NA
HCFC1	1	1	1	1	NA	NA	NA	NA	NA	NA	NA	NA	NA	NA	1	1	NA	NA	1	1	NA	NA	NA	NA
HDAC1	1.4785606290006e-06	1	NA	NA	NA	NA	NA	NA	NA	NA	NA	NA	NA	NA	1.44877493049306e-06	1	NA	NA	NA	NA	NA	NA	NA	NA
HDAC2	6.88021696568124e-87	1	2.79428562972189e-17	1	4.62882823598356e-25	1	NA	NA	NA	NA	NA	NA	NA	NA	7.69407112895262e-29	1	NA	NA	0.164244573983529	1	NA	NA	NA	NA
HDAC3	7.63702655501005e-09	1	1.14303907280175e-09	1	NA	NA	NA	NA	NA	NA	NA	NA	NA	NA	0.761782414045418	1	NA	NA	NA	NA	NA	NA	NA	NA
HDAC6	1	1	NA	NA	0.680118378022895	1	NA	NA	NA	NA	NA	NA	NA	NA	1	1	NA	NA	1	1	NA	NA	NA	NA
HDAC8	1	1	NA	NA	NA	NA	NA	NA	NA	NA	NA	NA	NA	NA	1	1	NA	NA	NA	NA	NA	NA	NA	NA
HDGF	0.0733073130733009	1	1	1	NA	NA	NA	NA	NA	NA	NA	NA	NA	NA	0.265608842089223	1	0.0579342443495943	1	0.682854830571735	1	NA	NA	NA	NA
HES1	4.2947415087181e-09	1	0.00203042678514848	1	NA	NA	NA	NA	NA	NA	NA	NA	NA	NA	1.14210507459391e-14	1	NA	NA	NA	NA	NA	NA	NA	NA
HES2	3.85665741582529e-08	1	5.21291708288199e-08	1	NA	NA	NA	NA	NA	NA	NA	NA	NA	NA	NA	NA	NA	NA	NA	NA	NA	NA	NA	NA
HES4	1	1	1	1	NA	NA	NA	NA	NA	NA	NA	NA	NA	NA	NA	NA	NA	NA	NA	NA	NA	NA	NA	NA
HES5	1	1	1	1	NA	NA	NA	NA	NA	NA	NA	NA	NA	NA	NA	NA	NA	NA	NA	NA	NA	NA	NA	NA
HES7	1	1	1	1	NA	NA	NA	NA	NA	NA	NA	NA	NA	NA	NA	NA	NA	NA	NA	NA	NA	NA	NA	NA
HESX1	1	1	1	1	NA	NA	NA	NA	NA	NA	NA	NA	NA	NA	NA	NA	NA	NA	NA	NA	NA	NA	NA	NA
HEY1	1	1	1	1	1	1	NA	NA	NA	NA	NA	NA	NA	NA	NA	NA	NA	NA	NA	NA	NA	NA	NA	NA
HEY2	0.00584013017957718	1	NA	NA	NA	NA	NA	NA	NA	NA	NA	NA	NA	NA	NA	NA	NA	NA	NA	NA	NA	NA	NA	NA
HEYL	1	1	1	1	NA	NA	NA	NA	NA	NA	NA	NA	NA	NA	NA	NA	NA	NA	NA	NA	NA	NA	NA	NA
HHEX	0.0432075290972228	1	1	1	NA	NA	NA	NA	NA	NA	NA	NA	NA	NA	0.00591704874198482	1	NA	NA	NA	NA	NA	NA	NA	NA
HIC1	0.810609178202756	1	NA	NA	NA	NA	NA	NA	NA	NA	NA	NA	NA	NA	NA	NA	0.814787053697087	1	NA	NA	NA	NA	NA	NA
HIC2	1	1	1	1	NA	NA	NA	NA	NA	NA	NA	NA	NA	NA	NA	NA	NA	NA	NA	NA	NA	NA	NA	NA
HIF1A	2.46301042708367e-92	1	7.29235912562331e-101	1	NA	NA	NA	NA	NA	NA	NA	NA	NA	NA	6.68108223915641e-10	1	NA	NA	8.24699239696548e-05	1	NA	NA	NA	NA
HIF3A	1.79417547346702e-46	1	2.7897758963503e-46	1	NA	NA	NA	NA	NA	NA	NA	NA	NA	NA	NA	NA	NA	NA	NA	NA	NA	NA	NA	NA
HINFP	1	1	1	1	NA	NA	NA	NA	NA	NA	NA	NA	NA	NA	1	1	NA	NA	NA	NA	NA	NA	NA	NA
HIRA	2.39965063261405e-18	1	NA	NA	NA	NA	NA	NA	NA	NA	NA	NA	NA	NA	NA	NA	NA	NA	NA	NA	NA	NA	NA	NA
HIVEP1	1	1	1	1	NA	NA	NA	NA	NA	NA	NA	NA	NA	NA	NA	NA	NA	NA	NA	NA	NA	NA	NA	NA
HIVEP3	1	1	1	1	NA	NA	NA	NA	NA	NA	NA	NA	NA	NA	NA	NA	NA	NA	NA	NA	NA	NA	NA	NA
HLF	3.97690826326132e-09	1	NA	NA	NA	NA	NA	NA	NA	NA	NA	NA	NA	NA	4.76281283141525e-09	1	NA	NA	NA	NA	NA	NA	NA	NA
HMBOX1	9.38005896659468e-05	1	0.00887469656766667	1	NA	NA	NA	NA	NA	NA	NA	NA	NA	NA	0.000168076717861692	1	NA	NA	1	1	NA	NA	NA	NA
HMCES	1	1	NA	NA	NA	NA	NA	NA	NA	NA	NA	NA	NA	NA	NA	NA	NA	NA	1	1	NA	NA	NA	NA
HMG20A	1.02199910994598e-30	1	NA	NA	NA	NA	NA	NA	NA	NA	NA	NA	NA	NA	1.30914591071075e-31	1	NA	NA	0.101018233689569	1	NA	NA	NA	NA
HMG20B	3.28160223580444e-07	1	NA	NA	NA	NA	NA	NA	NA	NA	NA	NA	NA	NA	3.62081437474222e-07	1	NA	NA	NA	NA	NA	NA	NA	NA
HMGA1	0.139410562059919	1	0.207198768308441	1	NA	NA	NA	NA	NA	NA	NA	NA	NA	NA	NA	NA	NA	NA	NA	NA	NA	NA	NA	NA
HMGA2	1	1	NA	NA	NA	NA	NA	NA	NA	NA	NA	NA	NA	NA	NA	NA	NA	NA	1	1	NA	NA	NA	NA
HMGB1	1	1	NA	NA	NA	NA	NA	NA	NA	NA	NA	NA	NA	NA	NA	NA	NA	NA	1	1	NA	NA	NA	NA
HMGB2	0.0184670299882444	1	NA	NA	NA	NA	NA	NA	NA	NA	NA	NA	NA	NA	NA	NA	NA	NA	0.0433517585188721	1	NA	NA	NA	NA
HMGN3	0.0835723081205232	1	NA	NA	NA	NA	NA	NA	NA	NA	NA	NA	NA	NA	0.0819050622177136	1	NA	NA	NA	NA	NA	NA	NA	NA
HMGXB4	0.589957877768738	1	NA	NA	NA	NA	NA	NA	NA	NA	NA	NA	NA	NA	0.566653928335045	1	NA	NA	NA	NA	NA	NA	NA	NA
HNF1A	7.7235519415751e-16	1	0.0128967026701529	1	NA	NA	NA	NA	NA	NA	NA	NA	NA	NA	1.26258903527014e-06	1	NA	NA	9.76286576976979e-15	1	NA	NA	NA	NA
HNF1B	6.29491390967576e-06	1	2.54510440979938e-14	1	1	1	NA	NA	NA	NA	NA	NA	NA	NA	NA	NA	NA	NA	NA	NA	NA	NA	NA	NA
HNF4A	1.71289676939359e-86	1	4.16866315868693e-19	1	4.51651812445069e-21	1	NA	NA	NA	NA	NA	NA	NA	NA	2.66350063058507e-31	1	NA	NA	1.70968704124335e-79	1	NA	NA	NA	NA
HNF4G	8.86565430362284e-39	1	9.62223976437373e-23	1	NA	NA	NA	NA	NA	NA	NA	NA	NA	NA	6.9012806725033e-19	1	NA	NA	9.61822692961418e-11	1	NA	NA	NA	NA
HNRNPH1	0.983755846960252	1	NA	NA	NA	NA	NA	NA	NA	NA	NA	NA	NA	NA	0.969225919963514	1	NA	NA	NA	NA	NA	NA	NA	NA
HNRNPK	0.510194061798224	1	NA	NA	NA	NA	NA	NA	NA	NA	NA	NA	NA	NA	0.488682419911575	1	NA	NA	NA	NA	NA	NA	NA	NA
HNRNPL	4.59075331668024e-49	1	NA	NA	NA	NA	NA	NA	NA	NA	NA	NA	NA	NA	1.25417828376399e-48	1	NA	NA	NA	NA	NA	NA	NA	NA
HNRNPLL	0.000296648929800927	1	NA	NA	NA	NA	NA	NA	NA	NA	NA	NA	NA	NA	0.000303539077779482	1	NA	NA	NA	NA	NA	NA	NA	NA
HNRNPUL1	1	1	NA	NA	NA	NA	NA	NA	NA	NA	NA	NA	NA	NA	1	1	NA	NA	NA	NA	NA	NA	NA	NA
HOMEZ	8.80603299304662e-07	1	NA	NA	NA	NA	NA	NA	NA	NA	NA	NA	NA	NA	9.5661003568754e-07	1	NA	NA	NA	NA	NA	NA	NA	NA
HOXA1	1	1	1	1	NA	NA	NA	NA	NA	NA	NA	NA	NA	NA	NA	NA	NA	NA	NA	NA	NA	NA	NA	NA
HOXA10	0.755345263043205	1	1	1	NA	NA	NA	NA	NA	NA	NA	NA	NA	NA	NA	NA	NA	NA	NA	NA	NA	NA	NA	NA
HOXA11	1	1	1	1	NA	NA	NA	NA	NA	NA	NA	NA	NA	NA	NA	NA	NA	NA	NA	NA	NA	NA	NA	NA
HOXA13	1	1	1	1	NA	NA	NA	NA	NA	NA	NA	NA	NA	NA	NA	NA	NA	NA	NA	NA	NA	NA	NA	NA
HOXA2	1	1	1	1	NA	NA	NA	NA	NA	NA	NA	NA	NA	NA	NA	NA	NA	NA	NA	NA	NA	NA	NA	NA
HOXA4	0.995869159178014	1	1	1	NA	NA	NA	NA	NA	NA	NA	NA	NA	NA	NA	NA	NA	NA	NA	NA	NA	NA	NA	NA
HOXA5	0.779790664867256	1	1	1	NA	NA	NA	NA	NA	NA	NA	NA	NA	NA	NA	NA	NA	NA	NA	NA	NA	NA	NA	NA
HOXA6	0.911327229634783	1	1	1	NA	NA	NA	NA	NA	NA	NA	NA	NA	NA	NA	NA	NA	NA	NA	NA	NA	NA	NA	NA
HOXA7	1	1	1	1	NA	NA	NA	NA	NA	NA	NA	NA	NA	NA	NA	NA	NA	NA	NA	NA	NA	NA	NA	NA
HOXA9	2.09079291251069e-08	1	1	1	NA	NA	NA	NA	NA	NA	NA	NA	NA	NA	0.033531793373876	1	NA	NA	NA	NA	NA	NA	NA	NA
HOXB1	1	1	1	1	NA	NA	NA	NA	NA	NA	NA	NA	NA	NA	NA	NA	NA	NA	NA	NA	NA	NA	NA	NA
HOXB13	1.0489383707701e-50	1	2.09010923667778e-43	1	NA	NA	NA	NA	NA	NA	NA	NA	NA	NA	NA	NA	NA	NA	NA	NA	NA	NA	NA	NA
HOXB2	1	1	1	1	NA	NA	NA	NA	NA	NA	NA	NA	NA	NA	NA	NA	NA	NA	NA	NA	NA	NA	NA	NA
HOXB4	1	1	1	1	NA	NA	NA	NA	NA	NA	NA	NA	NA	NA	NA	NA	NA	NA	NA	NA	NA	NA	NA	NA
HOXB5	1	1	1	1	NA	NA	NA	NA	NA	NA	NA	NA	NA	NA	NA	NA	NA	NA	NA	NA	NA	NA	NA	NA
HOXB6	0.767080930476219	1	1	1	NA	NA	NA	NA	NA	NA	NA	NA	NA	NA	NA	NA	NA	NA	NA	NA	NA	NA	NA	NA
HOXB7	0.898025103588143	1	1	1	NA	NA	NA	NA	NA	NA	NA	NA	NA	NA	NA	NA	NA	NA	NA	NA	NA	NA	NA	NA
HOXB8	1	1	1	1	NA	NA	NA	NA	NA	NA	NA	NA	NA	NA	NA	NA	NA	NA	NA	NA	NA	NA	NA	NA
HOXC11	0.879925214883297	1	0.706518161673509	1	NA	NA	NA	NA	NA	NA	NA	NA	NA	NA	NA	NA	NA	NA	NA	NA	NA	NA	NA	NA
HOXC13	0.945007522930558	1	1	1	NA	NA	NA	NA	NA	NA	NA	NA	NA	NA	NA	NA	NA	NA	NA	NA	NA	NA	NA	NA
HOXC5	1.86451896694722e-11	1	2.59313172609331e-11	1	NA	NA	NA	NA	NA	NA	NA	NA	NA	NA	NA	NA	NA	NA	NA	NA	NA	NA	NA	NA
HOXC6	1	1	1	1	NA	NA	NA	NA	NA	NA	NA	NA	NA	NA	NA	NA	NA	NA	NA	NA	NA	NA	NA	NA
HOXC8	1	1	1	1	NA	NA	NA	NA	NA	NA	NA	NA	NA	NA	NA	NA	NA	NA	NA	NA	NA	NA	NA	NA
HOXC9	1.08651816774372e-66	1	NA	NA	NA	NA	NA	NA	NA	NA	NA	NA	2.69223975855369e-67	1	NA	NA	NA	NA	NA	NA	NA	NA	NA	NA
HOXD1	0.556026577686611	1	0.772445327083831	1	NA	NA	NA	NA	NA	NA	NA	NA	NA	NA	NA	NA	NA	NA	NA	NA	NA	NA	NA	NA
HOXD11	1	1	1	1	NA	NA	NA	NA	NA	NA	NA	NA	NA	NA	NA	NA	NA	NA	NA	NA	NA	NA	NA	NA
HOXD13	1	1	1	1	NA	NA	NA	NA	NA	NA	NA	NA	NA	NA	NA	NA	NA	NA	NA	NA	NA	NA	NA	NA
HOXD4	1	1	1	1	NA	NA	NA	NA	NA	NA	NA	NA	NA	NA	NA	NA	NA	NA	NA	NA	NA	NA	NA	NA
HOXD9	1	1	1	1	NA	NA	NA	NA	NA	NA	NA	NA	NA	NA	NA	NA	NA	NA	NA	NA	NA	NA	NA	NA
HSF1	1.17282184567549e-09	1	8.17155385815947e-05	1	0.00181241738709864	1	NA	NA	NA	NA	NA	NA	NA	NA	1.17890453324475e-08	1	NA	NA	0.810983377025747	1	NA	NA	NA	NA
HSF2	0.678001850469745	1	1	1	NA	NA	NA	NA	NA	NA	NA	NA	NA	NA	0.702557963890207	1	NA	NA	NA	NA	NA	NA	NA	NA
HSF4	1	1	1	1	NA	NA	NA	NA	NA	NA	NA	NA	NA	NA	NA	NA	NA	NA	NA	NA	NA	NA	NA	NA
ID1	0.45877230278524	1	0.646547407017311	1	NA	NA	NA	NA	NA	NA	NA	NA	NA	NA	NA	NA	NA	NA	NA	NA	NA	NA	NA	NA
ID2	0.106279005527788	1	0.157881094201927	1	NA	NA	NA	NA	NA	NA	NA	NA	NA	NA	NA	NA	NA	NA	NA	NA	NA	NA	NA	NA
ID3	1	1	1	1	NA	NA	NA	NA	NA	NA	NA	NA	NA	NA	1	1	NA	NA	NA	NA	NA	NA	NA	NA
ID4	1	1	1	1	NA	NA	NA	NA	NA	NA	NA	NA	NA	NA	NA	NA	NA	NA	NA	NA	NA	NA	NA	NA
IGLV5-37	4.29050758218309e-23	1	NA	NA	NA	NA	NA	NA	NA	NA	NA	NA	NA	NA	NA	NA	NA	NA	4.64168189605672e-23	1	NA	NA	NA	NA
IKZF1	6.72820720183963e-47	1	NA	NA	NA	NA	NA	NA	NA	NA	NA	NA	NA	NA	5.63905753827476e-41	1	NA	NA	0.000562735358723511	1	NA	NA	NA	NA
IKZF2	9.0335630165008e-05	1	NA	NA	NA	NA	NA	NA	NA	NA	NA	NA	NA	NA	NA	NA	NA	NA	8.57226511679158e-05	1	NA	NA	NA	NA
IKZF3	2.70098623626182e-07	1	NA	NA	NA	NA	NA	NA	NA	NA	NA	NA	NA	NA	NA	NA	3.37865303389023e-07	1	NA	NA	NA	NA	NA	NA
IKZF5	1.41419603726579e-06	1	1	1	NA	NA	NA	NA	NA	NA	NA	NA	NA	NA	1.49691103993821e-06	1	NA	NA	NA	NA	NA	NA	NA	NA
ILF3	1	1	NA	NA	NA	NA	NA	NA	NA	NA	NA	NA	NA	NA	1	1	NA	NA	NA	NA	NA	NA	NA	NA
ILK	0.842259337761781	1	NA	NA	NA	NA	NA	NA	NA	NA	NA	NA	NA	NA	0.812856559289319	1	NA	NA	NA	NA	NA	NA	NA	NA
INO80	1	1	NA	NA	NA	NA	NA	NA	NA	NA	NA	NA	NA	NA	1	1	NA	NA	NA	NA	NA	NA	NA	NA
INSM2	0.00565434658992295	1	NA	NA	NA	NA	NA	NA	NA	NA	NA	NA	NA	NA	NA	NA	0.00676618304421075	1	NA	NA	NA	NA	NA	NA
INTS11	5.7984588595007e-155	1	2.16676376001034e-153	1	NA	NA	NA	NA	NA	NA	NA	NA	NA	NA	1	1	NA	NA	NA	NA	NA	NA	NA	NA
INTS13	0.271459763861764	1	NA	NA	NA	NA	NA	NA	NA	NA	NA	NA	NA	NA	1	1	NA	NA	NA	NA	NA	NA	NA	NA
IRF1	9.60904522584463e-09	1	9.24901462170318e-09	1	NA	NA	NA	NA	NA	NA	NA	NA	NA	NA	1	1	NA	NA	0.355967489729942	1	NA	NA	NA	NA
IRF2	2.27995115355695e-05	1	1	1	NA	NA	NA	NA	NA	NA	NA	NA	NA	NA	3.68137568716835e-05	1	0.130655264023523	1	NA	NA	NA	NA	NA	NA
IRF3	1	1	1	1	NA	NA	NA	NA	NA	NA	NA	NA	1	1	1	1	NA	NA	1	1	NA	NA	NA	NA
IRF4	0.0673656263623583	1	1	1	NA	NA	NA	NA	NA	NA	NA	NA	NA	NA	0.249241544324344	1	NA	NA	0.0228277890051063	1	NA	NA	NA	NA
IRF5	0.990449144866066	1	NA	NA	NA	NA	NA	NA	NA	NA	NA	NA	NA	NA	NA	NA	NA	NA	0.953004536926579	1	NA	NA	NA	NA
IRF8	1	1	1	1	NA	NA	NA	NA	NA	NA	NA	NA	NA	NA	NA	NA	NA	NA	NA	NA	NA	NA	NA	NA
IRF9	0.40026973550906	1	1	1	NA	NA	NA	NA	NA	NA	NA	NA	NA	NA	0.26895960056846	1	NA	NA	NA	NA	NA	NA	NA	NA
IRX2	0.583345274995575	1	0.799048752690634	1	NA	NA	NA	NA	NA	NA	NA	NA	NA	NA	NA	NA	NA	NA	NA	NA	NA	NA	NA	NA
IRX3	1	1	1	1	NA	NA	NA	NA	NA	NA	NA	NA	NA	NA	NA	NA	NA	NA	NA	NA	NA	NA	NA	NA
IRX5	1	1	1	1	NA	NA	NA	NA	NA	NA	NA	NA	NA	NA	NA	NA	NA	NA	NA	NA	NA	NA	NA	NA
ISL1	6.06949253952083e-55	1	0.967548964208743	1	NA	NA	NA	NA	NA	NA	NA	NA	8.46455727262376e-63	1	NA	NA	NA	NA	NA	NA	NA	NA	NA	NA
ISL2	1	1	1	1	NA	NA	NA	NA	NA	NA	NA	NA	NA	NA	NA	NA	NA	NA	NA	NA	NA	NA	NA	NA
JARID2	6.36630612996039e-34	1	NA	NA	9.79418081610322e-30	1	NA	NA	NA	NA	NA	NA	NA	NA	NA	NA	NA	NA	NA	NA	NA	NA	NA	NA
JDP2	1	1	1	1	NA	NA	NA	NA	NA	NA	NA	NA	NA	NA	NA	NA	NA	NA	NA	NA	NA	NA	NA	NA
JMJD6	7.13392547422189e-05	1	0.000100420632064812	1	NA	NA	NA	NA	NA	NA	NA	NA	NA	NA	NA	NA	NA	NA	NA	NA	NA	NA	NA	NA
JUN	1.12873504709695e-83	1	3.74423109043088e-53	1	0.016022037995252	1	NA	NA	NA	NA	NA	NA	NA	NA	1.39523502652932e-10	1	NA	NA	1.38480020861884e-26	1	NA	NA	NA	NA
JUNB	1.73564002480534e-52	1	2.08538513752882e-29	1	NA	NA	NA	NA	NA	NA	NA	NA	NA	NA	1.09414155408069e-09	1	NA	NA	1.34572002110357e-05	1	NA	NA	NA	NA
JUND	1.19168323222003e-61	1	3.38544491118025e-30	1	1.21928560796664e-07	1	NA	NA	NA	NA	NA	NA	9.121214361727e-42	1	2.9067030103565e-20	1	NA	NA	1.03612962207892e-34	1	NA	NA	NA	NA
KAT2A	1	1	1	1	NA	NA	NA	NA	NA	NA	NA	NA	NA	NA	NA	NA	NA	NA	1	1	NA	NA	NA	NA
KAT2B	0.940649770620666	1	NA	NA	NA	NA	NA	NA	NA	NA	NA	NA	NA	NA	0.919618284059836	1	NA	NA	NA	NA	NA	NA	NA	NA
KAT5	1	1	NA	NA	NA	NA	NA	NA	NA	NA	NA	NA	NA	NA	NA	NA	NA	NA	1	1	NA	NA	NA	NA
KAT7	1	1	1	1	NA	NA	NA	NA	NA	NA	NA	NA	NA	NA	1	1	NA	NA	NA	NA	NA	NA	NA	NA
KAT8	4.79014622738599e-06	1	NA	NA	NA	NA	NA	NA	NA	NA	NA	NA	NA	NA	4.9871621377768e-06	1	NA	NA	NA	NA	NA	NA	NA	NA
KDM1A	1.40922509567691e-20	1	0.0413975795134437	1	1.43578017299442e-13	1	NA	NA	NA	NA	NA	NA	NA	NA	2.60274427071322e-20	1	NA	NA	0.00163843561041614	1	NA	NA	NA	NA
KDM2B	0.000123689796981325	1	NA	NA	NA	NA	NA	NA	NA	NA	NA	NA	NA	NA	NA	NA	NA	NA	NA	NA	NA	NA	NA	NA
KDM3A	0.00289333965529451	1	NA	NA	NA	NA	NA	NA	NA	NA	NA	NA	NA	NA	0.00292073428987557	1	NA	NA	NA	NA	NA	NA	NA	NA
KDM4A	9.60635496988832e-05	1	NA	NA	6.52908662995511e-05	1	NA	NA	NA	NA	NA	NA	NA	NA	NA	NA	NA	NA	NA	NA	NA	NA	NA	NA
KDM4B	1	1	NA	NA	NA	NA	NA	NA	NA	NA	NA	NA	NA	NA	1	1	NA	NA	NA	NA	NA	NA	NA	NA
KDM5A	1	1	1	1	1	1	NA	NA	NA	NA	NA	NA	NA	NA	1	1	NA	NA	1	1	NA	NA	NA	NA
KDM5B	2.68343428566614e-89	1	1.21950064619305e-62	1	0.000413651119194063	1	NA	NA	NA	NA	NA	NA	NA	NA	1	1	NA	NA	NA	NA	NA	NA	NA	NA
KDM5C	0.660168740552849	1	NA	NA	1	1	NA	NA	NA	NA	NA	NA	NA	NA	1	1	NA	NA	NA	NA	NA	NA	NA	NA
KDM5D	6.05980396892531e-05	1	8.56834568092857e-05	1	NA	NA	NA	NA	NA	NA	NA	NA	NA	NA	NA	NA	NA	NA	NA	NA	NA	NA	NA	NA
KDM6A	2.34500450019594e-18	1	0.163547933131849	1	NA	NA	NA	NA	NA	NA	NA	NA	NA	NA	2.56932038916333e-15	1	NA	NA	NA	NA	NA	NA	NA	NA
KLF1	3.66223478387005e-46	1	NA	NA	NA	NA	NA	NA	NA	NA	NA	NA	NA	NA	1	1	1.29649713531006e-31	1	NA	NA	NA	NA	NA	NA
KLF10	0.0105885457620057	1	1	1	NA	NA	NA	NA	NA	NA	NA	NA	NA	NA	0.756933434555478	1	0.549907116260791	1	NA	NA	NA	NA	NA	NA
KLF11	4.79615748993859e-51	1	1	1	NA	NA	NA	NA	NA	NA	NA	NA	NA	NA	0.567890976291487	1	NA	NA	NA	NA	NA	NA	NA	NA
KLF12	1	1	NA	NA	NA	NA	NA	NA	NA	NA	NA	NA	NA	NA	NA	NA	1	1	NA	NA	NA	NA	NA	NA
KLF13	1	1	1	1	NA	NA	NA	NA	NA	NA	NA	NA	NA	NA	1	1	1	1	NA	NA	NA	NA	NA	NA
KLF14	1	1	NA	NA	NA	NA	NA	NA	NA	NA	NA	NA	NA	NA	NA	NA	1	1	NA	NA	NA	NA	NA	NA
KLF15	7.11622252390583e-17	1	1	1	NA	NA	NA	NA	NA	NA	NA	NA	NA	NA	NA	NA	1.06961343359408e-16	1	NA	NA	NA	NA	NA	NA
KLF16	0.00651746881306745	1	NA	NA	NA	NA	NA	NA	NA	NA	NA	NA	NA	NA	0.00292073428987557	1	1	1	NA	NA	NA	NA	NA	NA
KLF17	4.02368482288188e-14	1	NA	NA	NA	NA	NA	NA	NA	NA	NA	NA	NA	NA	NA	NA	5.42504470925463e-14	1	NA	NA	NA	NA	NA	NA
KLF3	0.262553127175415	1	0.376331235711618	1	NA	NA	NA	NA	NA	NA	NA	NA	NA	NA	NA	NA	NA	NA	NA	NA	NA	NA	NA	NA
KLF4	7.75781607010772e-57	1	2.35733780588944e-31	1	2.28040459551423e-15	1	NA	NA	NA	NA	NA	NA	1.30407226830318e-10	1	NA	NA	0.0834264528594644	1	2.54725949318056e-25	1	NA	NA	NA	NA
KLF5	3.6236176814628e-132	1	4.07292226093124e-69	1	0.000464188834730606	1	NA	NA	NA	NA	NA	NA	NA	NA	NA	NA	7.9907503009672e-47	1	1	1	NA	NA	NA	NA
KLF6	0.00179205428339465	1	0.0829182896376965	1	NA	NA	NA	NA	NA	NA	NA	NA	NA	NA	0.569207380571143	1	NA	NA	NA	NA	NA	NA	NA	NA
KLF7	0.269895257829237	1	NA	NA	NA	NA	NA	NA	NA	NA	NA	NA	NA	NA	NA	NA	0.303445007364205	1	NA	NA	NA	NA	NA	NA
KLF8	1	1	NA	NA	NA	NA	NA	NA	NA	NA	NA	NA	NA	NA	NA	NA	1	1	NA	NA	NA	NA	NA	NA
KLF9	9.13854288976792e-103	1	1	1	NA	NA	NA	NA	NA	NA	NA	NA	9.746326895318e-95	1	0.137367600800449	1	1	1	NA	NA	NA	NA	NA	NA
KMT2A	3.13406403492477e-106	1	0.893344018275504	1	NA	NA	NA	NA	NA	NA	NA	NA	NA	NA	1.52371659308256e-70	1	6.49432079910887e-48	1	NA	NA	NA	NA	NA	NA
KMT2B	3.24431149582629e-83	1	6.95922586295928e-58	1	NA	NA	NA	NA	NA	NA	NA	NA	NA	NA	8.68070863401294e-18	1	1	1	NA	NA	NA	NA	NA	NA
KMT2C	4.97965660073545e-23	1	4.53009088165728e-20	1	NA	NA	NA	NA	NA	NA	NA	NA	NA	NA	NA	NA	NA	NA	NA	NA	NA	NA	NA	NA
KMT2D	5.90460038347764e-18	1	NA	NA	NA	NA	NA	NA	NA	NA	NA	NA	NA	NA	NA	NA	NA	NA	6.38410249613617e-18	1	NA	NA	NA	NA
L3MBTL2	0.00420566221181405	1	NA	NA	NA	NA	NA	NA	NA	NA	NA	NA	NA	NA	0.016354594768648	1	1	1	NA	NA	NA	NA	NA	NA
L3MBTL4	0.050753173086065	1	NA	NA	NA	NA	NA	NA	NA	NA	NA	NA	NA	NA	0.0497026904576506	1	NA	NA	NA	NA	NA	NA	NA	NA
LAMTOR5	0.0673298565194315	1	NA	NA	NA	NA	NA	NA	NA	NA	NA	NA	NA	NA	NA	NA	NA	NA	0.673930243934406	1	NA	NA	NA	NA
LCORL	0.00127387185057636	1	NA	NA	NA	NA	NA	NA	NA	NA	NA	NA	NA	NA	0.00131287265879311	1	NA	NA	NA	NA	NA	NA	NA	NA
LDB1	0.385587308765509	1	NA	NA	NA	NA	NA	NA	NA	NA	NA	NA	NA	NA	0.368834999995219	1	NA	NA	NA	NA	NA	NA	NA	NA
LEF1	0.133114666192729	1	1	1	0.0603773138462175	1	NA	NA	NA	NA	NA	NA	NA	NA	1.13569357161878e-09	1	1	1	NA	NA	NA	NA	NA	NA
LEO1	0.00545645057793699	1	NA	NA	NA	NA	NA	NA	NA	NA	NA	NA	NA	NA	NA	NA	NA	NA	NA	NA	NA	NA	NA	NA
LHX2	9.72445161713608e-05	1	0.0226698472763978	1	NA	NA	NA	NA	NA	NA	1.82619262514687e-05	1	NA	NA	NA	NA	NA	NA	NA	NA	NA	NA	NA	NA
LHX3	1	1	1	1	NA	NA	NA	NA	NA	NA	NA	NA	NA	NA	NA	NA	NA	NA	NA	NA	NA	NA	NA	NA
LHX4	1	1	1	1	NA	NA	NA	NA	NA	NA	NA	NA	NA	NA	NA	NA	NA	NA	NA	NA	NA	NA	NA	NA
LHX5	1	1	1	1	NA	NA	NA	NA	NA	NA	NA	NA	NA	NA	NA	NA	NA	NA	NA	NA	NA	NA	NA	NA
LHX6	1	1	1	1	NA	NA	NA	NA	NA	NA	NA	NA	NA	NA	NA	NA	NA	NA	NA	NA	NA	NA	NA	NA
LHX9	4.57793607754192e-26	1	5.92116041062444e-26	1	NA	NA	NA	NA	NA	NA	NA	NA	NA	NA	NA	NA	NA	NA	NA	NA	NA	NA	NA	NA
LMNA	1	1	NA	NA	NA	NA	NA	NA	NA	NA	NA	NA	NA	NA	NA	NA	NA	NA	1	1	NA	NA	NA	NA
LMNB1	1	1	NA	NA	NA	NA	NA	NA	NA	NA	NA	NA	NA	NA	NA	NA	NA	NA	1	1	NA	NA	NA	NA
LMX1B	1	1	1	1	NA	NA	NA	NA	NA	NA	NA	NA	NA	NA	NA	NA	NA	NA	NA	NA	NA	NA	NA	NA
LYL1	1.37139866657952e-12	1	1	1	NA	NA	NA	NA	NA	NA	NA	NA	NA	NA	2.35273230749628e-14	1	1.86924467337628e-09	1	NA	NA	NA	NA	NA	NA
MAF	0.051271704237412	1	NA	NA	NA	NA	NA	NA	NA	NA	NA	NA	NA	NA	NA	NA	NA	NA	3.56505907033353e-07	1	NA	NA	NA	NA
MAFB	0.699985757596788	1	1	1	NA	NA	NA	NA	NA	NA	NA	NA	NA	NA	NA	NA	NA	NA	0.703361714730031	1	NA	NA	NA	NA
MAFF	2.80538363154215e-08	1	1.08603409475224e-06	1	NA	NA	NA	NA	NA	NA	NA	NA	NA	NA	1.56767830733643e-06	1	NA	NA	NA	NA	NA	NA	NA	NA
MAFG	2.319096550881e-06	1	0.000237728059280339	1	NA	NA	NA	NA	NA	NA	NA	NA	NA	NA	3.02950279784348e-06	1	NA	NA	NA	NA	NA	NA	NA	NA
MAFK	3.96647508313112e-06	1	1.02105230925956e-09	1	NA	NA	NA	NA	NA	NA	NA	NA	NA	NA	0.00284366861209043	1	NA	NA	NA	NA	NA	NA	NA	NA
MAML1	0.00388707337060176	1	NA	NA	NA	NA	NA	NA	NA	NA	NA	NA	NA	NA	NA	NA	NA	NA	NA	NA	NA	NA	NA	NA
MAX	0	1	0	1	1.32456727949903e-78	1	NA	NA	NA	NA	NA	NA	1.0290426976212e-148	1	1.12347434239263e-66	1	NA	NA	3.68308631142335e-128	1	NA	NA	NA	NA
MAZ	8.46949026061482e-65	1	1	1	NA	NA	NA	NA	NA	NA	NA	NA	NA	NA	NA	NA	2.54872789088763e-66	1	NA	NA	NA	NA	NA	NA
MBD1	0.170229690188618	1	NA	NA	NA	NA	NA	NA	NA	NA	NA	NA	NA	NA	0.165235874757486	1	NA	NA	NA	NA	NA	NA	NA	NA
MBD2	0.0252647904441313	1	0.0327337803099075	1	NA	NA	NA	NA	NA	NA	NA	NA	NA	NA	1	1	NA	NA	NA	NA	NA	NA	NA	NA
MBD4	5.7614048795913e-50	1	3.37384900676341e-12	1	NA	NA	NA	NA	NA	NA	NA	NA	NA	NA	0.501262114060474	1	NA	NA	NA	NA	NA	NA	NA	NA
MBL2	1	1	1	1	NA	NA	NA	NA	NA	NA	NA	NA	NA	NA	NA	NA	NA	NA	NA	NA	NA	NA	NA	NA
MCM2	1	1	NA	NA	NA	NA	NA	NA	NA	NA	NA	NA	NA	NA	0.718194099387603	1	NA	NA	NA	NA	NA	NA	NA	NA
MCM3	0.0194034493412767	1	NA	NA	NA	NA	NA	NA	NA	NA	NA	NA	NA	NA	0.0193058316905538	1	NA	NA	NA	NA	NA	NA	NA	NA
MCM5	1	1	NA	NA	NA	NA	NA	NA	NA	NA	NA	NA	NA	NA	1	1	NA	NA	NA	NA	NA	NA	NA	NA
MCM7	0.276671359627639	1	0.399996341313232	1	NA	NA	NA	NA	NA	NA	NA	NA	NA	NA	1	1	NA	NA	NA	NA	NA	NA	NA	NA
MCRS1	1	1	NA	NA	NA	NA	NA	NA	NA	NA	NA	NA	NA	NA	1	1	NA	NA	NA	NA	NA	NA	NA	NA
MDM2	1	1	NA	NA	NA	NA	NA	NA	NA	NA	NA	NA	NA	NA	NA	NA	NA	NA	NA	NA	NA	NA	NA	NA
MECOM	0.000176710521194024	1	0.549637591160732	1	NA	NA	NA	NA	NA	NA	NA	NA	NA	NA	NA	NA	NA	NA	NA	NA	NA	NA	NA	NA
MED12	0.00619320162317201	1	0.00945273169280441	1	NA	NA	NA	NA	NA	NA	NA	NA	NA	NA	NA	NA	NA	NA	NA	NA	NA	NA	NA	NA
MEF2A	1.12862954127913e-10	1	0.967548964208743	1	NA	NA	NA	NA	NA	NA	NA	NA	2.87965319232054e-13	1	1.57821536741701e-08	1	NA	NA	0.00392647228037732	1	NA	NA	NA	NA
MEF2B	2.97682527014775e-08	1	NA	NA	NA	NA	NA	NA	NA	NA	NA	NA	NA	NA	9.82640110150545e-09	1	NA	NA	2.04443590916687e-10	1	NA	NA	NA	NA
MEF2C	0.0322027235571281	1	1	1	NA	NA	NA	NA	NA	NA	NA	NA	NA	NA	NA	NA	NA	NA	0.0224300142452286	1	NA	NA	NA	NA
MEF2D	3.19143989929071e-09	1	0.973509128068964	1	NA	NA	NA	NA	NA	NA	NA	NA	NA	NA	1.97520602963658e-09	1	NA	NA	NA	NA	NA	NA	NA	NA
MEIS1	4.19768467819325e-15	1	NA	NA	NA	NA	NA	NA	NA	NA	NA	NA	NA	NA	2.79733533298369e-15	1	NA	NA	0.274410789213062	1	NA	NA	NA	NA
MEIS2	1.02254988540072e-08	1	0.259112440193877	1	NA	NA	NA	NA	NA	NA	NA	NA	NA	NA	1.36364024685527e-08	1	NA	NA	NA	NA	NA	NA	NA	NA
MEN1	1	1	NA	NA	NA	NA	NA	NA	NA	NA	NA	NA	NA	NA	NA	NA	NA	NA	NA	NA	NA	NA	NA	NA
MEOX2	1	1	1	1	NA	NA	NA	NA	NA	NA	NA	NA	NA	NA	NA	NA	NA	NA	NA	NA	NA	NA	NA	NA
METTL14	0.810609178202756	1	NA	NA	NA	NA	NA	NA	NA	NA	NA	NA	NA	NA	0.782738199645273	1	NA	NA	NA	NA	NA	NA	NA	NA
METTL3	1	1	NA	NA	NA	NA	NA	NA	NA	NA	NA	NA	NA	NA	1	1	NA	NA	NA	NA	NA	NA	NA	NA
MGA	0.0593153194407251	1	NA	NA	NA	NA	NA	NA	NA	NA	NA	NA	NA	NA	0.0578510124678847	1	NA	NA	NA	NA	NA	NA	NA	NA
MIER1	0.868227153043679	1	NA	NA	NA	NA	NA	NA	NA	NA	NA	NA	NA	NA	0.841654230174299	1	NA	NA	NA	NA	NA	NA	NA	NA
MIER2	0.260970566600923	1	NA	NA	NA	NA	NA	NA	NA	NA	NA	NA	NA	NA	0.248970553491461	1	NA	NA	NA	NA	NA	NA	NA	NA
MIER3	5.54813963103179e-08	1	NA	NA	NA	NA	NA	NA	NA	NA	NA	NA	NA	NA	6.23581227056538e-08	1	NA	NA	NA	NA	NA	NA	NA	NA
MITF	5.7028338985547e-67	1	0.991074792975066	1	NA	NA	NA	NA	NA	NA	6.3682853764164e-08	1	NA	NA	2.05666204776744e-38	1	NA	NA	NA	NA	NA	NA	NA	NA
MIXL1	3.0045194171624e-06	1	1	1	NA	NA	NA	NA	NA	NA	NA	NA	NA	NA	7.72284161366866e-05	1	NA	NA	NA	NA	NA	NA	NA	NA
MLLT1	1	1	1	1	NA	NA	NA	NA	NA	NA	NA	NA	NA	NA	1	1	NA	NA	0.970780732233728	1	NA	NA	NA	NA
MLX	2.85367661838355e-12	1	NA	NA	NA	NA	NA	NA	NA	NA	NA	NA	NA	NA	3.59729670008962e-12	1	NA	NA	NA	NA	NA	NA	NA	NA
MNT	1.03586223682789e-10	1	0.00101378883026058	1	NA	NA	NA	NA	NA	NA	NA	NA	NA	NA	0.0215303305683667	1	NA	NA	NA	NA	NA	NA	NA	NA
MNX1	1	1	1	1	NA	NA	NA	NA	NA	NA	NA	NA	NA	NA	NA	NA	NA	NA	NA	NA	NA	NA	NA	NA
MORC2	1	1	NA	NA	NA	NA	NA	NA	NA	NA	NA	NA	NA	NA	1	1	NA	NA	NA	NA	NA	NA	NA	NA
MPHOSPH8	1	1	NA	NA	NA	NA	NA	NA	NA	NA	NA	NA	NA	NA	1	1	NA	NA	NA	NA	NA	NA	NA	NA
MSC	1	1	1	1	NA	NA	NA	NA	NA	NA	NA	NA	NA	NA	NA	NA	NA	NA	NA	NA	NA	NA	NA	NA
MSX1	1	1	1	1	NA	NA	NA	NA	NA	NA	NA	NA	NA	NA	NA	NA	NA	NA	NA	NA	NA	NA	NA	NA
MSX2	1	1	1	1	NA	NA	NA	NA	NA	NA	NA	NA	NA	NA	NA	NA	NA	NA	NA	NA	NA	NA	NA	NA
MTA1	0.798906743504845	1	1	1	NA	NA	NA	NA	NA	NA	NA	NA	NA	NA	0.976811632462089	1	NA	NA	NA	NA	NA	NA	NA	NA
MTA2	1.85328241274232e-14	1	1	1	NA	NA	NA	NA	NA	NA	NA	NA	NA	NA	8.40659383854278e-12	1	NA	NA	8.0543558712898e-05	1	NA	NA	NA	NA
MTA3	0.46221083841047	1	1	1	NA	NA	NA	NA	NA	NA	NA	NA	NA	NA	1	1	NA	NA	0.235274229231023	1	NA	NA	NA	NA
MUC22	1	1	NA	NA	NA	NA	NA	NA	NA	NA	NA	NA	NA	NA	1	1	NA	NA	NA	NA	NA	NA	NA	NA
MXD1	0.862163905110613	1	1	1	NA	NA	NA	NA	NA	NA	NA	NA	NA	NA	NA	NA	NA	NA	NA	NA	NA	NA	NA	NA
MXD3	1	1	1	1	NA	NA	NA	NA	NA	NA	NA	NA	NA	NA	1	1	NA	NA	NA	NA	NA	NA	NA	NA
MXD4	0.0361091445092665	1	NA	NA	NA	NA	NA	NA	NA	NA	NA	NA	NA	NA	0.0351802600133772	1	NA	NA	NA	NA	NA	NA	NA	NA
MXI1	0.00103404500130743	1	0.0355494953520048	1	NA	NA	NA	NA	NA	NA	1	1	NA	NA	1	1	NA	NA	NA	NA	NA	NA	NA	NA
MYB	2.99917441230573e-30	1	1	1	NA	NA	NA	NA	NA	NA	NA	NA	NA	NA	3.26747603079004e-14	1	NA	NA	1	1	NA	NA	NA	NA
MYBL1	1	1	1	1	NA	NA	NA	NA	NA	NA	NA	NA	NA	NA	NA	NA	NA	NA	NA	NA	NA	NA	NA	NA
MYBL2	0.242518372205671	1	1	1	NA	NA	NA	NA	NA	NA	NA	NA	NA	NA	0.107160900122247	1	NA	NA	1	1	NA	NA	NA	NA
MYC	1.44907241496065e-244	1	3.95336031575397e-274	1	5.9953856931954e-21	1	NA	NA	NA	NA	NA	NA	1.76929390586871e-63	1	8.55916962653351e-126	1	1.69513609491491e-90	1	4.02737909415292e-147	1	NA	NA	NA	NA
MYCN	9.72927620471092e-177	1	NA	NA	NA	NA	NA	NA	NA	NA	NA	NA	2.48439558547975e-187	1	1.25417828376399e-48	1	0.265539243473811	1	8.22865473273664e-29	1	NA	NA	NA	NA
MYF5	6.53099544652352e-26	1	NA	NA	NA	NA	NA	NA	NA	NA	NA	NA	NA	NA	1.16872109739057e-25	1	NA	NA	NA	NA	NA	NA	NA	NA
MYF6	0.784075915873208	1	1	1	NA	NA	NA	NA	NA	NA	NA	NA	NA	NA	NA	NA	NA	NA	NA	NA	NA	NA	NA	NA
MYNN	5.92641462828382e-19	1	1	1	NA	NA	NA	NA	NA	NA	NA	NA	NA	NA	1.43542658584023e-15	1	4.73721064576099e-07	1	NA	NA	NA	NA	NA	NA
MYOD1	4.35508966119984e-150	1	1	1	NA	NA	NA	NA	NA	NA	NA	NA	NA	NA	3.15501650718105e-100	1	NA	NA	1	1	NA	NA	NA	NA
MYOG	1.68306147649587e-47	1	NA	NA	NA	NA	NA	NA	NA	NA	NA	NA	NA	NA	4.5066282124568e-47	1	NA	NA	NA	NA	NA	NA	NA	NA
MYRF	1	1	NA	NA	NA	NA	NA	NA	NA	NA	NA	NA	NA	NA	0.996029831924502	1	NA	NA	NA	NA	NA	NA	NA	NA
MZF1	9.4177029497098e-12	1	1	1	NA	NA	NA	NA	NA	NA	NA	NA	NA	NA	NA	NA	1.39721592822218e-14	1	NA	NA	NA	NA	NA	NA
NAB2	1	1	NA	NA	NA	NA	NA	NA	NA	NA	NA	NA	NA	NA	1	1	NA	NA	NA	NA	NA	NA	NA	NA
NANOG	4.0720754574816e-73	1	1.33101140637246e-11	1	8.51723022686432e-60	1	NA	NA	NA	NA	NA	NA	NA	NA	NA	NA	NA	NA	1.53806696075174e-09	1	NA	NA	NA	NA
NBN	1	1	1	1	NA	NA	NA	NA	NA	NA	NA	NA	NA	NA	0.607673385228873	1	NA	NA	1	1	NA	NA	NA	NA
NCAPH2	1	1	NA	NA	NA	NA	NA	NA	NA	NA	NA	NA	NA	NA	NA	NA	1	1	NA	NA	NA	NA	NA	NA
NCOA1	5.80607503004202e-14	1	1	1	NA	NA	NA	NA	NA	NA	NA	NA	NA	NA	2.43565996359229e-05	1	NA	NA	NA	NA	NA	NA	NA	NA
NCOA2	0.18284347470607	1	NA	NA	NA	NA	NA	NA	NA	NA	NA	NA	NA	NA	0.334394547468778	1	NA	NA	NA	NA	NA	NA	NA	NA
NCOA3	5.33260101993874e-09	1	7.27261239058388e-09	1	NA	NA	NA	NA	NA	NA	NA	NA	NA	NA	NA	NA	NA	NA	NA	NA	NA	NA	NA	NA
NCOA4	1	1	NA	NA	NA	NA	NA	NA	NA	NA	NA	NA	NA	NA	0.665562426287972	1	NA	NA	1	1	NA	NA	NA	NA
NCOA6	1	1	NA	NA	NA	NA	NA	NA	NA	NA	NA	NA	NA	NA	1	1	NA	NA	NA	NA	NA	NA	NA	NA
NCOR1	3.24039155962322e-64	1	NA	NA	NA	NA	NA	NA	NA	NA	NA	NA	NA	NA	2.74862499916317e-24	1	0.000156397351163919	1	NA	NA	NA	NA	NA	NA
NCOR2	2.75126607589535e-16	1	NA	NA	NA	NA	NA	NA	NA	NA	NA	NA	NA	NA	0.001380514662934	1	NA	NA	NA	NA	NA	NA	NA	NA
NEUROD1	0	1	1.0369341924106e-143	1	NA	NA	NA	NA	NA	NA	NA	NA	NA	NA	0.000138014412538507	1	NA	NA	NA	NA	NA	NA	NA	NA
NEUROD2	1	1	1	1	NA	NA	NA	NA	NA	NA	NA	NA	NA	NA	NA	NA	NA	NA	NA	NA	NA	NA	NA	NA
NEUROG2	1.84756803465659e-244	1	NA	NA	NA	NA	NA	NA	NA	NA	NA	NA	NA	NA	NA	NA	4.29112575791208e-244	1	NA	NA	NA	NA	NA	NA
NEUROG3	1	1	1	1	NA	NA	NA	NA	NA	NA	NA	NA	NA	NA	NA	NA	NA	NA	NA	NA	NA	NA	NA	NA
NFAT5	0.90039426547981	1	1	1	NA	NA	NA	NA	NA	NA	NA	NA	NA	NA	NA	NA	NA	NA	NA	NA	NA	NA	NA	NA
NFATC1	0.00425085228474253	1	0.94879000847002	1	NA	NA	NA	NA	NA	NA	NA	NA	NA	NA	NA	NA	NA	NA	0.00394468853872645	1	NA	NA	NA	NA
NFATC3	1	1	1	1	NA	NA	NA	NA	NA	NA	NA	NA	NA	NA	1	1	NA	NA	0.964895832120048	1	NA	NA	NA	NA
NFATC4	1	1	1	1	NA	NA	NA	NA	NA	NA	NA	NA	NA	NA	NA	NA	NA	NA	NA	NA	NA	NA	NA	NA
NFE2	6.04323193935886e-34	1	NA	NA	NA	NA	NA	NA	NA	NA	NA	NA	NA	NA	1.93665053887064e-05	1	1	1	0.964895832120048	1	NA	NA	NA	NA
NFE2L1	1.15089321779929e-13	1	3.96325939151787e-14	1	NA	NA	NA	NA	NA	NA	NA	NA	NA	NA	0.0241211795765195	1	NA	NA	NA	NA	NA	NA	NA	NA
NFE2L2	2.22659892554191e-05	1	0.0118263792942592	1	NA	NA	NA	NA	NA	NA	NA	NA	NA	NA	0.105390452652199	1	NA	NA	0.2592461076516	1	NA	NA	NA	NA
NFE2L3	1	1	1	1	NA	NA	NA	NA	NA	NA	NA	NA	NA	NA	NA	NA	NA	NA	NA	NA	NA	NA	NA	NA
NFIA	1.58914677493938e-168	1	NA	NA	NA	NA	NA	NA	NA	NA	NA	NA	NA	NA	1.96682891168609e-167	1	NA	NA	NA	NA	NA	NA	NA	NA
NFIB	3.10982438652731e-76	1	5.23716558671399e-76	1	NA	NA	NA	NA	NA	NA	NA	NA	NA	NA	NA	NA	NA	NA	NA	NA	NA	NA	NA	NA
NFIC	0	1	0	1	NA	NA	NA	NA	NA	NA	NA	NA	6.82691567662228e-256	1	1.75838487576648e-115	1	NA	NA	0.00392647228037732	1	NA	NA	NA	NA
NFIL3	3.42223860465958e-27	1	1	1	NA	NA	NA	NA	NA	NA	NA	NA	NA	NA	5.77221006364319e-27	1	NA	NA	NA	NA	NA	NA	NA	NA
NFKB1	1.31216573008676e-15	1	1	1	NA	NA	NA	NA	NA	NA	NA	NA	NA	NA	NA	NA	NA	NA	NA	NA	NA	NA	NA	NA
NFKB2	8.20656886761925e-05	1	0.6223220242797	1	NA	NA	NA	NA	NA	NA	NA	NA	NA	NA	NA	NA	NA	NA	NA	NA	NA	NA	NA	NA
NFKBIZ	4.47101292484332e-05	1	NA	NA	NA	NA	NA	NA	NA	NA	NA	NA	NA	NA	4.59762274524993e-05	1	NA	NA	NA	NA	NA	NA	NA	NA
NFRKB	1	1	1	1	NA	NA	NA	NA	NA	NA	NA	NA	NA	NA	1	1	1	1	NA	NA	NA	NA	NA	NA
NFXL1	0.337598324134891	1	0.443270379778566	1	NA	NA	NA	NA	NA	NA	NA	NA	NA	NA	0.248970553491461	1	NA	NA	0.964895832120048	1	NA	NA	NA	NA
NFYA	1.32446460125791e-35	1	1	1	NA	NA	NA	NA	NA	NA	NA	NA	NA	NA	2.68200095893842e-30	1	NA	NA	NA	NA	NA	NA	NA	NA
NFYB	1	1	1	1	NA	NA	NA	NA	NA	NA	NA	NA	NA	NA	1	1	NA	NA	NA	NA	NA	NA	NA	NA
NFYC	1	1	1	1	NA	NA	NA	NA	NA	NA	NA	NA	NA	NA	1	1	NA	NA	NA	NA	NA	NA	NA	NA
NHLH1	1	1	1	1	NA	NA	NA	NA	NA	NA	NA	NA	NA	NA	NA	NA	NA	NA	NA	NA	NA	NA	NA	NA
NIPBL	0.000168167082241856	1	0.00040762680638183	1	1	1	NA	NA	NA	NA	NA	NA	NA	NA	NA	NA	NA	NA	NA	NA	NA	NA	NA	NA
NKX2-1	9.92778255160249e-32	1	2.69967920783299e-26	1	NA	NA	NA	NA	NA	NA	NA	NA	NA	NA	NA	NA	NA	NA	NA	NA	NA	NA	NA	NA
NKX2-2	1	1	1	1	NA	NA	NA	NA	NA	NA	NA	NA	NA	NA	NA	NA	NA	NA	NA	NA	NA	NA	NA	NA
NKX2-3	0.176790611411786	1	0.259069842400903	1	NA	NA	NA	NA	NA	NA	NA	NA	NA	NA	NA	NA	NA	NA	NA	NA	NA	NA	NA	NA
NKX2-5	3.58300682307478e-16	1	1	1	1.4893654020934e-16	1	NA	NA	NA	NA	NA	NA	NA	NA	NA	NA	NA	NA	NA	NA	NA	NA	NA	NA
NKX2-8	0.622181832126041	1	0.840702484687986	1	NA	NA	NA	NA	NA	NA	NA	NA	NA	NA	NA	NA	NA	NA	NA	NA	NA	NA	NA	NA
NKX3-1	9.2416372650288e-42	1	1.32737463795418e-41	1	NA	NA	NA	NA	NA	NA	NA	NA	NA	NA	NA	NA	NA	NA	NA	NA	NA	NA	NA	NA
NKX6-1	0.570047294192323	1	0.784364737847808	1	NA	NA	NA	NA	NA	NA	NA	NA	NA	NA	NA	NA	NA	NA	NA	NA	NA	NA	NA	NA
NONO	0.857938292911835	1	1	1	NA	NA	NA	NA	NA	NA	NA	NA	NA	NA	0.847840597461491	1	NA	NA	NA	NA	NA	NA	NA	NA
NOTCH1	0.000206513437354255	1	NA	NA	NA	NA	NA	NA	NA	NA	NA	NA	NA	NA	NA	NA	NA	NA	0.000199882689325847	1	NA	NA	NA	NA
NOTCH3	1	1	NA	NA	NA	NA	NA	NA	NA	NA	NA	NA	NA	NA	1	1	NA	NA	NA	NA	NA	NA	NA	NA
NR0B1	7.18688682451368e-05	1	NA	NA	NA	NA	NA	NA	NA	NA	NA	NA	NA	NA	1	1	NA	NA	NA	NA	NA	NA	NA	NA
NR1D1	1	1	1	1	NA	NA	NA	NA	NA	NA	NA	NA	NA	NA	NA	NA	NA	NA	NA	NA	NA	NA	NA	NA
NR1H2	1.65384269329198e-20	1	0.281793307338894	1	NA	NA	NA	NA	NA	NA	NA	NA	NA	NA	NA	NA	NA	NA	NA	NA	NA	NA	NA	NA
NR1H3	4.79879286320422e-85	1	1	1	NA	NA	NA	NA	NA	NA	NA	NA	NA	NA	0.841654230174299	1	NA	NA	NA	NA	NA	NA	NA	NA
NR1H4	5.47648570937532e-15	1	NA	NA	NA	NA	NA	NA	NA	NA	NA	NA	NA	NA	NA	NA	NA	NA	6.0554080217221e-15	1	NA	NA	NA	NA
NR1I2	1	1	1	1	NA	NA	NA	NA	NA	NA	NA	NA	NA	NA	NA	NA	NA	NA	NA	NA	NA	NA	NA	NA
NR2C1	1	1	NA	NA	NA	NA	NA	NA	NA	NA	NA	NA	NA	NA	1	1	NA	NA	1	1	NA	NA	NA	NA
NR2C2	0.141362471405684	1	1	1	NA	NA	NA	NA	NA	NA	NA	NA	NA	NA	0.524819582597477	1	NA	NA	1	1	NA	NA	NA	NA
NR2E3	1	1	1	1	NA	NA	NA	NA	NA	NA	NA	NA	NA	NA	NA	NA	NA	NA	NA	NA	NA	NA	NA	NA
NR2F1	7.07022220177233e-66	1	NA	NA	NA	NA	NA	NA	NA	NA	NA	NA	NA	NA	5.18301338068654e-32	1	5.61609702383937e-71	1	0.0274462157185747	1	NA	NA	NA	NA
NR2F2	1.97669256037661e-137	1	2.21505835721106e-67	1	NA	NA	NA	NA	NA	NA	NA	NA	NA	NA	5.90588531766538e-22	1	1.55468913803315e-08	1	1.23846733719784e-97	1	NA	NA	NA	NA
NR2F6	1.68369289940716e-45	1	1	1	NA	NA	NA	NA	NA	NA	NA	NA	NA	NA	4.27175373264641e-45	1	NA	NA	NA	NA	NA	NA	NA	NA
NR3C1	7.87563610692256e-216	1	1.53153928515251e-172	1	NA	NA	NA	NA	NA	NA	NA	NA	NA	NA	6.87381290200457e-49	1	1	1	5.78445363244848e-133	1	NA	NA	NA	NA
NR3C2	0.31662154629031	1	0.457334642054618	1	NA	NA	NA	NA	NA	NA	NA	NA	NA	NA	NA	NA	NA	NA	NA	NA	NA	NA	NA	NA
NR4A1	2.02571114788409e-08	1	1	1	NA	NA	NA	NA	NA	NA	NA	NA	NA	NA	4.8139746578703e-08	1	NA	NA	NA	NA	NA	NA	NA	NA
NR4A2	1	1	1	1	NA	NA	NA	NA	NA	NA	NA	NA	NA	NA	NA	NA	NA	NA	NA	NA	NA	NA	NA	NA
NR5A1	1	1	1	1	NA	NA	NA	NA	NA	NA	NA	NA	NA	NA	NA	NA	NA	NA	1	1	NA	NA	NA	NA
NR5A2	3.76435189728745e-54	1	4.73435163661093e-55	1	0.0253111704219263	1	NA	NA	NA	NA	NA	NA	NA	NA	NA	NA	NA	NA	NA	NA	NA	NA	NA	NA
NRF1	1.66552178361509e-38	1	0.161597418941516	1	1	1	NA	NA	NA	NA	NA	NA	NA	NA	1.24932921530433e-08	1	NA	NA	4.38490014871454e-14	1	NA	NA	NA	NA
NSD2	0.270766371300303	1	1	1	NA	NA	NA	NA	NA	NA	NA	NA	NA	NA	0.160643707735546	1	NA	NA	0.71501945174269	1	NA	NA	NA	NA
NUP153	1	1	NA	NA	NA	NA	NA	NA	NA	NA	NA	NA	NA	NA	1	1	NA	NA	NA	NA	NA	NA	NA	NA
NUP98	0.361859824463382	1	NA	NA	NA	NA	NA	NA	NA	NA	NA	NA	NA	NA	0.348360548315748	1	NA	NA	NA	NA	NA	NA	NA	NA
OGG1	9.65860771265228e-49	1	NA	NA	NA	NA	NA	NA	NA	NA	NA	NA	NA	NA	NA	NA	1.49178753961868e-48	1	NA	NA	NA	NA	NA	NA
ONECUT2	1	1	1	1	NA	NA	NA	NA	NA	NA	NA	NA	NA	NA	NA	NA	NA	NA	NA	NA	NA	NA	NA	NA
OSR2	4.25891139606042e-131	1	NA	NA	NA	NA	NA	NA	NA	NA	NA	NA	NA	NA	NA	NA	1.23645814724335e-130	1	NA	NA	NA	NA	NA	NA
OTX1	1	1	1	1	NA	NA	NA	NA	NA	NA	NA	NA	NA	NA	NA	NA	NA	NA	NA	NA	NA	NA	NA	NA
OTX2	0	1	NA	NA	6.86801063786263e-201	1	NA	NA	NA	NA	2.23090253329567e-39	1	NA	NA	NA	NA	NA	NA	NA	NA	NA	NA	NA	NA
OVOL2	0.532427033787011	1	0.62484594331534	1	NA	NA	NA	NA	NA	NA	NA	NA	NA	NA	NA	NA	NA	NA	NA	NA	NA	NA	NA	NA
OVOL3	0.448761135209666	1	NA	NA	NA	NA	NA	NA	NA	NA	NA	NA	NA	NA	NA	NA	0.483917537507197	1	NA	NA	NA	NA	NA	NA
PADI2	1	1	1	1	NA	NA	NA	NA	NA	NA	NA	NA	NA	NA	NA	NA	NA	NA	NA	NA	NA	NA	NA	NA
PAF1	1	1	NA	NA	NA	NA	NA	NA	NA	NA	NA	NA	NA	NA	1	1	NA	NA	NA	NA	NA	NA	NA	NA
PATZ1	1.85768785773568e-11	1	1	1	NA	NA	NA	NA	NA	NA	NA	NA	NA	NA	NA	NA	1.00567743946589e-11	1	NA	NA	NA	NA	NA	NA
PAX2	1	1	1	1	NA	NA	NA	NA	NA	NA	NA	NA	NA	NA	NA	NA	NA	NA	NA	NA	NA	NA	NA	NA
PAX5	0.00366264549258692	1	NA	NA	NA	NA	NA	NA	NA	NA	NA	NA	NA	NA	0.26895960056846	1	0.788841856746772	1	0.00567742689854384	1	NA	NA	NA	NA
PAX6	5.91713687497157e-15	1	NA	NA	2.13110225706987e-07	1	NA	NA	NA	NA	3.17474590889721e-05	1	NA	NA	NA	NA	NA	NA	NA	NA	NA	NA	NA	NA
PAX7	2.51134663805011e-11	1	NA	NA	1.66249034103738e-11	1	NA	NA	NA	NA	NA	NA	NA	NA	NA	NA	NA	NA	NA	NA	NA	NA	NA	NA
PAX8	0.774793034325349	1	1	1	NA	NA	NA	NA	NA	NA	NA	NA	NA	NA	NA	NA	NA	NA	0.71185156164493	1	NA	NA	NA	NA
PBX1	3.73033570267789e-29	1	1	1	NA	NA	NA	NA	NA	NA	NA	NA	NA	NA	NA	NA	NA	NA	NA	NA	NA	NA	NA	NA
PBX2	3.26951819427829e-15	1	1	1	NA	NA	NA	NA	NA	NA	NA	NA	NA	NA	9.59513535804662e-17	1	NA	NA	NA	NA	NA	NA	NA	NA
PBX3	4.04052624638827e-75	1	0.628673142860647	1	NA	NA	NA	NA	NA	NA	NA	NA	5.21863833759791e-80	1	NA	NA	NA	NA	0.00177695267818172	1	NA	NA	NA	NA
PBX4	1.80483148108051e-45	1	2.80549200414745e-45	1	NA	NA	NA	NA	NA	NA	NA	NA	NA	NA	NA	NA	NA	NA	NA	NA	NA	NA	NA	NA
PCBP1	3.13852690901929e-06	1	NA	NA	NA	NA	NA	NA	NA	NA	NA	NA	NA	NA	3.265363054354e-06	1	NA	NA	NA	NA	NA	NA	NA	NA
PCBP2	0.985375747738385	1	NA	NA	NA	NA	NA	NA	NA	NA	NA	NA	NA	NA	0.969480293485837	1	NA	NA	NA	NA	NA	NA	NA	NA
PCGF2	0.153353987333183	1	0.228351667731869	1	NA	NA	NA	NA	NA	NA	NA	NA	NA	NA	NA	NA	NA	NA	NA	NA	NA	NA	NA	NA
PDX1	7.14204787492918e-39	1	0.554565442885355	1	NA	NA	NA	NA	NA	NA	NA	NA	NA	NA	NA	NA	NA	NA	NA	NA	NA	NA	NA	NA
PEX2	0.0255747448496037	1	0.0383816272148968	1	NA	NA	NA	NA	NA	NA	NA	NA	NA	NA	NA	NA	NA	NA	NA	NA	NA	NA	NA	NA
PGR	4.33495750223073e-93	1	3.28865531109907e-86	1	NA	NA	NA	NA	NA	NA	NA	NA	NA	NA	NA	NA	NA	NA	3.4802870917728e-10	1	NA	NA	NA	NA
PHB2	0.0831687275954396	1	NA	NA	NA	NA	NA	NA	NA	NA	NA	NA	NA	NA	0.0816642163716498	1	NA	NA	NA	NA	NA	NA	NA	NA
PHF20	1	1	NA	NA	NA	NA	NA	NA	NA	NA	NA	NA	NA	NA	1	1	NA	NA	NA	NA	NA	NA	NA	NA
PHF21A	1	1	NA	NA	NA	NA	NA	NA	NA	NA	NA	NA	NA	NA	1	1	NA	NA	NA	NA	NA	NA	NA	NA
PHF5A	7.25684526581491e-07	1	NA	NA	NA	NA	NA	NA	NA	NA	NA	NA	NA	NA	7.93349920461601e-07	1	NA	NA	NA	NA	NA	NA	NA	NA
PHF8	1	1	1	1	1	1	NA	NA	NA	NA	NA	NA	NA	NA	1	1	NA	NA	NA	NA	NA	NA	NA	NA
PHOX2B	1.14954441162212e-49	1	NA	NA	NA	NA	NA	NA	NA	NA	NA	NA	2.2200470766536e-30	1	NA	NA	NA	NA	NA	NA	NA	NA	NA	NA
PITX1	0.6603431392087	1	0.891063534699875	1	NA	NA	NA	NA	NA	NA	NA	NA	NA	NA	NA	NA	NA	NA	NA	NA	NA	NA	NA	NA
PITX3	8.07085705594361e-119	1	NA	NA	NA	NA	NA	NA	NA	NA	NA	NA	1.69259632004651e-119	1	NA	NA	NA	NA	NA	NA	NA	NA	NA	NA
PKNOX1	2.09874276096797e-28	1	2.03382798257118e-08	1	NA	NA	NA	NA	NA	NA	NA	NA	NA	NA	2.42349357457305e-06	1	5.50785390919523e-15	1	0.101685957445979	1	NA	NA	NA	NA
PLAG1	3.58050140523138e-06	1	0.891063534699875	1	NA	NA	NA	NA	NA	NA	NA	NA	NA	NA	2.56375665151365e-06	1	NA	NA	NA	NA	NA	NA	NA	NA
PLRG1	1	1	NA	NA	NA	NA	NA	NA	NA	NA	NA	NA	NA	NA	1	1	NA	NA	NA	NA	NA	NA	NA	NA
PML	1	1	1	1	NA	NA	NA	NA	NA	NA	NA	NA	NA	NA	1	1	NA	NA	1	1	NA	NA	NA	NA
POU2F1	0.497175697850431	1	0.696096439999432	1	NA	NA	NA	NA	NA	NA	NA	NA	NA	NA	NA	NA	NA	NA	NA	NA	NA	NA	NA	NA
POU2F2	0.868227153043679	1	NA	NA	NA	NA	NA	NA	NA	NA	NA	NA	NA	NA	0.42528753517645	1	NA	NA	1	1	NA	NA	NA	NA
POU3F2	1	1	NA	NA	NA	NA	NA	NA	0.701170678373916	1	NA	NA	NA	NA	NA	NA	NA	NA	NA	NA	NA	NA	NA	NA
POU5F1	4.52585570587768e-37	1	9.7253265015227e-08	1	3.52349784796638e-44	1	NA	NA	NA	NA	0.00130101796476846	1	NA	NA	1	1	0.822758287505719	1	0.00574310065196158	1	NA	NA	NA	NA
PPARA	1	1	1	1	NA	NA	NA	NA	NA	NA	NA	NA	NA	NA	NA	NA	NA	NA	NA	NA	NA	NA	NA	NA
PPARD	0.106525432711684	1	NA	NA	NA	NA	NA	NA	NA	NA	NA	NA	NA	NA	NA	NA	NA	NA	0.105932706088831	1	NA	NA	NA	NA
[truncated: 534 more rows]

[truncated: 7 more sheets: RRBS MB, RRBS PLEX, References for TF themes, k-mean cluster TF enrichments, Effect of DNA-meth. to TF-bind., CUT&RUN peak numbers, CUT&RUN peak coordinates]
