# Supplementary material for: Aberrant DNA methylation distorts developmental trajectories in atypical teratoid/rhabdoid tumors
Source: Life Sci Alliance. 2024 Mar 18;7(6):e202302088. doi: 10.26508/lsa.202302088 (PMC10948937; doi:10.26508/lsa.202302088)
Supplement: Supplementary file 4 [file LSA-2023-02088_TableS4.xlsx]

## Sheet: Table info
Sheets summary
Name of the tab	Content
Sample info	Name of the samples in different expression datasets
GSE73038	Results for given expression dataset
GSE73038	Results for given expression dataset
GSE73038	Results for given expression dataset
RNA-seq	Results for given expression dataset
ATRT vs MB	TAD filtered results for given comparison. Tab has information about location of the DMR, methylation and expression values, gene names and p-values
ATRT vs PLEX	TAD filtered results for given comparison. Tab has information about location of the DMR, methylation and expression values, gene names and p-values
PLEX vs MB	TAD filtered results for given comparison. Tab has information about location of the DMR, methylation and expression values, gene names and p-values
DMRcate canc.spe.	Cancer specific genes for each cancer. Expression and methylation values are also given
Methylkit canc.spe.	Cancer specific genes for each cancer. Expression and methylation values are also given
MB subgroup numbers	Numbers for medulloblastoma subgroups in expression datasets. Subgroups defined using medullo calssifier tool from Rathi et al. 2020

## Sheet: Sample info
GSE73038						GSE35493					GSE42658					RNA-seq
title	geo_accession	institutional tumor diagnosis:ch1	molecular subgroup:ch1	groups		title	geo_accession	tissue:ch1	groups		title	geo_accession	tissue:ch1	groups		Sample	Patient	Group
GSM1881102	dkfz_MB_15-0040	GSM1881102	MB	MB_WNT	MB	GSM869617	AT/RT, ID03161	GSM869617	atypical teratoid / rhabdoid tumor	ATRT	GSM1047434	Medulloblastoma [M1]	GSM1047434	Medulloblastoma	MB	ATRT_04	A1	ATRT
GSM1881103	dkfz_MB_15-0041	GSM1881103	MB	MB_WNT	MB	GSM869618	AT/RT, ID00003	GSM869618	atypical teratoid / rhabdoid tumor	ATRT	GSM1047435	Medulloblastoma [M2]	GSM1047435	Medulloblastoma	MB	ATRT_03	A2	ATRT
GSM1881104	dkfz_MB_15-0043	GSM1881104	MB	MB_WNT	MB	GSM869619	AT/RT, ID00119	GSM869619	atypical teratoid / rhabdoid tumor	ATRT	GSM1047436	Medulloblastoma [M3]	GSM1047436	Medulloblastoma	MB	PLEX_01	P1	PLEXUS
GSM1881105	dkfz_MB_15-0026	GSM1881105	MB	MB_SHH	MB	GSM869620	AT/RT, ID00343	GSM869620	atypical teratoid / rhabdoid tumor	ATRT	GSM1047437	Medulloblastoma [M4]	GSM1047437	Medulloblastoma	MB	PLEX_02	P2	PLEXUS
GSM1881106	dkfz_MB_15-0011	GSM1881106	MB	MB_GRP4	MB	GSM869621	AT/RT, ID00370	GSM869621	atypical teratoid / rhabdoid tumor	ATRT	GSM1047438	Medulloblastoma [M5]	GSM1047438	Medulloblastoma	MB	MB_18	M1	MEDULLO
GSM1881107	dkfz_MB_15-0012	GSM1881107	MB	MB_GRP4	MB	GSM869622	AT/RT, ID00404	GSM869622	atypical teratoid / rhabdoid tumor	ATRT	GSM1047439	Medulloblastoma [M6]	GSM1047439	Medulloblastoma	MB	PLEX_05	P4	PLEXUS
GSM1881108	dkfz_MB_15-0013	GSM1881108	MB	MB_GRP4	MB	GSM869623	AT/RT, ID00413	GSM869623	atypical teratoid / rhabdoid tumor	ATRT	GSM1047440	Medulloblastoma [M7]	GSM1047440	Medulloblastoma	MB	MB_15	M3	MEDULLO
GSM1881118	dkfz_MB_15-0015	GSM1881118	MB	MB_GRP4	MB	GSM869624	AT/RT, ID00504	GSM869624	atypical teratoid / rhabdoid tumor	ATRT	GSM1047441	Medulloblastoma [M8]	GSM1047441	Medulloblastoma	MB	MB_20	M2	MEDULLO
GSM1881119	dkfz_MB_15-0004	GSM1881119	MB	MB_GRP3	MB	GSM869625	AT/RT, ID00514	GSM869625	atypical teratoid / rhabdoid tumor	ATRT	GSM1047442	Medulloblastoma [M9]	GSM1047442	Medulloblastoma	MB	PLEX_16	P3	PLEXUS
GSM1881120	dkfz_MB_15-0006	GSM1881120	MB	MB_GRP3	MB	GSM869626	AT/RT, ID00515	GSM869626	atypical teratoid / rhabdoid tumor	ATRT	GSM1047443	Atypical teratoid/rhabdoid tumour [R1]	GSM1047443	Atypical teratoid/rhabdoid tumour	ATRT	PLEX_21	P5	PLEXUS
GSM1881121	dkfz_MB_15-0008	GSM1881121	MB	MB_GRP3	MB	GSM869627	AT/RT, ID00517	GSM869627	atypical teratoid / rhabdoid tumor	ATRT	GSM1047444	Atypical teratoid/rhabdoid tumour [R2]	GSM1047444	Atypical teratoid/rhabdoid tumour	ATRT
GSM1881122	dkfz_MB_15-0002	GSM1881122	MB	MB_GRP3	MB	GSM869628	AT/RT, ID00605	GSM869628	atypical teratoid / rhabdoid tumor	ATRT	GSM1047445	Atypical teratoid/rhabdoid tumour [R3]	GSM1047445	Atypical teratoid/rhabdoid tumour	ATRT
GSM1881123	dkfz_MB_15-0033	GSM1881123	MB	MB_SHH	MB	GSM869629	AT/RT, ID00663	GSM869629	atypical teratoid / rhabdoid tumor	ATRT	GSM1047446	Atypical teratoid/rhabdoid tumour [R4]	GSM1047446	Atypical teratoid/rhabdoid tumour	ATRT
GSM1881124	dkfz_MB_15-0023	GSM1881124	MB	MB_SHH	MB	GSM869630	AT/RT, ID00687	GSM869630	atypical teratoid / rhabdoid tumor	ATRT	GSM1047447	Atypical teratoid/rhabdoid tumour [R5]	GSM1047447	Atypical teratoid/rhabdoid tumour	ATRT
GSM1881125	dkfz_MB_15-0034	GSM1881125	MB	MB_SHH	MB	GSM869631	AT/RT, ID00737	GSM869631	atypical teratoid / rhabdoid tumor	ATRT	GSM1047448	Choroid plexus papilloma [P1]	GSM1047448	Choroid plexus papilloma	PLEX
GSM1881126	dkfz_MB_15-0025	GSM1881126	MB	MB_SHH	MB	GSM869632	AT/RT, ID90004	GSM869632	atypical teratoid / rhabdoid tumor	ATRT	GSM1047449	Choroid plexus papilloma [P2]	GSM1047449	Choroid plexus papilloma	PLEX
GSM1881127	dkfz_MB_15-0027	GSM1881127	MB	MB_SHH	MB	GSM869633	AT/RT, ID90005	GSM869633	atypical teratoid / rhabdoid tumor	ATRT	GSM1047450	Choroid plexus papilloma [P4]	GSM1047450	Choroid plexus papilloma	PLEX
GSM1881128	dkfz_MB_15-0038	GSM1881128	MB	MB_WNT	MB	GSM869634	AT/RT, ID90007	GSM869634	atypical teratoid / rhabdoid tumor	ATRT	GSM1047451	Choroid plexus papilloma [P3]	GSM1047451	Choroid plexus papilloma	PLEX
GSM1881129	dkfz_MB_15-0037	GSM1881129	MB	MB_WNT	MB	GSM869688	MED, ID00186	GSM869688	medulloblastoma	MB
GSM1881144	dkfz_MB_15-0021	GSM1881144	MB	MB_SHH	MB	GSM869689	MED, ID00254	GSM869689	medulloblastoma	MB
GSM1881145	dkfz_MB_15-0029	GSM1881145	MB	MB_SHH	MB	GSM869690	MED, ID00258	GSM869690	medulloblastoma	MB
GSM1881146	dkfz_MB_15-0030	GSM1881146	MB	MB_SHH	MB	GSM869691	MED, ID00262	GSM869691	medulloblastoma	MB
GSM1881147	dkfz_MB_15-0031	GSM1881147	MB	MB_SHH	MB	GSM869692	MED, ID00277	GSM869692	medulloblastoma	MB
GSM1881148	dkfz_MB_15-0024	GSM1881148	MB	MB_SHH	MB	GSM869693	MED, ID00288	GSM869693	medulloblastoma	MB
GSM1881159	dkfz_ATRT_15-0002	GSM1881159	AT/RT	AT/RT	ATRT	GSM869694	MED, ID00330	GSM869694	medulloblastoma	MB
GSM1881167	dkfz_ATRT_15-0006	GSM1881167	AT/RT	AT/RT	ATRT	GSM869695	MED, ID00437	GSM869695	medulloblastoma	MB
GSM1881168	dkfz_ATRT_15-0003	GSM1881168	AT/RT	AT/RT	ATRT	GSM869696	MED, ID00565	GSM869696	medulloblastoma	MB
GSM1881187	dkfz_MB_15-0028	GSM1881187	MB	MB_SHH	MB	GSM869700	MED, ID00797	GSM869700	medulloblastoma	MB
GSM1881188	dkfz_MB_15-0010	GSM1881188	MB	MB_GRP3	MB	GSM982838	ATRT, ID00818	GSM982838	atypical teratoid / rhabdoid tumor	ATRT
GSM1881189	dkfz_MB_15-0009	GSM1881189	MB	MB_GRP3	MB	GSM982839	ATRT, ID00880	GSM982839	atypical teratoid / rhabdoid tumor	ATRT
GSM1881190	dkfz_MB_15-0005	GSM1881190	MB	MB_GRP3	MB	GSM982840	MED, ID00801	GSM982840	medulloblastoma	MB
GSM1881191	dkfz_MB_15-0035	GSM1881191	MB	MB_SHH	MB	GSM982841	MED_ID00851	GSM982841	medulloblastoma	MB
GSM1881195	dkfz_ATRT_15-0011	GSM1881195	AT/RT	AT/RT	ATRT	GSM982842	MED_ID00529	GSM982842	medulloblastoma	MB
GSM1881197	dkfz_MB_15-0032	GSM1881197	MB	MB_SHH	MB	GSM982843	MED_ID00719	GSM982843	medulloblastoma	MB
GSM1881198	dkfz_MB_15-0018	GSM1881198	MB	MB_GRP4	MB	GSM982844	MED_ID00791	GSM982844	medulloblastoma	MB
GSM1881199	dkfz_MB_15-0044	GSM1881199	MB	MB_WNT	MB	GSM982845	MED_ID00877	GSM982845	medulloblastoma	MB
GSM1881200	dkfz_MB_15-0042	GSM1881200	MB	MB_WNT	MB	GSM982846	MED_ID00898	GSM982846	medulloblastoma	MB
GSM1881201	dkfz_MB_15-0016	GSM1881201	MB	MB_GRP4	MB
GSM1881202	dkfz_MB_15-0019	GSM1881202	MB	MB_GRP4	MB
GSM1881203	dkfz_MB_15-0020	GSM1881203	MB	MB_GRP4	MB
GSM1881204	dkfz_MB_15-0014	GSM1881204	MB	MB_GRP4	MB
GSM1881205	dkfz_MB_15-0017	GSM1881205	MB	MB_GRP4	MB
GSM1881206	dkfz_MB_15-0045	GSM1881206	MB	MB_WNT	MB
GSM1881207	dkfz_MB_15-0046	GSM1881207	MB	MB_WNT	MB
GSM1881208	dkfz_MB_15-0036	GSM1881208	MB	MB_SHH	MB
GSM1881209	dkfz_MB_15-0039	GSM1881209	MB	MB_WNT	MB
GSM1881237	dkfz_ATRT_15-0005	GSM1881237	AT/RT	AT/RT	ATRT
GSM1881243	dkfz_ATRT_15-0009	GSM1881243	AT/RT	AT/RT	ATRT
GSM1881250	dkfz_ATRT_15-0008	GSM1881250	AT/RT	AT/RT	ATRT
GSM1881251	dkfz_ATRT_15-0007	GSM1881251	AT/RT	AT/RT	ATRT
GSM1881252	dkfz_MB_15-0007	GSM1881252	MB	MB_GRP3	MB
GSM1881253	dkfz_MB_15-0003	GSM1881253	MB	MB_GRP3	MB
GSM1881254	dkfz_MB_15-0001	GSM1881254	MB	MB_GRP3	MB
GSM1881256	dkfz_ATRT_15-0012	GSM1881256	AT/RT	AT/RT	ATRT
GSM1881258	dkfz_MB_15-0022	GSM1881258	MB	MB_SHH	MB

## Sheet: GSE73038
GSM1881102	GSM1881103	GSM1881104	GSM1881105	GSM1881106	GSM1881107	GSM1881108	GSM1881118	GSM1881119	GSM1881120	GSM1881121	GSM1881122	GSM1881123	GSM1881124	GSM1881125	GSM1881126	GSM1881127	GSM1881128	GSM1881129	GSM1881144	GSM1881145	GSM1881146	GSM1881147	GSM1881148	GSM1881159	GSM1881167	GSM1881168	GSM1881187	GSM1881188	GSM1881189	GSM1881190	GSM1881191	GSM1881195	GSM1881197	GSM1881198	GSM1881199	GSM1881200	GSM1881201	GSM1881202	GSM1881203	GSM1881204	GSM1881205	GSM1881206	GSM1881207	GSM1881208	GSM1881209	GSM1881237	GSM1881243	GSM1881250	GSM1881251
A1BG	6.09169983413681	6.20750245925879	5.95419631038687	4.78135971352466	4.10433665981474	2.72246602447109	3.12101540096137	3.32192809488736	4.94016675048282	4.66106547980695	6.02236781302845	4.14567745519564	4.8923910259134	5.0574502721839	6.2667865406949	6.29278174922785	6.39403389536778	5.97269265400426	6.52042224852645	5.69766263347052	5.81762325751143	5.37155886261196	6.24412594328373	4.83289001416474	5.32912359629157	5.72246602447109	6.03562390973072	4.83794324189103	5.64673869830785	6.19967234483636	4.39231742277876	5.00450139223494	4.71699089440494	6.13955135239879	6.24222139509837	5.76022094646651	6.09592441999854	4.39917109381982	6.12722055048807	3.91647664443772	4.65535182861255	3.51096191927738	6.02680005934372	6.44956137461324	5.06608919045777	6.51096191927738	4.76022094646651	6.12101540096137	5.74953426766926
NAT2	1.53605290024021	0.678071905112638	0.584962500721156	1	3.26303440583379	2	2.35049724708413	3	1.26303440583379	-0.321928094887362	3.65535182861255	3.01792190799726	1.72246602447109	3.21723071622067	1	2.26303440583379	2.37851162325373	-0.514573172829758	3.44625622988956	2.03562390973072	1.72246602447109	3.52356195605701	3.15380533607904	1.37851162325373	3.18586654531133	0.678071905112638	3.75488750216347	2.65535182861255	1.76553474636298	2.65535182861255	1.20163386116965	1.13750352374994	0	3.58496250072116	1.32192809488736	2.94485844580754	1.8073549220576	3.18586654531133	4.81249822533356	0.584962500721156	0.485426827170242	1.32192809488736	4.5668151540109	1.37851162325373	1.13750352374994	2.10433665981474	1.8073549220576	0.678071905112638	1.76553474636298
ADA	3.56900787674378	2.86721933306858	2.39642767618124	3.54118098477874	4.70639076266924	3.26537872873061	4.21689702937746	3.5907500758523	3.77124511224585	4.38448912517227	2.78871441401787	3.35423158253606	4.13229167204843	2.82996227920119	3.80477406949971	4.8629898388161	4.42846173019658	3.42942566219482	2.38409216238846	4.07804153814434	2.44910417625436	1.89120428246369	1.3032211140658	2.09530743010475	5.86218871080311	5.91538831360112	3.63661806297471	2.46062294429279	4.18890892654182	4.46236172280381	4.71553983702894	4.29988205153626	5.32625221046901	2.57892608457087	4.06050770048068	3.77852120763186	4.50645191661532	3.2166466629075	2.59015350998472	2.02132216870425	2.68925581162687	2.11633037839514	4.43813568027506	3.97237066959228	4.59828876920675	3.67683807887582	5.52221072143471	6.63826359918051	5.21418008635215
CDH2	9.55297087429773	9.08775771991002	9.52844379405409	9.04229168214816	9.23151137802901	8.53593043983455	9.63437653007559	9.160633544914	8.96312482938232	8.93476216183722	7.32771952123672	9.05655055477328	8.90730875575753	8.00237248169942	8.62089938084698	9.5135336125814	7.76401717108503	9.61548023942355	9.52626157846023	8.01842678997509	8.85059392857665	8.3400510363348	8.30089257456996	8.78219943049853	9.77937645103698	8.14425786848647	9.67687424538648	8.55615051504173	8.26985930970453	8.18126302557713	9.60288244030382	8.97230250389107	8.9029505143469	7.60874979533096	9.61889209234429	9.79908859268213	9.3201624029807	9.42765515140536	8.85693958093321	9.14134016508891	8.73500147725175	8.90142574588884	9.46340809408819	9.51456256788879	8.53939803212614	9.4966703377628	10.2521714087623	8.14339347730419	6.83392666390202
AKT3	6.94964438514119	6.5100757375509	6.81692236848094	6.69896144364169	7.47426862698162	6.98217246975921	7.01859526349656	7.06638138888309	7.1495667390713	7.58705287349462	6.95752350323333	6.99089322520467	6.75858967165345	6.63300748387111	7.5509093667442	6.30998538071596	6.20483026326573	6.63281549963154	7.16196512100304	7.45001066227534	7.02488271006078	7.44400401834859	7.70678319062832	7.03128391257799	6.47056191729303	6.87815802971944	6.92180930525623	7.00587419016875	5.97618980837439	5.31334337820299	7.15009982991983	7.07214939608043	5.63916749558282	7.40710488273601	7.27848346926861	6.84299706371697	7.17442841774836	7.71418599094035	7.74785051688663	7.3486529809902	7.33570824690876	7.44225882666441	6.98091211787283	7.01942522837172	7.00884766482358	6.59336407506924	6.55009396465315	5.8356555877878	5.7363958055456
MED6	6.97088514470317	6.48386650280214	6.78154229016365	6.15410694598073	6.75374133763965	6.44500237427433	6.82549372972913	6.5190844327384	6.6326819033624	7.22740836176397	5.88063363843073	6.71799674006348	6.36705179635446	5.63235598969054	5.1979648008343	5.6889121526671	5.04235782905593	6.25119880932635	6.06256595262842	6.83284567275959	6.81211026023477	7.15127851962789	7.12975270510167	6.55525138001845	6.42311628021996	7.52226438002121	5.82293237173863	7.54538526814101	5.13561894503439	6.74314233868019	6.33150390673271	7.02000404845181	6.5059999235273	6.34218103666616	6.12721390579791	6.46064656619849	6.90816317490743	6.37307083255888	6.63907221997489	6.26956418675904	6.71066539485678	6.25488354075698	6.67566153738173	6.75721535839536	6.75871085702834	6.51107246081189	6.85396056845637	6.93503585526652	6.08476580874242
NR2E3	2.97570064583716	3.97225354870869	2.91897162094551	1.95392603592298	4.01328938506386	3.28112121211054	3.37154202777479	5.05182749657318	9.09264042995676	6.11340477077	5.13432947751384	3.38117440782206	2.80691314546702	2.60472668281447	2.38435682851524	3.68717199451925	2.74592654816484	3.19116070355725	3.8032211140658	3.4995490168528	3.21321625009348	3.084762098575	4.41549524062463	2.62737259881461	2.45055412150726	6.54140550597687	4.41619185827456	2.50896095399863	6.03122547662113	3.71187311455739	5.29205846192192	2.82423272151366	3.72209333134968	2.7692690818149	3.11901125891286	2.86884338070493	4.33996873344541	5.8341278309216	5.48022906698277	5.03369028900953	5.6889170585703	1.90057932804685	2.61325426490434	4.01262516078079	3.81547936233806	1.88910428819904	2.87423061650202	3.36667717030691	3.42104943569117
NAALAD2	1.27169050564334	1.66937719870635	0.484584376912859	2.71102681900621	0.327140664304572	1.41390606503246	2.28567634793646	2.23873826572902	3.34298814582866	4.84146183058152	4.02095094174845	2.86160925033368	3.9685421981019	2.40146780920163	0.447688896909652	3.14363764297411	2.92404307601869	0.948659905577651	1.77770171271846	4.20700075883107	0.784192035622035	1.42971199274575	0.301490938971533	2.03467386570547	1.89766051731057	7.40633403782085	2.12638086653721	2.78509786262935	3.19386123989769	1.61956530211965	0.497172944340405	1.80911781877993	0.350515468295254	1.84470458962612	4.54761468753297	0.488721330295123	1.86917645326417	2.27856445553972	3.23150055556078	3.17656708172235	2.55224751900273	2.33060328748457	2.71479054676976	1.01628497006068	3.53563364209257	1.61539170472923	1.6482167123157	5.23453940949381	1.59951629194262
NAALADL1	4.10667364086672	3.38422450759027	3.31336557533639	3.27698740411874	3.32660168101699	3.45206138838615	3.0351946639457	2.74013256102723	2.08174936614144	3.65166206342976	3.79697564197421	2.41897162094551	3.80144220435921	3.56788029050809	3.08945689233478	3.6842095775407	3.701548630766	3.75167436758375	3.55661062173978	2.25926756949109	1.61939342979356	3.72473941910555	3.33903595255632	3.27012215106714	2.90329092131046	3.5351946639457	3.13545132458357	2.93542893218188	4.6541240027494	4.45114233027535	3.27882757736271	3.24223020656441	2.76864803354542	2.11440934524794	3.93178341466175	3.20240048197558	3.58526299958842	3.23086249575136	4.37459951503047	3.21271286729535	3.17947941291616	3.75405584059673	3.74560587800155	3.82731801426398	3.64047815691553	2.74976351210755	3.28020463318106	2.51096191927738	4.53912878561237
CDKN2B-AS1	2.56071495447448	3.39231742277876	-0.321928094887362	2.0703893278914	-1.32192809488736	-0.736965594166206	0.37851162325373	-0.15200309344505	0.137503523749935	0	0.137503523749935	-0.736965594166206	0.765534746362977	-1.32192809488736	2.96347412397489	1.88752527074159	2.4594316186373	-1.32192809488736	1.26303440583379	1.84799690655495	1.67807190511264	-1.32192809488736	-0.321928094887362	0.765534746362977	-0.736965594166206	0.263034405833794	3.52356195605701	-1	-1.73696559416621	-0.514573172829758	-0.321928094887362	-0.514573172829758	1.37851162325373	0	-0.15200309344505	-0.321928094887362	2.8073549220576	-0.321928094887362	0.37851162325373	0.678071905112638	-0.321928094887362	-0.321928094887362	1	0.137503523749935	-0.736965594166206	3.35049724708413	2.26303440583379	0.765534746362977	0
ACOT8	5.02122641309527	5.4250543415174	5.18089514368755	5.21365642206748	5.33679587800917	5.83910639321068	5.11994841122293	5.23245663456688	5.35972435903465	5.26117306506361	5.61944118692029	5.72478068730662	5.3643004053216	5.51567829812785	5.80774125475653	5.47109229154062	5.40386260459923	5.15644147764218	5.46887816506116	5.12779757363684	5.43795145156242	5.10776649987283	5.0712577751368	5.08889662238783	5.12366708901436	4.76957940555402	5.65240380901742	5.61911279280288	6.02599869029576	6.11727999891605	5.44389589567079	5.4166703929678	5.01595396356369	5.22109854061047	5.47867800740597	5.65099383964835	5.78720688526388	5.83104933052657	5.55481087106704	5.32687486697763	5.76491047326435	5.52511139249938	5.47943583400973	5.42908765528774	5.05351697382246	5.33308536653988	4.95919311722317	5.11251331838135	5.10765122066282
ABI1	6.50334176272145	5.64109168806484	6.6240529570792	5.55521746271079	6.40859046264121	6.12009517688524	6.66113280052824	5.41379899099841	6.11775972559007	6.39074844787109	4.46660963723124	6.01706908040864	5.83877951465782	4.65883292965732	5.18877785234886	5.6166515035505	5.8226434401653	6.14752754913734	5.66113301022383	5.10561189866852	5.73547305909232	6.39724117129403	6.37297398884567	5.98319697414884	5.50771266803139	5.22313517297791	5.54664714442095	5.03299010646103	5.0207921360833	6.21270112415811	6.08086892071754	5.66612732025455	5.4864551759185	6.44366566685905	6.17784637381592	6.3142287509024	5.80590552124602	5.46089018739844	6.51676871460949	5.58713865781468	5.77273767508368	6.45730202142337	5.25166454467585	6.27955385707838	6.01434011310864	4.83816045748314	6.43162716619774	5.60114820317371	5.60246244199228
GNPDA1	8.40981519582048	8.17392693199981	8.02347715183043	7.93487029119203	7.64024493622235	8.44128427192704	7.94953493301701	8.03177011416067	8.35579154675365	8.59507095419544	8.35491051158679	8.1053847492476	7.82017896241519	7.76752238622854	8.79668859446415	7.98754825895374	8.3264294871223	8.21140163741847	8.47775826644389	7.91886323727459	8.6646250548693	7.54457811733884	7.93310047493137	7.39145842004967	9.38694024532431	4.60288440871842	9.46393301087224	8.30879406721648	8.47897180503294	8.60991744529631	8.56871618873173	7.79701297783614	4.60288440871842	7.68088692071969	8.16490692667569	8.66959375118833	7.47167521439204	7.14974711950468	7.87835751033694	7.87835751033694	7.11582397743624	7.99887245399427	8.08746284125034	7.90327934205614	8.18289089274548	8.48663393507016	8.7292808460274	6.43295940727611	8.05528243550119
KCNE3	2.20088725113806	4.62706730906768	4.38704984093861	4.22844305840071	3.59843097141968	4.43103065247153	5.68623492460111	4.52927088976262	4.28064198631014	5.36718729839524	3.34463216007361	2.72287733596499	3.4588560751419	2.65348845803418	3.07318525638897	6.19279315771461	3.54674469628348	2.39771035344234	2.85901703657838	3.9486939683123	3.97271489720669	2.80563435368568	2.72991516831036	3.22718723597847	3.66667230216115	2.06692370750972	4.66068828722024	2.68824758825009	3.23110655960386	2.08556958919479	4.0197048616066	2.86964249717373	3.39045565853874	3.26745914009146	2.67088974319905	3.04864404860684	3.20751413293937	3.31080223492043	3.50264048831911	3.2734866045857	3.17671626483707	3.32333794378713	3.22895488555809	3.13272216615848	3.5961589706173	3.49050421601517	4.59837819927491	3.44742935183	4.91253028710509
ZBTB33	5.89454060177706	5.38926857058388	5.71341540878096	6.77540885807286	5.87630740206783	6.32689725468244	5.69247279954843	5.5956900260012	5.72632654300312	5.99411866257852	6.49343831776974	6.29185402531293	6.5401456204574	6.61695660927992	6.61595182943217	6.10544980012981	5.95047678917355	6.26019884632103	6.68875236712277	5.601765770146	6.77002344537978	6.51333087878071	6.32907561020352	6.65040506149189	3.76553474636298	6.10579207653976	5.62793327673573	6.41666149749145	5.99186378288045	6.05837503410929	5.90568734675497	6.58265293735588	6.3542897784071	7.01389296986218	6.64013237618541	6.48519676895734	6.72595841463563	6.88988224497388	6.79398483769221	6.90979417897617	6.56755000978313	6.86010716327234	6.82083510201848	6.89722519494465	6.5758317564755	6.33252913913977	5.69163614158788	5.48968401473113	5.46470318488575
CDH3	2.88752527074159	2.29278174922785	0.765534746362977	1.8073549220576	4.59693514238723	5.11270013274936	4.30012372456901	5.25171909260596	2.92599941855622	5.41616416473313	1.58496250072116	4.86789646399265	2.94485844580754	2.78659636189081	2.16992500144231	1.43295940727611	4.31469652565629	0.37851162325373	1.43295940727611	1.13750352374994	3.76553474636298	1.53605290024021	3.92599941855622	2.23266075679027	8.4590217038623	5.14974711950468	11.1072170755914	1.72246602447109	3.65535182861255	0.84799690655495	1.32192809488736	1.53605290024021	4.12101540096137	1.92599941855622	4.4262647547021	1.37851162325373	1.8073549220576	3.01792190799726	5.04875931191986	2.65535182861255	4.71699089440494	3.47248777146274	1.48542682717024	2.76553474636298	1.13750352374994	3.41953889151378	8.78234303404953	7.82145511910246	3.03562390973072
TANK	6.46579894478632	6.60826879151627	6.40135144773221	6.30741333920126	6.66335961861991	6.76070165903862	6.69400205799634	6.67708440522363	6.54603338555776	6.73055215042068	6.04562001676849	6.31652069355811	6.24618724431219	5.33970972012693	6.32746404708729	6.35498810199299	5.29343533033455	6.28462207014041	6.02523759323972	6.59588567073288	6.34972550158809	6.30767510285056	6.00424919607347	5.92340160538916	5.75848520285679	6.19293297942458	5.83494363577781	6.28802442431691	6.49891062773173	6.32671686006863	7.31298000227059	6.54239328575783	6.20554786259198	5.90430168166577	6.79084005692852	6.60832386714767	6.67567964270833	7.02688238728154	6.46983629737714	6.48958044925223	6.53838858851825	6.00531473178786	6.33795334214163	6.62005949612258	6.4977931222824	5.39639038323459	6.46609355124622	6.97760267824339	6.71039958131543
POM121C	8.06931549454008	8.11113567023471	8.22013644739608	8.3228294976289	8.53099149023663	8.21140163741847	8.01736520529273	8.46515822966425	8.68580001974489	8.18586654531133	9.28169825009883	7.78332568481352	7.94778302625542	7.45779126025604	7.63226821549951	6.87897051015108	6.30924896081662	7.31197531446116	6.90929308582382	8.1893304006149	8.41023933077602	7.92005505480697	8.10590850857116	7.86294724802092	7.49185309632967	8.11634396123747	8.73369327989434	8.1106138055009	7.8648051942415	7.86232740051799	8.64169052255661	8.22158712126481	8.18883607303053	7.30103884990315	8.2635039567056	7.39574832817903	7.18289089274548	7.84924870276441	8.08640164588003	7.67666233485797	7.73335434061383	7.42710328715284	8.11322124347957	7.75755668893945	8.01122725542325	7.16289479937478	7.91767043436176	8.5894638929561	7.28447711781042
ZSCAN30	5.59291311680273	5.89709791340774	5.12467528344687	5.19536477173704	5.87412538861214	5.88975007782999	5.8418941306937	5.59156127871659	6.38351802615865	6.20711469254932	6.08807601890577	4.96337024424171	4.93849054088478	4.85863602908347	4.53463650317437	3.343043513316	4.78595785344183	5.04071174872501	5.43583611340133	5.66401365843072	6.40075854740331	6.33581476510035	6.74662585855693	5.90433887433269	5.63131089575505	6.04600370662143	4.81189605360001	5.94749746658222	5.93133019745557	5.59590438561852	5.55955339355081	5.91079992633335	5.09127128924263	5.77553232328226	5.88609915528991	4.97609322843577	5.13727298765913	5.93864198055992	6.04393203321066	5.73907316771693	6.2289606426758	5.31921126535236	5.02466546571594	5.67201627048955	6.36966806221646	4.89415708720235	4.72228620483384	5.18807323006118	4.03458179482234
SRA1	7.42028177433625	7.43502628214606	7.28090828298147	6.5670414666704	6.53927723282175	6.96819934838745	7.21453988515458	7.51210710849991	7.44945418571518	8.1274347743948	7.96938927033587	7.53944232361003	6.45948378031167	6.50937827973804	8.13514766323602	7.38879204855393	6.95704725411164	6.93500797453035	6.88761377067502	5.49086925575434	6.67414069585879	6.53356758441701	5.85336455486977	6.22502309031941	7.90224816932811	6.6208910497637	8.50567828047858	6.29765788313521	6.34800995163955	7.12468822544755	7.8304380657388	6.65584577977984	7.30422329161874	6.16488695927157	6.63846639302717	7.15875577063167	7.10078668493221	6.57557170971004	6.33106045987369	6.95578119478855	6.59092553387456	6.65427759532327	7.60876077641955	7.36624272253595	6.88110380453825	7.52619402115597	7.37923602075136	7.60938982724187	7.51945949464615
TMEM170B	7.03672310600552	6.78004757606187	6.51569983828404	8.54032180596415	8.43295940727611	8.29186136958522	7.77939105953591	7.97211821838414	8.45779126025604	7.97096866052181	7.8648051942415	8.26209484537018	7.75355105460065	8.54419169841571	8.83099048124926	8.49265437101891	8.38629363515099	7.23553560671046	6.87159726561385	8.12876767668555	8.30241045042562	7.60214209069798	8.11894107272351	8.81217730551445	7.09381367340273	7.47329987114132	6.8801957289431	7.96866679319521	8.32508054355428	8.17990909001493	8.09381367340273	8.2240016741981	7.57440430902258	6.99095486039699	8.07307041961431	6.60733031374961	6.86294724802092	7.32732808262995	7.65105169117893	7.91468410532839	8.25029841790633	8.23983716874035	6.57742882803575	6.52669484554198	8.87098112422465	6.96693797927846	7.02790599656988	7.02680005934372	6.03562390973072
HOTAIR	0.37851162325373	2.53605290024021	0	1.67807190511264	1.37851162325373	-1.32192809488736	-1	0.584962500721156	1.20163386116965	-0.514573172829758	3.67807190511264	2.40599235967584	-0.514573172829758	-0.321928094887362	0.263034405833794	1.13750352374994	1.63226821549951	-1.73696559416621	1.58496250072116	0.137503523749935	2.98185265328974	-1.32192809488736	-3.32192809488736	0	-0.321928094887362	2.53605290024021	3.26303440583379	2.84799690655495	2.43295940727611	-2.32192809488736	-1	1.92599941855622	1.48542682717024	0.137503523749935	4.8073549220576	-0.15200309344505	1.20163386116965	2.60880924267552	0.84799690655495	-0.15200309344505	0.263034405833794	0.37851162325373	0.678071905112638	2.67807190511264	-1.32192809488736	1.0703893278914	2.26303440583379	0.137503523749935	5.08746284125034
ZGLP1	3.32192809488736	2.92599941855622	3.64385618977472	3.48542682717024	3.13750352374994	2.03562390973072	2.32192809488736	4.43962313755712	4.43295940727611	4.05311133645956	6.29829173062012	4.27052894238072	4.12101540096137	3.56071495447448	1.76553474636298	2.63226821549951	4.62643913669732	1.37851162325373	5.02236781302845	2.40599235967584	1.58496250072116	2.78659636189081	2.70043971814109	2.96347412397489	4.64961545906341	2.88752527074159	5.44956137461324	4.65535182861255	2.65535182861255	2.65535182861255	4.27052894238072	2.29278174922785	2.03562390973072	2.0703893278914	3.24792751344359	2.43295940727611	2.51096191927738	3.877744249949	3.21723071622067	3.64385618977472	5.3819754785573	1.53605290024021	4.06177619758669	3.62058641045188	2.88752527074159	4.36457243229586	2.74416109557041	2.90689059560852	2.74416109557041
EGOT	0.763034405833794	0.555515656194372	0.58174936614144	-0.0922122855687136	-0.868482797083103	-0.868482797083103	0.77790807753082	-0.257286586414879	-1	0.535194663945699	0.886998162555587	0.242713413585121	-0.257286586414879	1.3457670824596	0.382767373181489	-0.160964047443681	-0.660964047443681	-0.576001546722525	2.33252580714461	-0.0680307747880143	-1.02944684452678	1.52655566822978	0.607062402676424	-0.576001546722525	-1.02944684452678	0.125480786766609	0.594516912195008	0.374230616502018	-0.333288133137404	0.0687517618749675	-0.236965594166206	-0.188534824539912	-0.0145731728297583	0.983584303766314	0.263034405833794	1.87904496710091	1.00896095399863	0.403677461028802	2.20639076266924	1.74400038541703	0.631517202916897	-0.0922122855687136	0.37851162325373	0.631517202916897	0.320773014543762	0.941810408142836	0.382767373181489	-0.5	-0.076001546722525
C8orf88	7.99294920116388	7.85814796432211	7.80033250902172	6.62283576975161	4.93483547470666	5.84874444402841	5.33651316985302	5.08100680522815	4.10111089819894	6.53609059229017	4.08970576158702	7.35216906642271	8.23485699416971	7.77012124279416	8.22611933301312	6.98845208636917	7.13835591742734	7.23542093408392	8.29591250948955	7.78463484555752	6.67782076673032	8.17014882239078	8.1923271289081	6.45993817246556	6.34603746730904	6.81450751626123	6.22877252277719	7.29184873739058	4.96716978712154	6.19626604678433	4.18403493826604	8.42016737840435	6.48449535764767	8.84310388916809	6.09748305194285	7.9893941019165	7.67719632620673	5.00191353905574	5.96918700831143	5.69010064582897	5.05567218164154	5.48413179427089	8.95786822085489	8.12476952064011	7.49941155186517	7.38332449507875	6.83719380074039	6.60314090086767	5.02245658879873
FAM229A	3.77475758002339	4.50620053221813	1.94376263537079	3.13179892427195	2.03175147115308	4.68473324182536	1.10706240267642	2.71647970363805	2.78112121211054	4.20229405557187	4.52764121775059	3.38838100089312	0.923998453277475	2.64987875591966	2.38276737318149	2.62812793660137	3.16849870830251	1.96299970927811	3.89054869074316	2.92362265357091	3.11267603038805	3.06752114311683	3.70397375963402	3.25310419465337	3.03476516258115	4.78020463318106	2.52829176418318	1.33564668624079	2.50449439161363	3.28856333065353	5.35436952067979	1.76303440583379	1.70571312286323	2.94740888165397	3.38739352980059	1.23102615939822	2.20571312286323	4.01781195486536	3.18403493826604	3.71835577106861	3.68577943130598	4.56650686936688	3.82552584558946	2.08416055786986	3.50090112131699	2.99183884734903	3.64131256709584	3.95338518300607	2.15771065797289
TRAPPC3L	3.6667565918848	4.76022094646651	3.81762325751143	3.30742852519225	3.37851162325373	2.94485844580754	4.02680005934372	2.92599941855622	2.23266075679027	2.72246602447109	3.99095486039699	2.53605290024021	2.48542682717024	1.67807190511264	-0.514573172829758	3.63226821549951	2.65535182861255	2.37851162325373	4.00898878322726	4.44625622988956	3.03562390973072	3.57288966842058	3.20163386116965	3.27798474729977	3.41953889151378	3.43295940727611	3.78659636189081	3.41953889151378	1.88752527074159	2.26303440583379	3.53605290024021	3.8972404255748	3.16992500144231	2.78659636189081	3.71149490665009	3.8972404255748	6.89117612475454	4.34340782229781	4.73876783680019	3.08746284125034	4.35049724708413	3.75488750216347	4.37155886261196	4.43295940727611	3.39231742277876	2.76553474636298	3.16992500144231	2.96347412397489	2.60880924267552
OST4	10.5370242158636	10.4239562742547	10.4094970127556	10.0127641928065	9.33226037817218	10.0619111739671	9.74836059507432	9.46025109894385	9.20261362014849	9.81538329581354	9.06743436075652	10.8063885080162	10.2593901956038	10.2213454435624	11.3568920846367	10.6574971004441	10.7581399158416	10.3444068801893	10.4541964606578	10.609455797652	10.4460494067166	10.0154150523867	10.0353489797554	9.54997714277182	10.3101583179478	9.74919903006095	10.1322426563846	9.93796225500846	10.3388477832952	10.8909482168463	10.0874628412503	10.1989360881014	10.2976041326847	11.0172259960447	10.1445307906439	10.5451575517295	10.0320457269308	9.32170265617436	9.42794133250948	10.443254388004	9.35402893805439	9.55803798477699	10.2911706993219	10.1695492506807	10.3237303375213	10.9708967827328	10.4849235673051	10.5692860110185	11.0441891765297
ZBTB42	1.0703893278914	1.26303440583379	3.13750352374994	1.0703893278914	3.77610398807316	4.11270013274936	3.79701297783614	3.58496250072116	3.23266075679027	1.32192809488736	2.32192809488736	1.58496250072116	0	0.584962500721156	1.43295940727611	1.63226821549951	0	1	2.74416109557041	0.925999418556223	3.93545974780529	3.51096191927738	4.5909612413426	3.32192809488736	1.13750352374994	0.485426827170242	1.76553474636298	0.263034405833794	3.91647664443772	4.22496636500027	3.44625622988956	3.92599941855622	2.63226821549951	2.4594316186373	1.43295940727611	2.37851162325373	0.925999418556223	2.70043971814109	3.15380533607904	1.37851162325373	1	3.24792751344359	1.20163386116965	1	2.98185265328974	2.74416109557041	-0.15200309344505	-0.514573172829758	5.70043971814109
KHDC1L	2.63226821549951	-0.514573172829758	-0.736965594166206	4.00898878322726	2.98185265328974	2.48542682717024	0.137503523749935	4.51727569320958	2.26303440583379	6.762880292917	0.37851162325373	1.26303440583379	1.43295940727611	1.84799690655495	3.41953889151378	2.98185265328974	2.8073549220576	-1	3.12101540096137	0.263034405833794	0.37851162325373	0.485426827170242	1	3.74416109557041	-0.321928094887362	-0.736965594166206	0.678071905112638	1.26303440583379	1.0703893278914	3.30742852519225	3.77610398807316	1	3.03562390973072	1.88752527074159	8.83951875263065	-0.321928094887362	0.84799690655495	5.57288966842058	2.78659636189081	4.57288966842058	0.137503523749935	3.43295940727611	0	-0.15200309344505	0.137503523749935	-1	3.76553474636298	3.29278174922785	2.76553474636298
SMIM27	6.02636552899184	6.6012915063749	6.0153818402429	5.66976078713594	6.82231965775527	6.78290983817842	5.86112627086297	6.08956889412376	6.27754857932227	5.60580120168787	5.04973965858758	6.22347443578086	5.95445147665248	6.48433429648167	5.82219854950046	6.31227894021755	5.67325686658282	6.44355127212649	6.9909388103003	6.10149348906815	5.17172611978241	6.83138424869656	5.97531439770496	5.54683422302908	6.85982596096764	6.57094978758823	7.05552910893406	4.81102590972819	7.23960593179269	6.73353081753991	5.8388598208205	6.33627896826262	6.46371491828912	6.57375352252257	5.84674347874966	6.32858328947604	6.90694469464386	6.83577163903799	5.92490191979561	6.88948875297129	6.47304831627102	6.26300260745171	6.53797185269325	6.34484614165354	6.03891857214142	6.699823882333	6.77031225770393	7.23638476016214	6.41182393474237
C1orf68	1.0351946639457	0.827675914306277	0.660964047443681	1.50538991937662	1.40778771443129	0.959193117223174	1.44765131066665	1.25800757350183	2.59806744038258	1.3932981809454	3.22494573650547	1.97055315547322	1.4388721249745	0.640478156915528	2.37664180823044	2.25167436758375	1.31029320522594	1.65371426259612	2.71748088009363	1.86667717030691	1.9995490168528	1.09451691219501	1.69615871138938	1.22971580931865	0.962999709278112	0.923998453277475	2.69924359500948	1.24271341358512	1.97895729931649	1.60706240267642	0.263034405833794	2.30203566183443	2.28492780416547	3.62548078676661	0.492750215152442	2.53261381138781	2.12015716466686	2.52175974683137	2.9222430438789	1.58255399257227	3.49366043296463	1.20026896479186	1.40057932804685	1.74271341358512	2.15915842066749	3.36450443516893	1.61325426490434	2.19202490339758	1.83564668624079
SMIM10L1	6.75805035265666	6.14277053988345	6.44843266914571	6.14375042288167	6.77154070498362	6.18969325155411	6.44299178021865	6.65139407383311	6.69871439863876	6.49243239008627	5.87354670053248	7.26320854773916	6.63593710181552	6.07663904165044	6.04753556414978	6.4215430597008	6.66716353835482	6.79147667355114	4.87543225281694	6.76354583045551	5.8636509215475	5.84565013961114	5.70763325462202	6.61486824196218	6.54754290727777	5.78198406401413	6.25645336031719	6.14911418609086	6.92164541547975	7.1935078963338	6.91210288875653	7.08996235381443	6.60416306681308	6.71973134383353	6.8680572813421	6.36027142077633	6.19889065607132	6.7622528142722	6.41849194745995	6.74320963605147	6.459858270072	6.20898751752716	6.43178384970517	6.76508867799545	6.33280021458873	6.50002656008637	6.37754438121062	6.4040416787252	6.21039254141041
FAM47E	4.13750352374993	3.47248777146274	3.24792751344359	3	2.86789646399265	2.20163386116965	3.26303440583379	2.32192809488736	3.0703893278914	3.16992500144231	2.58496250072116	2.51096191927738	2.90689059560852	-1	0.37851162325373	2.86789646399265	0.263034405833794	-1.32192809488736	3.21723071622067	2.4594316186373	3.32192809488736	4.38543103719352	4.12101540096137	3.65535182861255	3.47248777146274	1.92599941855622	4.34340782229781	4.24792751344359	3.72246602447109	2.56071495447448	2.82781902461732	2.26303440583379	2.70043971814109	3.65535182861255	3.49825086752783	1.26303440583379	3.96347412397489	3.60880924267552	5.37851162325373	2.72246602447109	3.77610398807316	3.12101540096137	4.36457243229586	3.37851162325373	3.82781902461732	3.23266075679027	0.37851162325373	2.94485844580754	2.63226821549951
TCF24	-2.32192809488736	-1.73696559416621	0.584962500721156	-0.15200309344505	1.53605290024021	1.0703893278914	1.43295940727611	1.92599941855622	-2.32192809488736	0.485426827170242	-2.32192809488736	0.263034405833794	1.48542682717024	-0.736965594166206	-2.32192809488736	1.43295940727611	-1.32192809488736	-2.32192809488736	-0.514573172829758	0.263034405833794	0.925999418556223	2.96347412397489	2.26303440583379	-3.32192809488736	-1.32192809488736	1.88752527074159	4.79701297783614	2.23266075679027	0.84799690655495	-1	1.26303440583379	0.84799690655495	1.72246602447109	-0.321928094887362	1.8073549220576	-1	1.53605290024021	3.40599235967584	0.84799690655495	-0.514573172829758	2.67807190511264	1.0703893278914	-3.32192809488736	1.92599941855622	0.584962500721156	-0.15200309344505	0.84799690655495	1.72246602447109	5.74146698640115
CCDC152	6.20670025341153	8.42609521177239	4.67689320543164	6.93475836647351	5.71963754763148	5.006032893937	5.72083406855602	5.7815027765312	5.0569231639979	5.6488823007588	7.70017089674537	4.5349262555629	5.64231663511208	5.86191151793514	5.14270110943112	6.17697313145521	5.19309291930368	7.56659659860801	8.80750082720925	7.23221193072399	5.59952941182651	7.21758150749428	6.10507995909834	7.19809500012505	5.98338249194497	7.12880588653625	6.64647712753104	8.61401268292213	5.51256978113925	6.09307414708643	5.04320082294001	5.57292468814958	6.04782213211929	5.36224839994315	6.20823384290324	3.54996317527802	5.32440347486288	6.6799982879982	7.69183257348076	5.37176085001838	6.17638864029487	4.56772639209259	6.46193670363684	7.64200247156077	5.03487256189951	4.74982330302477	5.16956869245979	4.46151514913189	5.17372210202006
HDAC6	4.85280943566996	4.21262337634481	4.28197949040933	5.08235817234402	5.04513061942569	3.63826390683513	3.45841310299396	5.34448941904161	5.6393603148025	4.83004102654199	6.41398195481696	4.70488878020896	4.54054966011348	4.33368601148237	3.97685577928842	4.34511632658515	4.74724084124217	3.14096858087073	5.23142483041594	5.50164620935414	4.68201485176173	5.39508795049959	5.37450022145032	5.06099724380675	5.31973844131146	4.65453664941464	6.19781576486456	5.75137149824671	4.92172611270109	5.18624825235884	5.22821663429039	5.10868087931148	3.62551076476765	4.72003560914482	5.63504398133392	5.38226804021664	4.77645863709294	4.8274824126249	5.77962489161225	5.29253566574678	4.31889853044794	5.18890794710284	4.88198879687136	5.53628918665598	5.76496906935156	3.50346048068326	4.33577108462991	4.32608332715372	3.78464269124764
TMEM262	1.26303440583379	1.48542682717024	1.32192809488736	2.35049724708413	1.32192809488736	0.678071905112638	0.84799690655495	1.67807190511264	1.20163386116965	0.765534746362977	4.23266075679027	1	3.49825086752783	2.10433665981474	3.84799690655495	2	0.584962500721156	0.485426827170242	3.18586654531133	1.20163386116965	1.20163386116965	2.43295940727611	1.43295940727611	3.24792751344359	0.84799690655495	1	0.765534746362977	1.13750352374994	3.10433665981474	1.53605290024021	2.90689059560852	1.76553474636298	1.20163386116965	2.98185265328974	1.84799690655495	3.4594316186373	2.03562390973072	3.12101540096137	3.20163386116965	1.0703893278914	1.58496250072116	2.0703893278914	1.84799690655495	3.32192809488736	3.44625622988956	0.84799690655495	1.72246602447109	0.485426827170242	1.8073549220576
TMEM221	2.36667717030691	3.19478340588136	2.89015504952169	3.41777258275435	2.3146783100398	2.77575800881401	1.71313237735105	3.30941297629372	2.09924707681954	3.57507672762312	4.25371894289016	1.60081693058483	1.7117890854909	2.66366404131498	3.79285685438908	1.26303440583379	1.85904379198026	2.172769155035	3.83564668624079	1.65225552090498	3.77606555412689	3.074568700614	2.99104045488187	3.40656992544523	4.79507830487809	5.20829321877095	5.48567118365411	2.50292453784834	3.66051306429648	1.48173706198744	3.48000096603404	0.528291764183184	3.64413313405268	2.35657295124513	4.27548879906263	2.8333782959424	4.12536238361475	3.50896095399863	4.61377187334666	4.31287268326362	3.33281008203319	2.14270110943112	3.87563812430554	3.43629127241661	3.00762388684947	2.45151913505646	2.78856333065353	2.95163967102807	5.59633134442918
PRR32	3.83794324189103	0.678071905112638	3.30742852519225	1.20163386116965	3.27798474729977	3.12101540096137	-0.321928094887362	0.485426827170242	2.13750352374994	3.12101540096137	2.37851162325373	3.70043971814109	2.94485844580754	2.10433665981474	3.35049724708413	2.10433665981474	3.82781902461732	3.26303440583379	4.18586654531133	3.77610398807316	2.56071495447448	2.96347412397489	3.6667565918848	2	3.30742852519225	2.84799690655495	2.78659636189081	3.8972404255748	3.65535182861255	4.37851162325373	1.67807190511264	2.90689059560852	3.13750352374994	3.78659636189081	4.37155886261196	3.74416109557041	4.6667565918848	3.75488750216347	4.65535182861255	3.62058641045188	2.8073549220576	1.88752527074159	1.92599941855622	4.46597446450407	3.94485844580754	0.263034405833794	4.15380533607904	3.0703893278914	2.4594316186373
ATP6V1FNB	2.90689059560852	4.30742852519225	4.10433665981474	4.94016675048282	4.87282875953489	4.27798474729977	4.12928301694497	3	5.4262647547021	4.22496636500027	4.4262647547021	-0.321928094887362	0.765534746362977	2.63226821549951	3.60880924267552	3.15380533607904	3.05311133645956	4.10433665981474	3.75488750216347	2.84799690655495	4.91647664443772	3.877744249949	3.68929916053589	3.43295940727611	3	3.32192809488736	4.20163386116965	1.96347412397489	4.66106547980695	4.20945336562895	4.92124588858559	3.85798099512757	4.23266075679027	4.15380533607904	5.58195375084882	4.82273014794452	4.84799690655495	3.6667565918848	4.85299758761332	5.36806987653208	5.18189764310839	4.79701297783614	4.02680005934372	3.64385618977472	3.57288966842058	4.37155886261196	3.27798474729977	4.49825086752783	3.12101540096137
LRRC69	3.44625622988956	5.33985000288462	4.02680005934372	1.48542682717024	1.8073549220576	3.10433665981474	1.0703893278914	1.76553474636298	4.92599941855622	5.73063995591679	6.60139939053183	4.12928301694497	4.7279204545632	4.27798474729977	3.99095486039699	1.32192809488736	3.40599235967584	1.67807190511264	3.05311133645956	4.54225804976692	4.02680005934372	4.56071495447448	5.15785216914174	3.77610398807316	5.53915881110803	1.48542682717024	5.25927248703759	5.14159627838382	2.63226821549951	2.35049724708413	1.63226821549951	4.86789646399265	5.0574502721839	3.74416109557041	3.68929916053589	4.38543103719352	0.765534746362977	3.91647664443772	4.74953426766926	2.35049724708413	4.11270013274936	3.88752527074159	2.72246602447109	5.15380533607904	6.4446008137115	3.49825086752783	5.0574502721839	4.57893871309339	2.58496250072116
AGAP2-AS1	4.8972404255748	5.02680005934372	4.40599235967584	2.03562390973072	0.765534746362977	0.584962500721156	0.925999418556223	1.13750352374994	1.20163386116965	4	6.00898878322726	5.74685018309805	4.39917109381982	4.05311133645956	4.99548451887751	1.53605290024021	1.53605290024021	5.52042224852645	5.24031432933371	1.48542682717024	3.60880924267552	1.32192809488736	3.98185265328974	1.20163386116965	1.0703893278914	1.43295940727611	1.92599941855622	1.26303440583379	5.81506301719287	4.43295940727611	-0.15200309344505	4.28540221886225	0.925999418556223	1.13750352374994	0.485426827170242	4.97727992349992	4.84799690655495	1.20163386116965	2.26303440583379	1.48542682717024	2.16992500144231	2.74416109557041	5.07895134139482	4.85299758761332	1.96347412397489	4.91647664443772	1	1.32192809488736	1.13750352374994
SMIM6	1.20163386116965	1.72246602447109	0.84799690655495	2.88752527074159	1.43295940727611	1.0703893278914	0.485426827170242	0.584962500721156	0.84799690655495	0.765534746362977	3.67807190511264	1.0703893278914	-0.736965594166206	0.263034405833794	0.584962500721156	0	0.485426827170242	0.37851162325373	1.48542682717024	1.58496250072116	-0.736965594166206	3.98185265328974	1.88752527074159	-1	1.20163386116965	1.32192809488736	1.72246602447109	3.54843662469604	2.40599235967584	0.137503523749935	0.584962500721156	1.76553474636298	0.925999418556223	2.43295940727611	1.48542682717024	1.0703893278914	2.29278174922785	1.37851162325373	2.96347412397489	1.96347412397489	1.88752527074159	1.20163386116965	2.03562390973072	1.63226821549951	0.925999418556223	3.05311133645956	1	0.263034405833794	1.53605290024021
SYCE1L	5.73159868991675	4.73887913322194	6.14118949433978	5.91351253496088	5.84128664867379	5.72095335227112	5.10216329947062	5.14820575969731	4.70022627013822	4.04309465655224	6.5798229490327	4.83053273990347	6.23985855974097	6.33877173882266	4.57105352865127	6.01871856737305	6.15165920908919	5.29014812994447	4.90653785058716	5.70515412046521	6.06183439137112	5.84620313697486	6.62553110222162	5.2370557569712	4.67666164558145	5.86517138000778	5.01974742762779	6.05464599555091	4.62157508821383	4.9749717026675	4.46764146805408	5.25346120902366	4.31769582038449	5.0989154990061	5.71015908726591	5.6326023993344	5.75131646754146	5.04914766223064	6.51752324812846	5.90416838990285	5.39641954406109	6.15317327684425	5.94171303981604	5.744730825853	4.9794793214262	5.52420256629045	3.52219705967923	5.06893105183073	4.0004225407836
ZNF316	2.22840307461524	2.60531132219845	2.43985288314114	2.70435593051471	2.45200115814185	2.53648163577761	2.74013256102723	2.76397304945413	2.4036774610288	2.82048395522495	4.49235163341257	3.05739172362493	2.81175787074527	2.65915842066749	3.44789365823166	2.99898489113355	2.59431914728069	2.43690659917954	3.53304459522889	2.99638421538446	2.45823832221886	1.76052536845048	3.11248318250014	2.35049724708413	2.55048882386241	2.71514263648889	3.29248125036058	2.89850648891807	5.4836707772659	3.14057091683599	4.70247497111662	1.97055315547322	2.40906738040542	3.82120638645253	3.73363974022999	4.31986931930337	4.79951008869584	3.45163967102807	4.09855919002358	2.94740888165397	3.79783387826872	4.29775928954769	3.85918081306918	4.95793968941789	2.69650212844916	4.42357566483881	2.6062846694254	2.43789003153424	2.46749410089174
TSTD1	1.13750352374994	4.26303440583379	1.13750352374994	7.42961596420174	2.60880924267552	4.63226821549951	3.10433665981474	4.45285896471381	3.79701297783614	3.70043971814109	2.13750352374994	3.10433665981474	6.09169983413681	0.485426827170242	0.137503523749935	5.24792751344359	6.29829173062012	8.17242750864548	5.36106648879432	0.485426827170242	-0.321928094887362	0.137503523749935	1.0703893278914	3.76553474636298	8.67630972700068	-0.15200309344505	9.39381944794399	0.678071905112638	0.584962500721156	1.26303440583379	3.47248777146274	1.43295940727611	3.58496250072116	0.765534746362977	4.11270013274936	7.92659251005107	2.86789646399265	5.42961596420174	6.33628338786443	4.94016675048282	4.70043971814109	3.67807190511264	7.64241277290506	7.0639343057541	3.30742852519225	7.14771372235215	9.03534897975545	3	4.19377174339668
NEMP2	3.44625622988956	4.4262647547021	4.04439411935845	4.27798474729977	3.79701297783614	3.94485844580754	4.73335434061383	4.12928301694497	3.30742852519225	3.58496250072116	5.04001567884788	3.99095486039699	4.04439411935845	4.39231742277876	4.36457243229586	4.22496636500027	3.60880924267552	3.40599235967584	5.5453506448223	4.80219321694183	3.79701297783614	3.93545974780529	3.81762325751143	4.40599235967584	4.61470984411521	3.74416109557041	5.27426166125705	3.99095486039699	4.95419631038687	4.74416109557041	3.67807190511264	4.91169158187234	4.17791779219584	3.36457243229586	4.36457243229586	4.48542682717024	4.78135971352466	4.47897180503294	4.56071495447448	4.50462039240355	4.64385618977472	4.72246602447109	5.09169983413681	3.84799690655495	4.78135971352466	3.48542682717024	4.06177619758669	4.03562390973072	4.70043971814109
DPEP2NB	1.92599941855622	2.10433665981474	0.765534746362977	1.67807190511264	3.35049724708413	2.65535182861255	4.4262647547021	1.53605290024021	3.51096191927738	2.37851162325373	3.0703893278914	1.76553474636298	1.26303440583379	1.63226821549951	0.765534746362977	1.32192809488736	1.88752527074159	1.26303440583379	3.84799690655495	1.43295940727611	1	4.30012372456901	1.88752527074159	3.60880924267552	1.76553474636298	3.95419631038688	3.8972404255748	3.6667565918848	2.84799690655495	2.23266075679027	3.8073549220576	2.0703893278914	1.8073549220576	2.37851162325373	3.36457243229586	2.13750352374994	2.53605290024021	1.92599941855622	4.6667565918848	2	2.26303440583379	4.47897180503294	3.05311133645956	2.23266075679027	0.925999418556223	3.15380533607904	2.26303440583379	2.32192809488736	4.4594316186373
ARMCX4	4.73181967186037	4.54438424716975	4.71867006370669	4.68008143154467	3.63745332930283	3.37759491801123	3.38264782629345	3.33247382494857	4.08245362812704	3.92515280669521	5.00326163609223	4.25746555191441	4.01408056885772	4.21703145368919	4.96388496086807	3.63320749069397	4.04156757903916	3.29896063692315	4.14118853584113	5.36061027894888	5.02533523378199	4.34815298515963	5.96433853066615	4.70224860157087	4.83683991640364	6.02296210317212	5.19113904724146	5.80847909241343	3.6461520827849	3.35417972428887	2.51054338224174	4.91725069324495	4.16603633775936	4.52438484362094	4.06109030692005	4.37766252196445	4.23473367033694	2.86678622989031	4.31430717715918	4.1630958615837	4.01504621971689	3.568912118802	4.1294150278066	4.76039061106201	5.1345493351983	4.34826065838034	4.54378245589087	4.80039286511236	4.44009351958631
PET100	9.40748022209666	9.66923941125265	9.29783336841106	9.54264498688628	9.55170826162069	9.65051327167617	9.60158510142105	8.74953426766926	9.31492306173917	9.05690861832325	9.73809225962049	9.41595298197042	8.88264304936184	9.42940674151398	10.2943910020895	10.2422213950984	10.063664718714	9.64781815592715	9.93693233652239	9.78316195615865	9.5401280385821	9.70494111037603	9.13929553272601	8.83857365266832	9.76702573293054	8.7007864781574	10.1357092861044	8.26865895502767	10.0613711926598	10.3768850737475	9.62953876704543	9.29714555193039	8.55228483994351	9.28794319229146	9.96909867316876	9.1550711912457	9.61544572530479	10.0400156788479	9.63644336606249	9.84596041829329	9.43712784427281	9.85704791648716	9.20236874277526	9.34451784392747	9.37286506011259	10.456970381121	9.65356166205839	8.7882289240667	9.15025502130218
ZNF717	5.24801742650569	3.43659900140914	4.92185847797214	2.97895729931649	2.96062294429279	3.5823529200914	3.59154473032038	4.57351340172399	3.07527983828769	4.06936628486012	3.97855102078114	3.94455422096205	3.69572921002483	4.19107422660211	3.2370557569712	4.53862149946623	4.0007040971964	4.92695105420896	3.79592945249359	3.60570081870924	4.61160265919413	5.02926648510081	4.34426503870344	4.62038374288293	2.78066306822696	2.94376263537079	4.12656918484565	5.58817385419368	2.33762569302513	4.57258396950919	3.19443916940599	2.9951370916593	3.19744568322129	3.68686760095033	4.65535182861255	4.9388721249745	4.85712275883306	3.40057932804685	5.66722045043253	4.79022350979933	4.84686543541166	4.76285827409798	3.29518124423187	4.72335556826466	3.71731411381836	3.51229281913914	3.77821470772479	3.97113995085288	4.90496443286072
ZNF705G	3.03562390973072	1.76553474636298	0.37851162325373	1.37851162325373	2.74416109557041	1.26303440583379	3.10433665981474	2.32192809488736	2.32192809488736	1.88752527074159	2.96347412397489	2.90689059560852	0.37851162325373	-0.514573172829758	1.26303440583379	1.53605290024021	0	0.37851162325373	5.25171909260596	3.58496250072116	0.84799690655495	1.26303440583379	3.81762325751143	2.72246602447109	2.40599235967584	1.67807190511264	3.63226821549951	2.23266075679027	0	3.85798099512757	2.43295940727611	2.98185265328974	0.485426827170242	4.93073733756289	0.137503523749935	4.32912359629157	2.65535182861255	0.84799690655495	4.7279204545632	0.485426827170242	1.37851162325373	0.263034405833794	3.44625622988956	2.70043971814109	1.84799690655495	0.263034405833794	1.13750352374994	-0.736965594166206	3.48542682717024
FOXO6	6.37851162325373	5.56071495447448	5.877744249949	6.10223819393074	6.37503943134692	5.17392693199981	5.87282875953489	5.56376827845203	8.32732808262995	9.31469652565629	11.3593103168904	10.9037312434039	6.38887833881199	9.35402893805439	9.01374139205874	5.35755200461808	8.07948478382682	7.00225245173138	5.68929916053589	7.5668151540109	9.67842408259294	10.7355560239115	10.2110365368115	7.7176764230664	4.20163386116965	6.00225245173138	5.50143914515887	9.50422311991285	9.23074100262691	10.1705510353167	8.19721669311005	8.76520320665317	6.58195375084882	10.55727222306	8.36457243229586	5.13750352374993	6.10013667128545	4.54225804976692	2.35049724708413	5.54843662469604	5.44625622988956	6.1106138055009	5.84046323386954	6.40429006444484	8.3110671022556	6.00225245173138	3.40599235967584	3.81762325751143	5.83289001416474
KIR2DS2	-0.15200309344505	1.88752527074159	0	-0.321928094887362	1.43295940727611	0.37851162325373	0.137503523749935	0.37851162325373	0	0.37851162325373	1.84799690655495	1	0.137503523749935	1.26303440583379	1.43295940727611	-0.321928094887362	0.584962500721156	-0.321928094887362	2.63226821549951	1.0703893278914	-0.15200309344505	0.137503523749935	1	0.678071905112638	0.678071905112638	0.485426827170242	2.03562390973072	0.584962500721156	2.29278174922785	0.485426827170242	0.37851162325373	0.37851162325373	-1.32192809488736	2.65535182861255	1.20163386116965	1	1.58496250072116	2.32192809488736	1.88752527074159	3.33628338786443	1.26303440583379	0.137503523749935	2.10433665981474	1.0703893278914	1.8073549220576	0.137503523749935	1.92599941855622	0.485426827170242	0.263034405833794
KRTAP4-9	4.10433665981474	4.58496250072116	1.32192809488736	3.03562390973072	3.37851162325373	2.35049724708413	3.84799690655495	4.01792190799726	3.83794324189103	3.21723071622067	5.0574502721839	3.57288966842058	2.65535182861255	4.31469652565629	4.34340782229781	3.03562390973072	3.32192809488736	2.94485844580754	1.26303440583379	4.24792751344359	3.43295940727611	4.12101540096137	4.41953889151378	3.33628338786443	4.00898878322726	4.15380533607904	5.18982455888002	4.15380533607904	4.75488750216347	3.47248777146274	4.19377174339668	3.08746284125034	3.08746284125034	2.48542682717024	4.47897180503294	3.82781902461732	4.98641093525204	4.92599941855622	5.44956137461324	4.5668151540109	4.51096191927738	3.44625622988956	4.79701297783614	3.91647664443772	3.30742852519225	3.01792190799726	3.43295940727611	2.96347412397489	4.39917109381982
FAM99B	2.84799690655495	2.70043971814109	2.82781902461732	1.26303440583379	0.765534746362977	3.23266075679027	3.90689059560852	1.13750352374994	-0.514573172829758	1	5.14974711950468	1.37851162325373	3.0703893278914	1.26303440583379	1.37851162325373	1.58496250072116	-0.15200309344505	2.72246602447109	4.51096191927738	1.20163386116965	2.26303440583379	2.23266075679027	1.72246602447109	0.485426827170242	1.53605290024021	2.29278174922785	0.678071905112638	2.70043971814109	3.48542682717024	0.678071905112638	0	1.37851162325373	0.84799690655495	1.37851162325373	3.81762325751143	3.67807190511264	2.78659636189081	3.01792190799726	5.73335434061383	2	1.58496250072116	4.03562390973072	4.56071495447448	1.13750352374994	3.10433665981474	1.32192809488736	0.925999418556223	1.72246602447109	3.36457243229586
KRTAP4-7	0	2.53605290024021	1.20163386116965	1.0703893278914	0.263034405833794	-3.32192809488736	1.84799690655495	1.72246602447109	-1	1.43295940727611	3.83794324189103	1.43295940727611	2.0703893278914	-0.736965594166206	-0.514573172829758	2.23266075679027	1.20163386116965	2.23266075679027	-0.15200309344505	-0.736965594166206	2.78659636189081	2.0703893278914	2.03562390973072	1.67807190511264	1.67807190511264	1.37851162325373	3.877744249949	1.96347412397489	2.90689059560852	2.20163386116965	2.35049724708413	1.43295940727611	0.37851162325373	2.94485844580754	2.13750352374994	2.03562390973072	1.76553474636298	3.36457243229586	0.765534746362977	3.12101540096137	-1.32192809488736	2.51096191927738	-0.321928094887362	3.03562390973072	-2.32192809488736	3.27798474729977	3.21723071622067	1.67807190511264	3.12101540096137
CD24	9.89745881479922	9.39368551447808	9.26178008171536	10.755863400115	11.1808599346609	10.0279471849221	11.1282093513095	10.7649109638789	9.91043905320559	10.2187758138235	8.09710096452442	10.58876791502	11.2986247105954	10.5895037367511	10.9411087825756	11.0224330424348	10.5719438383399	9.57094788083462	10.8400593267262	10.7067467335748	11.0380864427223	11.3423656126721	10.8360707399772	10.7643936279111	10.2693385255877	9.95680083488075	9.69067197838114	10.8881122199684	10.6375196615373	8.17207679648866	10.8329438995883	10.8524459873504	8.08411035028875	11.0445084752439	11.3725530743298	9.88176918092863	8.03745013567514	11.454346592204	10.9433929417831	10.9900586734595	10.7255083860251	10.4863854225709	9.78071407653377	9.6097442869555	11.3482305512103	9.67663545582052	10.3257126341364	9.63983711817877	7.44079396290837
HDAC5	5.3593092467062	4.17838003220462	4.94345794792363	6.2075275550974	6.49470345923239	6.37948842549884	6.42174071271623	6.2393595343294	7.44924306672922	6.33479466123811	7.61038867077521	6.44780752057249	6.78756101226363	6.28328867422105	6.11413427906795	6.01096191927738	6.87827607643961	6.23655351942785	6.49609477015214	5.94699959785343	5.38936712205892	6.05403677205956	5.42999641766841	6.32423272151366	5.48143716069055	6.21899044414302	6.08693224356518	5.8332895420179	6.81783582342394	6.5351946639457	6.93463304801235	6.25306451548064	5.40170232478868	5.49031971743064	6.2655249962495	5.24796747618814	6.14022590556581	5.97780316045853	6.35806461856001	6.56704307147119	6.18145408570815	6.02188960175579	5.01038582129102	5.01721379120307	5.0411876382634	6.76094741862178	3.76303440583379	4.48202600552042	5.6537711848704
C17orf99	0.84799690655495	1.53605290024021	0.37851162325373	0.263034405833794	1.0703893278914	-0.736965594166206	-0.15200309344505	-1	-0.736965594166206	-0.736965594166206	1	-0.736965594166206	0.678071905112638	0.485426827170242	-0.321928094887362	1.84799690655495	-1	-1	1.37851162325373	1.20163386116965	-1	1.58496250072116	0.37851162325373	-0.514573172829758	-0.736965594166206	-0.15200309344505	0.485426827170242	-0.321928094887362	0.37851162325373	-0.736965594166206	-1	0	-1.32192809488736	0.678071905112638	1.53605290024021	1.0703893278914	-0.321928094887362	0.137503523749935	0.584962500721156	1.0703893278914	-0.514573172829758	0.678071905112638	-0.321928094887362	1.26303440583379	0.485426827170242	-1.73696559416621	1.63226821549951	0.263034405833794	0.263034405833794
KLLN	3.93545974780529	4.39917109381982	3.51096191927738	2.92599941855622	3.76553474636298	2	3.29278174922785	3.12101540096137	3.72246602447109	2.92599941855622	5.75488750216347	2.94485844580754	3.13750352374994	3.82781902461732	3.97269265400426	4.48542682717024	0.678071905112638	3.23266075679027	3.43295940727611	3.27798474729977	2.98185265328974	3.877744249949	4.34340782229781	4.27052894238072	3.78659636189081	4.48542682717024	4.49825086752783	3.8073549220576	1.92599941855622	3.58496250072116	4.18586654531133	-0.15200309344505	2.98185265328974	3.10433665981474	4.40599235967584	2.90689059560852	4.05311133645956	3.32192809488736	3.85798099512757	0.37851162325373	4.41953889151378	0.584962500721156	4.76022094646651	4.73876783680019	3.05311133645956	3.39231742277876	3.71149490665009	1.43295940727611	4.39917109381982
PDCD6IP	8.55684076853932	8.37770043499345	8.3763706376182	8.12237887860391	7.81748590662209	8.018867306969	8.07173465695486	7.98660001573156	8.16136476301605	8.4888901626106	8.78889496434363	8.15052621471179	8.39408195599642	8.25228536966221	7.50744263499511	7.9866634800373	7.82551238748779	7.96953292117726	7.89872640313859	8.20393153259139	8.61457557415475	7.97481237606996	8.40435089402032	8.05684748259555	8.46549568793071	8.45863824981462	8.45903189777687	8.57992167795797	7.5552506268364	8.36485577318414	7.77319841013917	7.64271212752575	8.26480678186448	8.28667758774701	7.22778401735689	8.14248595192173	7.88885689561945	7.87519477815193	7.46762281856155	7.36503177619022	7.66156961239591	7.30176913000821	8.31829503533243	7.98899522556942	8.79200912045875	8.0401381244623	8.8023571072428	8.6618313970188	8.64582557292843
PDCD6	7.34893380097185	7.07128959252158	7.52366922306963	6.63109979917876	6.84294075328408	6.41123662738844	7.17252615958409	7.09585626930208	7.41540131360465	7.24083268138613	7.93526640498704	6.07846555836874	6.20590862907468	6.42991375833461	7.17890943568327	5.7127178880927	6.35732812381569	6.20547071628001	7.74615663288012	7.07165127768588	7.28240558860178	6.63132602072529	7.27242966134861	6.48480419672877	8.01195183174284	7.58664139548277	8.86190850554715	7.48060143585227	5.49033824605119	5.62040866864104	5.91025170316827	6.60249972476209	6.78789636007583	6.32435761685899	6.93497053806528	6.63310392042741	6.4907290641895	6.99645134811327	7.69671736531556	6.84094196645489	7.08753514484397	6.96397084780674	7.51095977803863	7.22938483399483	8.53309094512352	4.80414738772442	7.79041816386776	7.33288323082084	5.49064814153833
BCL2L10	2.91631844378343	2.21044328748777	3.32767591430628	2.05300661881106	1.57202318480835	2.75548095963869	2.26802645012011	3.5300777476273	4.18237375301114	2.37423061650202	4.77227939942531	3.14270110943112	2.0703893278914	1.99275021515244	0.724450475572564	3.20486517693223	2.68508214027011	2.02872513609195	2.70841987095641	1.57202318480835	1.82996227920119	1.72642948235691	1.5777127158736	2.10939058389203	2.86776108864827	2.99275021515244	3.51616064352894	1	2.74029413511693	3.8370608163162	3.16168503453063	2.25800757350183	1.83564668624079	1.77421831234802	1.70706776649223	2.68158553855962	4.1585253819955	3.86538789825603	5.72495605082661	3.21111650034152	3.86735481011292	2.57202318480835	4.8146783100398	2.36123301223555	1.01428457609839	2.04373142062517	3.88243579536805	0.923998453277475	3.02872513609195
SRRM5	2.40599235967584	2.84799690655495	1.76553474636298	3.0703893278914	2.72246602447109	3.23266075679027	2.63226821549951	2.32192809488736	1.8073549220576	2.96347412397489	4.25550073314839	-0.321928094887362	1.26303440583379	1.67807190511264	1.48542682717024	3.03562390973072	1.43295940727611	2.35049724708413	5.39231742277876	2.78659636189081	2.96347412397489	0.263034405833794	2.88752527074159	2.03562390973072	2.70043971814109	4.03562390973072	3.43295940727611	0	4.14567745519564	-0.15200309344505	1.13750352374994	2.70043971814109	2.98185265328974	3.21723071622067	3.8073549220576	1.43295940727611	1.43295940727611	3.98185265328974	3.85798099512757	3.48542682717024	2.94485844580754	3.35049724708413	1.92599941855622	3.10433665981474	2.96347412397489	0.37851162325373	1.53605290024021	1.0703893278914	3
ERICH4	3.51096191927738	2.35049724708413	3.62058641045188	3.26303440583379	1.8073549220576	2.70043971814109	3.21723071622067	2.70043971814109	2.60880924267552	1	4.12101540096137	3.08746284125034	3.67807190511264	2.10433665981474	2.67807190511264	4.35755200461808	1.13750352374994	2.60880924267552	4.51727569320958	4.01792190799726	2.0703893278914	2.48542682717024	2.8073549220576	3.27798474729977	0.678071905112638	4.39231742277876	3.83794324189103	0.765534746362977	2.43295940727611	3.85798099512757	3.47248777146274	3.48542682717024	3.01792190799726	3.56071495447448	-0.15200309344505	1.37851162325373	3.53605290024021	4.12101540096137	2.56071495447448	1.48542682717024	4	3.32192809488736	2.94485844580754	3.88752527074159	0.925999418556223	3.47248777146274	2.76553474636298	3.74416109557041	2.98185265328974
EPOP	5.97498811199193	2.90689059560852	5.48864353985378	2.13750352374994	5.63226821549951	5.93073733756289	6.1168637576909	6.12101540096137	4.79181407116183	5.59693514238723	6.09381367340273	5.72519581722666	5.12515513132229	5.06608919045777	4.20945336562895	5.63517394667492	4.75488750216347	5.01346225980656	5.39231742277876	4.20945336562895	5.45285896471381	5.80992886572143	4.72246602447109	3.36457243229586	4.48542682717024	4.06177619758669	4.84799690655495	4.51096191927738	4.74416109557041	5.47897180503294	4.85798099512757	5.84549005094437	4.68929916053589	1.67807190511264	6.32912359629157	6.03342300153745	2.92599941855622	6.29094040240368	7.17292748960384	4.64385618977472	4.6724253419715	6.19179950106508	7.15987133677839	6.13955135239879	5.99322146736894	5.96578428466209	4.8073549220576	3.71149490665009	5.3110671022556
BCL2L11	5.32616035660703	5.84650514447907	5.63386811917758	5.30335604439151	5.26376696204179	5.38806958677293	5.32132086990405	4.87954943779052	4.75369360219655	5.01398843270265	4.95082157967482	4.92782098360004	4.99122633270245	5.36160639114458	5.76562975484595	5.25111385141553	5.34425233314109	4.30786075825053	5.76518353347165	6.18077353288094	5.60770482222852	5.90896013293283	6.29127288374016	4.72859484030944	5.16363822731526	5.15451261952348	5.35778732628186	5.25165619610649	5.15366904130279	5.24858803896371	5.41954752462524	6.00537790067645	5.5963562765148	5.90096599800076	6.03855748126337	5.56295655904611	6.1981814347865	5.57042642964834	5.54766105215069	5.61117591734704	5.06173655418631	5.70544662089181	5.20524154127499	5.66672854392635	5.24569526618128	4.38197959560435	5.07546824776082	5.83160517671078	5.10810024622082
SH2B3	4.76022094646651	6.6667565918848	5.22110372536788	5.53294028837287	5.10013667128545	5.18982455888002	6.04439411935845	6.11270013274936	5.67525138605026	5.41278152533848	4.96347412397489	5.64961545906341	6.10013667128545	5.3327079336406	5.20945336562895	6.76155123244448	6.12101540096137	5.1333991254172	5.42290574261218	4.39917109381982	5.05311133645956	5.4093909361377	5.62058641045188	4.52356195605701	6.80348537559595	4.14567745519564	5.86294724802092	5.38887833881199	5.2667865406949	5.26303440583379	5.89965902637744	5.55151601762801	5.70043971814109	4.55458885167764	4.66106547980695	4.877744249949	5.10852445677817	5.29278174922785	5.38887833881199	5.10852445677817	5.27426166125705	4.70597790168252	5.52356195605701	5.55458885167764	5.32912359629157	5.43629511983936	7.33181268381921	5.23266075679027	7.44708322620965
CDH4	3.36143400327802	4.6725050328224	3.88436701787113	3.56403118874302	3.38629107760605	3.46315196126799	3.16240914101795	3.33675464702137	1.81650922349883	3.28255196216186	4.85573282975257	2.88537653192371	3.20451257383636	5.45440212104006	3.80567230615104	4.17193521749399	4.60479135261881	2.88094928972523	4.08132404103155	3.23639719383043	3.52610877040015	4.15066027379357	5.03379116527945	3.22488077191288	2.8772620326029	3.68154788625633	5.00608382819757	3.11294753365781	4.29052521804193	2.85521225107574	3.93677968770065	3.09342836368773	3.65785904180173	3.85200977559841	3.67669151930238	3.5992394632761	5.5896185712286	4.02755235350102	5.47067155743779	4.95157700621239	4.28525308108935	4.67312387478182	4.310431152463	3.99988613116321	3.35084689138406	3.19623599034412	3.63421915450704	4.05829585196704	3.88526205048799
GNE	9.31356331136435	8.6242471458362	8.76851518019424	8.96520709119934	9.34806418472904	9.06689644313624	8.88417051910844	9.23983716874035	8.88874324889826	9.11582397743624	8.1333991254172	9.89784545600551	9.30583375751525	9.33360262826828	9.319672120947	8.25029841790633	8.05093696522523	9.09592441999854	9.33829069364826	9.25644459647344	8.50541460934675	9.17192735435346	8.96549571679616	8.86943961853158	7.69696752623429	7.9242186797485	7.71287086768991	9.25266543245025	8.87682387030637	8.97297978606629	8.36194377373524	9.66195619727729	8.49225378930292	8.48623167798101	8.59693514238723	8.30651744524982	8.55228483994351	8.22881869049588	8.31560245663795	8.49225378930292	8.35402893805439	8.36806987653208	8.2592724870376	8.18487534290828	9.59581691855585	8.52669484554198	7.9692426044345	8.43087066354815	7.60436789989375
HCN4	3.09688587169834	4.89711044719336	4.08270476015991	3.4461955129567	2.59767379916111	2.87261866606487	3.95254304938089	4.34604618771379	2.39408182851888	2.7510379780229	3.82315334450477	4.3291057413759	3.11479396137033	4.28188413922602	2.95416628489121	3.11642629589019	3.48623145360107	3.50628433675153	5.6594408479529	3.41733032895086	2.96536866878144	4.08875960129891	4.15970058342916	3.60599280313761	2.62320404362319	3.67232549457422	4.48760872852151	3.3370608163162	4.7679778663504	4.05765190307606	3.48115882747115	2.4351823597917	2.97895729931649	2.87503524293285	3.90419252532805	3.97242922290377	3.37744375108173	4.93360847636587	5.63796039237528	3.51693172593314	4.37022769849449	3.25800757350183	3.12548078676661	3.81758697333746	3.60037575441777	1.50896095399863	3.94740888165397	3.03175147115308	3.31729663422288
INSL5	2.92599941855622	2.43295940727611	1.20163386116965	1.58496250072116	1.0703893278914	0.137503523749935	3.26303440583379	0.678071905112638	3.52356195605701	2.60880924267552	2.26303440583379	1.67807190511264	1.20163386116965	2.8073549220576	0.37851162325373	2.84799690655495	1	0.765534746362977	3.70043971814109	1.63226821549951	1.84799690655495	3.08746284125034	3.56071495447448	1.37851162325373	3.01792190799726	1.37851162325373	4.66106547980695	1	2.32192809488736	-0.15200309344505	1.53605290024021	0.584962500721156	1.0703893278914	0.485426827170242	1.63226821549951	2.82781902461732	3.74416109557041	1.0703893278914	0.925999418556223	4.29278174922785	4.41278152533848	0.925999418556223	1.32192809488736	2.53605290024021	3.72246602447109	1	3.63226821549951	1.32192809488736	0.137503523749935
FRAT1	4.8073549220576	5.2364926183813	5.29278174922785	6.3037807481771	6.27426166125705	6.22689381357139	6.1106138055009	6.61765111942733	6.28909670241999	6.39231742277876	6.23457795978457	6.07895134139482	5.65248649491816	6.04657836662033	5.35402893805439	5.34340782229781	5.2364926183813	5.65248649491816	5.6409679104499	5.7279204545632	6.08321336824898	5.75488750216347	5.92837032301897	6.37851162325373	5.93073733756289	5.71424551766612	5.762880292917	5.66106547980695	6.74416109557041	5.79441586635011	6.19179950106508	5.60288440871842	5.19770815795585	5.43295940727611	6.5894638929561	5.73606362787181	5.83035674741922	6.58796498888268	7.14363830992204	6.16188768237689	6.73876783680019	6.34872815423108	5.62058641045188	5.77082904603249	5.38543103719352	5.45285896471381	5.52356195605701	4.69488019279919	4.67807190511264
TROAP	6.37298943973944	6.08316785929505	6.12179824658289	5.5530197093485	5.25829323423563	5.02315958011278	6.32042070805547	6.29719612891521	5.04192579384898	5.47697089012076	7.32730347082059	6.35923218926808	5.39941408904556	5.94572288463904	6.24319378295671	6.82873459385251	6.48327705885462	5.67435301341842	6.36959073582587	6.3041227899138	5.66113309345948	5.53961237764053	4.97610853248667	4.62869392134633	6.24769018903926	6.40278528857207	6.48595676021337	6.63109441447824	5.92582767843908	6.89112646211601	5.64685939129862	6.26314568913373	5.82762224061895	5.29302111967202	6.08536470261919	5.78874509896001	4.72463623827253	5.97607940537353	6.00302275386326	5.26807503061785	4.17059260678422	4.28833664625829	6.1346919313979	5.56344578616064	5.96090745441819	5.40317411335612	4.90655388819447	5.79431047552218	5.94037336905526
MED16	5.38031048401258	4.57257777035436	4.81601917354259	4.77213128712924	4.87764314893385	4.22227091273115	4.67957343996718	5.51966401895336	4.98196997294384	5.36729306035495	6.39628127442531	5.68632907651084	5.19673161744705	5.43397033421535	5.23017008469141	5.2047729102471	6.01949881622283	5.21758914776883	5.50636658829188	5.11711710600744	4.64567422843341	4.80151102436869	4.77286261913033	4.34716244644691	5.47267276593956	5.85933544853179	5.79500826928531	5.37350448268223	5.23250056933813	5.72796382689353	5.25864870811198	4.67283881583368	5.25117053193043	4.95202659356378	5.30130434066812	5.28973125714737	5.43008483282694	5.43180458540247	5.7732455546846	5.54330454907327	5.41137590651278	5.34992171757263	5.38305444059434	5.48301345622697	4.41682745229292	6.13878431810119	4.27785155215641	4.71743024213575	4.75464179908086
PIGK	5.87036969424495	6.42474457181071	5.27435944789549	5.15215322042112	4.65783933490124	6.10492607477739	5.94886244543343	5.54276119746763	6.16038260585101	5.65385571608479	4.9286804771232	5.95556523762687	4.99649647029004	5.98695760925993	6.17949559486668	6.2794971480025	5.94791108179433	4.86880420528684	5.54494486150324	4.49988618789595	5.10182969485372	4.478397006365	4.87155277279074	6.05293135045642	5.9267338013054	5.72629650517571	6.04381134103426	4.79805507622507	6.73760300659586	6.19951911836048	6.42743026681722	5.90996384735771	5.46831659753253	5.03982747591982	5.29118136086286	5.47826237373894	6.26912541670243	6.70751745277683	5.11840543976185	5.44684815555264	6.23936536055192	5.35183115191411	5.77178607659177	6.21232048894013	4.55421270503149	6.15634026861712	4.99365950836143	4.41073831389031	6.12388723917722
CASC11	3.18586654531133	1.32192809488736	3.10433665981474	1.84799690655495	-0.15200309344505	-1	-0.15200309344505	1.0703893278914	0.37851162325373	-0.736965594166206	2.40599235967584	0.37851162325373	0.137503523749935	0.137503523749935	2.32192809488736	2.58496250072116	0.485426827170242	-1.32192809488736	1.13750352374994	2.26303440583379	0.485426827170242	0	0.37851162325373	1.0703893278914	0.925999418556223	0.584962500721156	3.29278174922785	3.26303440583379	4.40599235967584	-0.321928094887362	0.678071905112638	-0.15200309344505	-1.32192809488736	1.20163386116965	0.765534746362977	0.485426827170242	3.68929916053589	4.28540221886225	2.20163386116965	0.584962500721156	4.33628338786443	3.16992500144231	4.04439411935845	1.0703893278914	1	2.90689059560852	0.137503523749935	0.584962500721156	1.72246602447109
ARHGEF33	2.26303440583379	3.47248777146274	3.82781902461732	2.98185265328974	3.39231742277876	3.24792751344359	3.72246602447109	3.51096191927738	3.47248777146274	2.98185265328974	4.44625622988956	3.0703893278914	2.10433665981474	3.23266075679027	0.37851162325373	1.58496250072116	3.15380533607904	2.16992500144231	5.03121873061072	3.75488750216347	3.73335434061383	3.84799690655495	4.06177619758669	3.27798474729977	4	2.03562390973072	4.6667565918848	0	1.8073549220576	3.4594316186373	1.26303440583379	2.16992500144231	3.20163386116965	3.71149490665009	4.25550073314839	3.30742852519225	4.21723071622067	4.67807190511264	3.68929916053589	3.82781902461732	4.54843662469604	3.32192809488736	3.75488750216347	3.8972404255748	4.4262647547021	3.20163386116965	1.37851162325373	0.765534746362977	2.53605290024021
CMC4	7.05264326160111	7.63288516207487	7.53869077172982	6.76838586835248	6.83944089241466	7.43561139926992	5.58889662238783	6.26256952072327	6.77755217519136	6.36484754273166	8.10055434455084	6.94664365431952	7.43215498791196	7.08254692456836	8.9447363850588	7.08126332687553	7.0567978377934	7.37752853991501	7.13739945110418	6.49864708602302	7.79853903056732	7.80039783249523	6.49535248079602	6.67977939019247	7.47746346300914	7.2376323914533	7.42062810942515	6.26387044477744	6.61977092328434	7.24725718313078	6.48806634117659	7.54715948356475	7.65125038656304	6.7354133097727	7.28065441557566	7.29092981311675	7.05914611651349	6.14665247666345	6.81358795106684	6.82305432075305	6.8991548912273	6.6171205679783	7.57134472190987	7.1239489262338	6.75295848698309	7.33121541819167	7.01003898630491	7.4569556598265	7.32868658187908
SMKR1	6.66249036391378	6.40258575823259	6.55458885167764	6.83794324189103	5.66391384211598	5.75221336786514	5.66106547980695	5.18189764310839	6.5909612413426	4.82781902461732	6.29094040240368	7.26397335480341	6.69905184401685	5.99774402605963	6.22110372536788	5.24792751344359	6.33449676839042	7.11165734626313	4.85299758761332	5.72519581722666	7.3931759143488	6.4245862262511	6.65535182861255	6.19377174339668	6.74281466986289	6.94368695159709	7.94836723158468	6.93545974780529	6.78920757534734	6.30742852519225	5.74146698640115	6.81634370528486	7.20359271420771	6.88264304936184	7.33539035469393	7.09697863637054	6.59245703726808	6.11894107272351	7.30833903013941	7.00786824333334	6.03782146543497	6.48058827023386	7.22496636500027	6.74146698640115	7.37851162325373	7.01122725542325	6.55151601762801	6.09592441999854	6.78920757534734
TIMM23	1.32192809488736	3.41953889151378	1.88752527074159	0.263034405833794	3.23266075679027	0.485426827170242	1.0703893278914	2.23266075679027	2.96347412397489	1.0703893278914	1.84799690655495	2.94485844580754	1.26303440583379	0.765534746362977	0.84799690655495	0.765534746362977	2.78659636189081	2.13750352374994	2	2	0.485426827170242	2.0703893278914	0.37851162325373	2.78659636189081	-0.736965594166206	0.37851162325373	3.26303440583379	1.20163386116965	3.49825086752783	2.53605290024021	0.485426827170242	2.86789646399265	-0.321928094887362	0.263034405833794	3.0703893278914	1.58496250072116	3.0703893278914	2.90689059560852	4.0703893278914	0.263034405833794	4.20163386116965	2.70043971814109	4.28540221886225	3.82781902461732	3.98185265328974	3.21723071622067	3.15380533607904	2.63226821549951	3.67807190511264
NBPF20	6.97891378041687	7.32970921568209	6.43980693987779	5.78122854750549	3.89395127969572	4.90998574014455	4.77832966045199	5.20651774929406	5.23092387397053	5.41845517450508	3.98669083748569	4.16939047194735	5.71258696668932	5.91758110434671	5.7854306738245	4.85030655428373	6.09229822224397	6.56102572385694	5.89678743074554	5.2823891344397	6.62910781127131	5.7522208166602	5.80606565000672	5.80153496427967	7.15253353611433	7.10856384876187	6.52994006630094	6.07643077574512	5.23496333271497	4.24586643336665	3.8084581812894	6.33297992722684	7.54942953775445	5.78240104043787	4.72463623827253	6.67250853757974	6.57166529742121	5.28909198404505	5.35912943321087	4.00962855934054	4.67427556278689	4.88193814269536	7.07322666276455	6.37966323557207	5.65397037746494	6.5253817769787	6.29041898959345	6.55068091853856	5.96257692083945
ERVMER34-1	5.0746766862945	3.49825086752783	3.79701297783614	2.53605290024021	0.765534746362977	1.92599941855622	2.70043971814109	2.0703893278914	3.24792751344359	0.37851162325373	3.41953889151378	2.65535182861255	4.60880924267552	2.74416109557041	2.92599941855622	3.16992500144231	1.26303440583379	3.93545974780529	2.96347412397489	1.58496250072116	3.58496250072116	0.137503523749935	0.37851162325373	1.26303440583379	3.49825086752783	2.51096191927738	3.98185265328974	1.76553474636298	1.43295940727611	-0.514573172829758	0.137503523749935	3.53605290024021	3.18586654531133	2.72246602447109	3.16992500144231	6.84674402324487	3.60880924267552	0.485426827170242	3.64385618977472	1.96347412397489	1	3.6667565918848	1	2.72246602447109	3.05311133645956	-0.514573172829758	3.93545974780529	-0.15200309344505	3.08746284125034
TMEM239	4.62925946235565	4.43542893218188	3.55300661881106	3.47529252841725	4.14767784644584	3.60633330232752	4.27917208784627	3.58043993091965	2.72971580931865	4.1018942266543	3.73135337533508	4.21731411381836	4.02926648510081	2.69478340588136	3.48358430376631	3.92587452070803	3.27298418455265	3.88230312155483	3.92662358362108	3.06762377490478	3.39067985676233	5.08210778720128	4.9187272419986	3.84492911815962	4.30731811767379	4.23471915990382	3.94009786447155	4.03088809879335	3.44113810792684	4.11489008336666	4.14747116648059	3.32767591430628	3.3073549220576	4.70314502747042	4.46728773627284	4.09998337117809	4.38910428819904	5.35314439691889	5.49522928253686	5.09024053990826	3.35132877169546	4.68403493826604	4.6022855721246	4.93601420403585	4.80040247749474	4.51907540513469	4.28089217654092	3.83808432986183	3.98863996174996
TMEM225B	4.63807383718072	4.45285896471381	4.74416109557041	4.36457243229586	4.29278174922785	4.16992500144231	3.68929916053589	4.66106547980695	5.2364926183813	4.4594316186373	5.24792751344359	4.49825086752783	4.53605290024021	4.75488750216347	4.57893871309339	4.60288440871842	5.12101540096137	5.1168637576909	4.16188768237689	4.36457243229586	4.23266075679027	5.27052894238072	4.37851162325373	4.68369645430652	4.877744249949	5.10433665981474	4.93545974780529	4.57893871309339	4.43962313755712	3.47248777146274	3.77610398807316	4.78659636189081	2.67807190511264	4.39231742277876	4.23266075679027	3.85798099512757	2.88752527074159	4.09592441999854	5.38887833881199	3.68929916053589	3.97269265400426	3.96347412397489	4.20163386116965	4.45285896471381	3.67807190511264	4.76553474636298	3.54843662469604	1.58496250072116	4.71699089440494
ZNF605	4.06823925917459	5.32719270728557	3.14574652662964	3.3867344639526	3.32163949815599	3.0995416847552	2.31175787074528	3.01395299828494	3.6315172029169	4.0869634659999	3.6607836880177	2.28765616534372	2.79007274221169	4.36194990483989	1.82996227920119	5.06283588169629	3.15725763558756	4.16858793429315	4.96976756972743	4.74976351210755	4.81113575124104	3.11296520558553	5.28606587569333	3.65644147764218	5.6214709240109	4.21647970363805	4.20367637557002	5.42480028741874	5.09067553209442	3.60160057815831	5.44759449867645	3.86194990483989	3.53733834314725	4.24884609690632	4.70490759791024	5.39276710246944	4.07685200983377	4.4461955129567	5.4543614282768	3.29697564197421	4.45614529167555	4.26021112426322	4.2302484261472	5.27736156942451	5.19838800539376	2.09846086691017	3.04891072758557	4.89824696471292	3.78477592554181
ZNF783	6.4852866441796	6.72513201620866	5.50408823928726	6.35817395765407	6.32122330976003	5.67687115531485	5.51154449013606	6.45359462382606	6.28770344170976	6.51595396356369	7.35991097474574	6.40429710283996	6.55643068574555	6.52844584418142	6.31308265995225	6.27248221639462	6.22946729098302	6.10683160062186	6.76976117386049	6.06172123247922	6.23692389005716	6.13178131991031	5.94327507366217	5.91905043520623	6.81122727306012	7.19690402726643	6.87427464271708	6.78007684024656	6.64607884043406	6.40911432495949	6.16193552147843	5.74446985990184	5.82978614746537	5.40038120841217	6.09417387913489	6.45446179397775	6.2423107635493	6.11893061887695	6.53920885082367	6.04227133682096	6.13757629290352	5.69328154563858	6.95969797620969	6.41054416982929	7.52897344579997	7.1405031597871	5.66034387289887	6.4981263976499	6.37245369980973
ZNF587B	6.40599235967584	6.456149034648	5.62935662007961	6.67525138605026	7.65963918701565	6.76686014382955	6.69627208392586	7.15076274435542	6.32012359804061	6.74685018309805	7.14669594803066	7	7.00112666545428	7.42710328715284	7.09908476089186	7.06285565520599	7.31831684133498	6.01792190799726	6.65248649491816	6.84297883178833	6.43295940727611	5.00450139223494	6.3327079336406	7.07574653806091	6.53760669149529	5.99095486039699	6.9898202201176	7.33539035469393	7.65963918701565	7.15076274435542	6.45121111183233	7.12412131182919	6.24982454861618	6.16591193893569	5.33628338786443	6.30012372456901	5.81249822533356	6.0746766862945	6.69488019279919	6.64529816394863	6.86046625851717	6.31650781910311	6.37677657188298	6.5713734359732	7.12308675098106	6.18388345903223	6.34695688937888	6.76022094646651	5.28169825009883
CDH5	6.13134253912326	6.55305325276641	6.27426166125705	6.70182625841205	5.24412594328373	5.51727569320958	5.67525138605026	6.84799690655495	6.11478344724985	5.87282875953489	5.82781902461732	5.93781516880342	6.27984269352035	6.40769264866568	6.65391987311942	7.51806297565252	8.14414836650889	5.30012372456901	5.88996019965864	5.93781516880342	5.95884267524324	5.82273014794452	5.04875931191986	4.28540221886225	6.32373033752135	3.96347412397489	6.64673869830785	5.69488019279919	5.00450139223494	5.77082904603249	6.40769264866568	5.85798099512757	5.94485844580754	6.4245862262511	5.47897180503294	6.61765111942733	5.94251450533924	5.82781902461732	6.35579154675365	4.43295940727611	5.02680005934372	5.74146698640115	6.1168637576909	6.1168637576909	5.90448409790142	6.12928301694497	6.10013667128545	6.01122725542325	6.47897180503294
PET117	5.61973959734958	5.48182375720063	5.54331360760892	5.35471425068417	5.60377563204209	6.26994774168286	5.88561266819547	5.79419804166458	5.79702231149969	5.45737941947093	4.79186107581576	5.5714141122731	5.72004785864664	5.83568870818105	5.0355702679742	5.51494727483167	5.1765182617478	5.36546854530407	6.31876527576265	5.50060556495223	5.33450452180809	5.42951887761402	5.75490234455234	5.26305397337222	6.24023607359437	6.57177292142918	6.04258849258226	5.25583679990922	6.67705718202973	6.12548226668303	6.397189655557	6.25928232203003	5.74930245737381	5.80107568601549	6.26626075943098	5.79492620849351	6.26971270679042	6.17817646298627	5.98526507514748	6.37768061306781	4.80632368882916	5.02039143290304	5.59422024448758	5.9964974834259	6.66255151814286	5.9459905555692	5.91214924046477	6.44114575122279	6.33062851523776
TRPC5OS	0.37851162325373	3.83794324189103	2.60880924267552	2.51096191927738	1.96347412397489	3.13750352374994	2.56071495447448	0.137503523749935	1.76553474636298	2.74416109557041	1.32192809488736	2.92599941855622	2.16992500144231	2.35049724708413	-0.514573172829758	0.37851162325373	0.485426827170242	2.40599235967584	4.47897180503294	3.20163386116965	2.74416109557041	3.78659636189081	2.48542682717024	1.76553474636298	3.20163386116965	4.0703893278914	4.66106547980695	0.263034405833794	3.4594316186373	2.96347412397489	1.58496250072116	3.16992500144231	2.78659636189081	1.32192809488736	3.67807190511264	3.85798099512757	4.22496636500027	-0.736965594166206	2.32192809488736	3.18586654531133	4.57288966842058	3.16992500144231	1.26303440583379	-0.321928094887362	3.05311133645956	1.48542682717024	4.28540221886225	2.90689059560852	2.74416109557041
CHAF1A	5.07512888340429	5.26621514574524	5.1009226569653	5.19334650884866	5.45872176402983	5.03681216419199	5.75378419843545	5.62524127874894	4.37676958193562	4.40666990797391	5.67935083881214	5.85192307685977	5.20598414057406	5.67222560570156	5.61993456887059	6.00556353234828	5.19770591290409	4.90688228558935	5.50982618257236	5.44419998672484	4.47368587625862	5.38005217068852	5.50833015635729	4.53884876792091	5.31210155460519	4.91471241567893	7.09661886302486	5.06786537603065	4.85259093422189	5.36549721424714	4.77156861692301	5.31630147270844	5.52472293081525	4.20789673791281	5.60294828160307	4.74730267294209	4.29463725110412	5.7245075192082	5.82593869275372	5.61383947366711	4.98966353444193	4.77954845389089	5.17230038575411	5.30924068902402	4.81832418650828	3.92112524800827	5.03147306140933	4.74742242577247	5.56418672757645
PARP2	8.10353120178209	8.11895781332774	8.23059712762725	8.12112400047968	8.80271463331399	7.72821850525863	8.49439227793326	8.68822478139281	8.50769166240901	8.24672687605116	8.49003579310367	8.71854344478346	8.21096607777803	7.86253761679488	7.51579333467593	8.27325625379619	8.77599575020147	7.95331349949845	8.26204818812198	7.88786897630737	7.84103903182555	7.7743051126048	7.6309172155313	8.14250135395127	8.0134275521765	8.28634940752271	8.40718749886533	8.2766061610144	8.08418939774248	8.64688650217633	8.85005593162539	8.09044755231736	7.93754151366648	7.66945268210171	7.94429336776518	7.8658149484338	7.94336509530617	8.14759127699637	8.07889232808818	8.14539227423359	8.09771570167443	8.12327076521179	7.68960564996573	7.76600882929668	7.29861354676344	8.10597011891485	7.81754623585941	7.98864311241889	7.7915122243872
ZBED6	3.89182654319504	4.18773695630767	4.06050770048068	3.42174071271623	3.19046859746391	3.1315172029169	3.3636198887424	3.64960400919364	3.50443838419713	4.60871230690699	4.4563698356526	3.44910417625436	3.17436407711554	3.19650212844916	3.30683948972382	2.72428531300277	3.33677821199507	2.84297007422299	3.46501382044087	3.50247537997552	3.81842104793308	3.98709255853853	4.24190788863213	3.56050770048068	3.31095267275971	4.19193852998905	4.16858793429315	3.58676361906125	3.00449439161363	2.56649402131372	2.76818189619773	3.04542671522556	3.43456555982215	3.99587428898503	2.87100310543337	3.72572920489292	3.07527983828769	3.75907084013638	4.02693579641587	2.97895729931649	3.30499564760634	2.31321956834866	3.88054288593455	3.50561362771163	2.9284928448911	1.89590703558091	4.32372921322746	3.24912543376391	3.95704304850636
PARP3	4.93073733756289	5.62935662007961	5.58796498888268	4.51096191927738	5.25550073314839	4.33628338786443	5.19377174339668	5.27052894238072	4.82781902461732	5.7839804136838	4.51727569320958	5.16188768237689	4.62058641045188	2.0703893278914	4.71699089440494	4.21723071622067	4.49185309632967	5.22110372536788	5.68929916053589	2.4594316186373	2.70043971814109	5.23266075679027	3.76553474636298	4.29278174922785	4.97727992349992	4.25550073314839	5.00898878322726	4.93545974780529	4.52356195605701	5.49505552836802	5.15785216914174	3.76553474636298	3.84799690655495	3.12101540096137	5.45285896471381	5.32553033156756	4.83289001416474	4.37155886261196	4.77082904603249	5.07895134139482	5.29278174922785	4.73876783680019	5.57591736111815	5.37851162325373	4.14567745519564	4.63807383718072	3.65535182861255	2.78659636189081	4.49825086752783
CDH6	2.94908939591958	4.27447675621489	2.17902643930114	2.48316961171849	4.56665910138713	5.53634260207332	5.04232356439149	4.10534387416416	4.93029512017498	3.69109557504088	4.71420956765289	3.33518133312495	2.73175979519533	4.93020677399401	2.32616877205643	4.87601352155264	4.45725937684534	2.74446470646106	3.51186868028074	2.85364005088285	3.37139711062112	2.91146965078094	4.83940083295957	2.82489038029587	4.47033926097325	2.81552800434814	3.54403980393456	3.53649585052545	4.59995652471116	4.72947047387794	5.31969644844973	3.75704100297885	3.06144413646873	2.79773787438964	6.58136261810218	2.53673441382508	2.93933044932529	4.92176337650334	5.78209684622496	4.15173729047549	3.22916630513231	5.39103279691087	3.66311379891394	2.86398800515796	3.46187570905989	3.26400606240191	4.7339434615081	3.79203752753356	3.10366775310978
TOM1L1	7.27770318550891	6.27550202153037	6.23336326106125	6.56998348132123	4.1812349443751	4.67561318318433	4.02506036519271	3.90006167641326	4.84297007422299	4.79349493273272	3.6319397437005	4.34485924384171	7.42696834948899	7.86189299019117	7.79707393614483	6.98604294979242	6.98829101137324	6.90106984426852	6.86209810177654	7.22852432065201	5.12890605118772	3.57786449862438	6.43106100864969	5.18932083401356	6.91676823596835	6.88382739911867	7.54186971056809	6.55441412661459	4.73721802162613	4.8007739805778	4.84297007422299	7.60507539197453	6.75399763789876	5.49185309632967	4.16168503453063	6.86445980857075	6.67900138819447	4.74842688869402	5.1177558366415	4.94227606699362	5.37046378015931	4.2184806689168	6.0670414666704	6.99188871754992	7.79613069325942	6.00421431103529	7.91425272158405	6.47667445726525	6.69290356970155
HMGXB4	7.72201566270676	8.00534315906432	7.76410433772406	8.06229381595267	8.4350673521462	8.36074627682685	8.67812010164039	8.80365995483066	8.05904916777136	8.53128218277707	8.90557331003976	8.67461711286098	8.54145362341762	8.00754688216073	8.47927975601554	8.15937792919691	7.73314802448979	7.85472286682383	7.31507382700408	8.26707976804519	7.88171512438877	7.6019943762752	8.1757215489138	7.93515875762373	7.57930681629265	8.74915816147213	7.56220506447552	8.59686672065906	8.48280625177862	8.77141074623851	8.68008490240691	8.34614428500368	8.52881080625369	7.50771406010868	8.51134753500297	7.57817527691575	7.54348565318847	8.71236584975068	8.15774577302129	8.43894633904124	8.18131695896614	7.99764994747842	7.60977561584901	7.61999967324476	8.51757207217333	7.44486010918446	7.10886527772495	7.86607629152273	8.48122209445206
IGLL5	3.79701297783614	4.53605290024021	1.53605290024021	1.8073549220576	3.78659636189081	1.76553474636298	3.74416109557041	4.71699089440494	3.62058641045188	5.92837032301897	4.28540221886225	3.13750352374994	4.22496636500027	3.62058641045188	3.86789646399265	4.30742852519225	4	2	5.85049941375812	1.96347412397489	3.57288966842058	2.0703893278914	3.40599235967584	4.24031432933371	3.73335434061383	2.94485844580754	4.23266075679027	2.26303440583379	4.30742852519225	3.52356195605701	4	3.37851162325373	2.03562390973072	2.23266075679027	3.91647664443772	4.12928301694497	3.48542682717024	4.30742852519225	4.81762325751143	3.8073549220576	5.85798099512757	4.22496636500027	4.32912359629157	2.53605290024021	2.10433665981474	3.98185265328974	9.30423722501714	3.23266075679027	5.23266075679027
TOM1	3.6667565918848	4.69488019279919	4.32912359629157	3.84799690655495	4.83794324189103	4.93073733756289	4.08746284125034	4.40599235967584	3.95419631038688	5.02680005934372	5.27798474729977	4.43962313755712	4.44625622988956	5.1333991254172	5.3819754785573	4.86789646399265	5.28540221886225	4.84297883178833	3.71149490665009	3.63226821549951	4.27052894238072	4.66106547980695	4.26303440583379	4.05311133645956	4.00898878322726	4.56071495447448	5.69766263347052	4.88264304936184	5.22881869049588	5.18189764310839	5.7839804136838	5.04001567884788	4.86294724802092	2.35049724708413	4.98185265328974	4.43962313755712	4.68369645430652	5.0574502721839	3.15380533607904	5.2667865406949	5.35755200461808	5.44625622988956	4.61470984411521	4.94016675048282	3.39231742277876	4.21723071622067	3.90689059560852	4.20163386116965	4.68369645430652
SH2D3C	4.41955253265172	2.56981869097215	4.45822786745317	4.18902017608823	3.62056082549453	3.49042292139119	3.39305422512905	4.17620956617799	3.21615514767577	3.46298813863349	4.90217882935603	4.68943825599239	4.02276263108818	3.7959980458135	4.67720369869747	5.73413791722526	4.42820646356466	4.61914429485125	4.18165867355156	3.24998440172137	3.43306933946243	4.74911139267624	4.73906943171019	4.88411973792399	4.73156063909026	3.24031283348441	5.75288589358589	4.05443122502685	4.37601615645731	2.29585800320521	3.68980763794999	4.51547024936083	3.67536716657438	2.25164252548971	3.85529487842413	2.79742196567859	5.90604819705413	2.72059564399955	4.84602032685867	3.91443065107821	3.28622421296449	3.7969580019697	3.26076244348764	3.30003735432582	4.58825943667464	2.71852911376563	2.76348094518759	2.31735131573725	4.00053566370324
SH2D3A	3.18994908176235	2.85132877169546	1.83903595255632	2.29965889684911	1.93295940727611	2.55048882386241	1.94376263537079	2.88223677549633	1.61325426490434	4.17967712362603	3.32437651649479	3.93240259712075	3.49644085162839	1.8333782959424	1.98173706198744	2.33677821199507	3.51073986370523	3.13301844699766	3.23494298813723	3.50247537997552	3.72581162577057	2.38197133022362	2.50896095399863	2.6555335511278	3.41751989949738	3.09747689796692	1.35574745332504	3.74206906560083	2.72180332573781	2.33903595255632	2.16384368208802	2.20435593051471	3.3639602272816	3.61412074851657	2.89408182851888	3.06536249555944	3.24392001691153	2.96204994282037	2.23851482650653	2.35986552837493	4.11248318250014	2.46725825079304	4.99116882756863	2.92174071271623	2.60394642582067	1.74912543376391	3.7856867179866	2.5248153838623	4.42183492645899
MAMLD1	4.03562390973072	5.82527683005487	7.23553560671046	3.79701297783614	6.91169158187234	4.62643913669732	4.53605290024021	6.1168637576909	6.18388345903223	5.90689059560852	6.13134253912326	4.85798099512757	4.85798099512757	5.7839804136838	6.88264304936184	6.32912359629157	5.79701297783614	5.97269265400426	5	5.25927248703759	5.41278152533848	5.10433665981474	6.94836723158468	4.4594316186373	6.70043971814109	9.12747852009822	4.33628338786443	7.40087943628218	6.41953889151378	6.25927248703759	7.46270675067016	5.24792751344359	8.50660511556825	7.57969306345875	7.3264294871223	5.04001567884788	6.59544398458948	6.21529030565123	4.83794324189103	6.0574502721839	6.7279204545632	5.96578428466209	4.94953493301701	6.05528243550119	3.95419631038688	6.47897180503294	5.456149034648	7.22689381357139	4.64961545906341
CST8	0.765534746362977	1.26303440583379	0.584962500721156	2.10433665981474	0.584962500721156	0.263034405833794	0.84799690655495	1.8073549220576	0.925999418556223	0.584962500721156	1.67807190511264	1	0.263034405833794	0.137503523749935	0.925999418556223	1.67807190511264	0.584962500721156	0.37851162325373	2.48542682717024	1.13750352374994	0.263034405833794	3	1.84799690655495	0.84799690655495	1.0703893278914	0.263034405833794	2	1.13750352374994	2.37851162325373	0.765534746362977	1.53605290024021	1.13750352374994	1.20163386116965	-0.15200309344505	0.584962500721156	0.263034405833794	2.40599235967584	0.84799690655495	1.76553474636298	0.925999418556223	1.53605290024021	0.925999418556223	2.65535182861255	1.20163386116965	1.20163386116965	1.67807190511264	1	0.37851162325373	1.58496250072116
RANBP9	6.68596033477392	6.53897073302499	6.74015534469804	6.91085351772553	7.56133998646924	7.11225542051802	7.43379837009252	7.46750099103639	7.35580524328495	7.27774367373562	6.12390064317078	7.22223920667858	6.6633555803749	6.37112520236773	6.44231046469441	7.0428582648675	6.17540529058109	6.66338836193255	7.36348531090393	7.49316562452786	7.30341012642908	6.67200528207216	7.54984256739488	7.26996463845617	6.78142658453226	8.49406544816072	7.18306825529531	7.15169810289326	6.00061409979686	6.09452421224275	6.83390551103381	7.12261614535729	8.74561987652594	6.75220467820145	7.56063314158828	6.21463443307906	6.37209944118407	7.06223839229736	6.61205480902238	6.83511747446793	7.15833302912012	5.85010061797596	6.38183149350901	6.33730753780505	7.43165260810358	4.86715803744563	7.21530881024325	7.63670049600409	6.07396352720474
DNAJB6	7.34074028063018	7.21140163741847	6.65105169117893	8.00898878322725	6.90689059560852	6.26865895502767	6.82654848729092	7.03562390973072	6.96116025813664	6.70182625841205	7.5438051759644	7.04875931191986	8.08799314636232	6.32553033156756	8.33002051583608	7.88996019965864	7.81378119121704	7.22689381357139	6.95535930524299	6.95884267524324	7.5274770060604	6.62351574149055	6.03562390973072	7.22207035524718	7.44294349584873	6.20163386116965	7.36457243229586	6.69627208392586	7.38887833881199	8.40556697413807	8.56605403817109	7.71561885907482	7.78463484555752	8.21091481607392	6.62643913669732	6.81506301719287	6.71011763204345	6.27984269352035	5.97498811199193	5.9518675043269	6.06608919045777	6.17791779219584	7.20750245925879	6.12308675098106	7.5453506448223	7.28169825009883	7.80219321694183	7.30103884990315	7.40429006444484
CDH7	3.3618475352207	0.686476048955915	1.98173706198744	1.4648954988593	0.758007573501832	1.01781195486536	1.22971580931865	-0.821928094887362	0	2.12925946235565	1.47895729931649	0.588161386320232	2.3032211140658	2.03733834314725	3.81943514312306	4.07882504843086	0.30203566183443	2.11824630919065	0.0142845760983854	4.87771086736712	1.13750352374994	0.30203566183443	3.5351946639457	2.79607900106268	0.970553155473216	3.30809061566594	1.01428457609839	2.22445047557256	2.11055186268394	1.23624388573137	0.905735515264918	5.18602441263639	1.67099287361431	-0.236965594166206	2.03947567069741	3.20774413552485	1.10394642582067	3.93930137075952	4.18368553282426	-1.41825063385856	1.83621267098575	1.71647970363805	0.558847521334877	2.13376789903437	1.74271341358512	2.53369028900953	0.311465175460088	-0.0523486893333466	1.29248125036058
SLC17A4	2.35132877169546	0.485426827170242	1.0351946639457	3.34548786917164	1.79846757119362	1.09924707681954	2.54457956595562	2.37369369982636	2.22544065763668	1.20299617983792	2.69615871138938	1.48173706198744	1.73233413350172	1.6667118668626	-0.405483087804992	1.97709815519344	-0.431248238125032	0.625480786766609	3.44740888165397	3.55048882386241	0.75548095963869	0.780357477237239	1.87100310543337	2.39460378767367	2.59806744038258	2.68751971567346	1.8032211140658	3.16849870830251	1.95823832221886	-0.160964047443681	-0.0294468445267841	2.09806744038258	2.73233413350172	2.35684790742168	3.89117151702477	2.16921220739178	3.45344529780426	3.5561936879688	3.54933189094329	3.01693172593314	2.74351804001595	1.91441732473403	2.37019396623418	1.1667118668626	1.99275021515244	0.666711866862596	1.92499962973305	0.131517202916897	2.33053273990347
TEX48	1	0.678071905112638	0.37851162325373	1.37851162325373	1.13750352374994	1.13750352374994	3.40599235967584	1.63226821549951	0.37851162325373	1.20163386116965	1.8073549220576	1.13750352374994	3.97269265400426	3.73335434061383	4.22496636500027	1.67807190511264	3.20163386116965	1.13750352374994	4.14567745519564	2.40599235967584	1.88752527074159	1	0.84799690655495	1.0703893278914	2.65535182861255	0.263034405833794	2.56071495447448	1.48542682717024	4.40599235967584	4.02680005934372	2.23266075679027	1.76553474636298	2.88752527074159	1.48542682717024	3.4594316186373	1.92599941855622	1.43295940727611	2.96347412397489	3.21723071622067	2.03562390973072	4.50462039240355	3.41953889151378	3.30742852519225	3.29278174922785	1.84799690655495	2.92599941855622	0.485426827170242	0.584962500721156	3.15380533607904
INAFM2	6.20545089606013	6.21806946524209	6.83907777752444	6.94741551165586	6.77375937664788	6.96398525303308	7.25622549067197	6.76572972096222	7.32712976588092	6.74472329931129	6.52373579486056	8.07765519609638	5.32264908197432	5.82964565715031	5.51270822227209	6.19832914630839	5.88679215625976	6.23137893283018	5.84079930063037	6.37715147934196	6.3821683497317	6.29759493405307	6.17953159183915	6.78910849822232	5.78590001871866	6.5375991690699	5.64142548597604	6.81927452218017	6.8946445498312	7.43050224581318	7.49989916984405	6.88710938149767	6.24206402936565	5.44937626308242	6.56708639974281	6.55581563347068	6.24524996766774	6.41638568330089	6.58938766031033	6.21721898766017	6.60806068171738	7.34105618725709	5.89562215122825	6.19216253964462	5.52465882444325	6.26670745457722	5.94368647557339	6.60629074871748	6.02726146121619
UBE2Q2L	5.51727569320958	6.01569380710515	5.5453506448223	4.65535182861255	5.44294349584873	5.52042224852645	4.58496250072116	3.97269265400426	5.15785216914174	5.06177619758669	5.75755668893945	4.79181407116183	4.80219321694183	4.98641093525204	3.93545974780529	4.46597446450407	3.88752527074159	3.85798099512757	5.79181407116183	4.73876783680019	4.59693514238723	5.09592441999854	6.50620838930675	4.85798099512757	4.8972404255748	6.93191939010004	5.62643913669732	5.71973105674985	4.6724253419715	5.21723071622067	5.64673869830785	5.20163386116965	5.03562390973072	5.80219321694183	5.44625622988956	5.16992500144231	6.0746766862945	4.15380533607904	5.93781516880342	4.59693514238723	5.48864353985378	5.18982455888002	5.6724253419715	5.58796498888268	5	4.54225804976692	5.70873904135958	5.66959375118833	5.45285896471381
SPATA1	3.64385618977472	4.10433665981474	3.21723071622067	4.09592441999854	3.63226821549951	4.40599235967584	2.43295940727611	3	2.16992500144231	3.59693514238723	6.64673869830785	1.67807190511264	2.86789646399265	4.60880924267552	3.88752527074159	2.72246602447109	2.60880924267552	2.13750352374994	4.57288966842058	4.11270013274936	4.35755200461808	4.94485844580754	4.24792751344359	4.22496636500027	2.76553474636298	3.37851162325373	4.27798474729977	2.92599941855622	4.83794324189103	4.46597446450407	3.01792190799726	3.35049724708413	3.70043971814109	6.04657836662033	3.23266075679027	4.5909612413426	4.92124588858559	3.96347412397489	5.04001567884788	5.456149034648	4.62643913669732	4.38543103719352	4.32192809488736	4.8073549220576	2.43295940727611	3.35049724708413	2.70043971814109	3.30742852519225	2.60880924267552
CEBPZOS	5.24007386524645	4.54628511895673	5.36115861231213	4.19165729651084	5.11124843623872	4.97263638902127	5.03459755444396	5.47338569567242	5.23828006158835	5.22054460701798	4.84725747258777	5.2748259151465	5.91862393939612	5.20173486269546	4.88769279539426	4.70047577869285	4.28199301128197	4.86018119725311	5.54915179695196	5.72439038917005	5.5985709925025	5.03983116396757	5.5736776677089	5.08378562648239	5.05944705767218	6.05261023343527	5.86902819460814	5.94023387508129	5.3046605979758	6.40972914409597	5.40949350640489	5.26231053199616	5.63712167377633	6.01418748911213	6.15814813635277	6.3154305723065	6.64099895362583	6.88925075822111	7.29988933628547	7.33356561982332	6.80311431682683	6.25131441411994	5.68557615778495	5.68465006825017	6.39089150436093	5.88985851728756	5.69463613155251	5.53350500691989	5.84908780138175
MAGI2-AS3	6.04731759008448	6.21298088963627	6.21365390670298	5.85695210294667	5.88757844889903	5.72179877649138	6.23516642942832	5.70305651319945	6.90742051900242	6.78105107648492	7.20975758023162	6.1143694245576	6.33749054046261	6.10474749896813	5.67368257906963	6.21470553269535	5.79456584777451	5.24375992689986	4.59123940983953	5.4093713591731	5.92324531622036	5.50354480840369	6.07209263048382	5.74705413651246	5.28743198840588	6.05800104678313	3.61050832590668	5.78934995914488	7.50731581352602	7.13451964723177	7.61404399286355	6.42927840960614	5.86522286472006	5.96789096025784	6.60223668313039	5.92802477585407	5.74164947788832	6.53825925691646	6.01512792872804	6.50218409739456	6.484502474434	6.14236626836138	6.1998492162155	6.11860387396351	6.39363005144404	5.05262580872892	4.85469108524565	5.27330620249224	4.69569888374784
SMIM31	2.16992500144231	2.0703893278914	2.10433665981474	2.74416109557041	2.72246602447109	-1	2.16992500144231	0.137503523749935	1.67807190511264	-1	3.68929916053589	1.48542682717024	-1.32192809488736	-0.736965594166206	0.37851162325373	3.0703893278914	1.48542682717024	1.8073549220576	3.43295940727611	1.13750352374994	2.0703893278914	-1.32192809488736	-0.514573172829758	-0.321928094887362	2.78659636189081	1.37851162325373	2.90689059560852	2.53605290024021	3.16992500144231	2.48542682717024	1.8073549220576	2.32192809488736	-0.15200309344505	2.65535182861255	0.765534746362977	-1	4.12101540096137	3.99095486039699	2.88752527074159	2.84799690655495	3	2.86789646399265	3.37851162325373	2.76553474636298	3.03562390973072	2.43295940727611	1.96347412397489	-0.15200309344505	-1.32192809488736
PPP5D1	4.26537872873061	4.68402402190741	4.36904612981025	4.4811299035745	2.9388721249745	5.2166466629075	4.88309879865042	4.03412043065641	4.72776635889121	4.6604453924994	5.98314456979097	4.07596491486364	1.9648954988593	3.56875176187497	3.35091312920603	4.32824818527675	3.80551239865368	3.61905904134725	4.64898544618265	4.4693193292364	5.56640086608399	4.38251870411136	4.9813901769024	4.00005635307377	4.23510572869527	4.70300681283031	4.68243939868807	4.96675681314747	2.83959928528346	4.4031459154986	3.77282977001273	4.41303587358641	4.28597110494887	4.67822598511088	4.72329354265344	3.82516687692296	5.15520414535261	4.56309410526105	5.55332726861111	5.03119174593817	5.26981206077953	4.90508496883233	4.63573151395219	5.10711098317417	3.75401621373813	4.03599929037653	4.18353261470788	4.58616374582881	3.02731572439148
APELA	0.137503523749935	3.84799690655495	-0.15200309344505	0.765534746362977	-0.321928094887362	-2.32192809488736	-0.15200309344505	-1.73696559416621	-0.321928094887362	-1.73696559416621	0	-0.321928094887362	-0.514573172829758	-0.321928094887362	-0.514573172829758	-1.32192809488736	-1	-2.32192809488736	3.73335434061383	0.584962500721156	-1.73696559416621	0	0.37851162325373	-1.73696559416621	3.85798099512757	3.877744249949	1.63226821549951	-0.514573172829758	0.925999418556223	-0.321928094887362	-1.73696559416621	-1	3.58496250072116	2.78659636189081	1.8073549220576	-0.514573172829758	1.13750352374994	0.678071905112638	4.11270013274936	2.65535182861255	-0.321928094887362	2.20163386116965	1.63226821549951	2.43295940727611	-0.736965594166206	-0.15200309344505	3.85798099512757	4.94953493301701	2.23266075679027
LRRC72	3.83794324189103	3.35049724708413	3.60880924267552	3.81762325751143	2.94485844580754	2.35049724708413	2.40599235967584	3	0.678071905112638	3.29278174922785	3.71149490665009	2.98185265328974	3.75488750216347	2.65535182861255	1.84799690655495	2.4594316186373	3.20163386116965	0.137503523749935	4.63226821549951	2.82781902461732	3.52356195605701	2.96347412397489	3.30742852519225	2.32192809488736	3.29278174922785	4.24031432933371	4.35049724708413	3.08746284125034	1.8073549220576	2.16992500144231	1.72246602447109	3.65535182861255	0.485426827170242	4.19377174339668	3.94485844580754	3.49825086752783	1.96347412397489	4.17791779219584	1.63226821549951	3.83794324189103	1.0703893278914	3.30742852519225	4.10433665981474	3.08746284125034	1.26303440583379	2.43295940727611	4.23266075679027	1.96347412397489	0.765534746362977
SMIM25	1.43295940727611	2.16992500144231	2.70043971814109	0.584962500721156	-0.15200309344505	2.65535182861255	1.43295940727611	1.48542682717024	-0.514573172829758	0.84799690655495	1.76553474636298	2.96347412397489	0.37851162325373	0.263034405833794	1.48542682717024	1.8073549220576	1.13750352374994	2.65535182861255	1.88752527074159	1.58496250072116	0.263034405833794	0.678071905112638	2.72246602447109	0.678071905112638	0.84799690655495	0.925999418556223	4.31469652565629	1.0703893278914	1.8073549220576	0	0.84799690655495	0.925999418556223	0.485426827170242	2.58496250072116	3.85798099512757	2.32192809488736	1.32192809488736	1.58496250072116	1.72246602447109	0.678071905112638	0.678071905112638	4.35049724708413	4.07895134139482	1.26303440583379	0.678071905112638	2.65535182861255	1.53605290024021	0.765534746362977	2.70043971814109
GVQW3	4.53648163577761	4.28765616534372	5.04775125882933	4.77252084173373	5.00443838419713	4.13796911953222	4.42729395925971	5.23624388573137	5.09387397788445	4.70869420776264	4.81095267275971	4.701548630766	5.03274845897569	4.71785596330883	4.2778122288587	4.30645267363423	4.11476992886977	4.96683057584225	4.31124557603058	4.39059788079537	5.10882741668201	4.89437547701488	5.29702231149969	4.73130225762819	4.49884379074376	4.57015926967849	4.42677954053701	5.0697756761994	4.91012937764412	4.77854035955265	3.83277455379813	5.19052269217184	3.40296864657855	4.00561362771163	4.65323593807302	4.89593958662988	4.70845153052852	5.02575402748264	5.65580037310144	5.07404124415081	5.60050752278177	4.57550826944612	5.13777709768524	5.36796414213883	4.45151913505646	3.31794973297319	4.05723557089773	3.76818189619773	2.76193777566426
KRBOX1	7.54148386405428	7.50937914891469	4.74416109557041	6.82400405093315	6.60733031374961	6.11478344724985	6.44294349584873	4.25550073314839	4.7279204545632	7.70390357344466	5.91169158187234	7.17092652528738	4.07895134139482	6.15583017155653	6.17990909001493	4.20163386116965	4.92124588858559	7.30924896081662	6.36806987653208	4.33628338786443	7.19574129324645	6.98868468677217	7.10852445677817	4.13750352374993	4.92599941855622	5.62058641045188	5.46597446450407	6.71424551766612	4.94485844580754	7.30833903013941	6.03342300153745	3.75488750216347	3.75488750216347	6.94836723158468	5.90929308582382	7.1548181090521	5.15785216914174	7.35843142862635	6.13750352374993	4.20163386116965	5.4262647547021	3.8972404255748	7.41447383643093	7.86418614465428	3.82781902461732	4.5668151540109	4.39917109381982	4.0703893278914	4.76022094646651
EDDM13	0.137503523749935	1.43295940727611	0.137503523749935	-0.321928094887362	0.263034405833794	0.37851162325373	-0.321928094887362	1.20163386116965	-0.15200309344505	0.263034405833794	4.86294724802092	-0.321928094887362	3.03562390973072	0.925999418556223	1.58496250072116	1.76553474636298	1.72246602447109	0.263034405833794	4.13750352374993	2.43295940727611	1.13750352374994	1.84799690655495	1	2.37851162325373	2.48542682717024	2.29278174922785	4.76553474636298	2.29278174922785	1.37851162325373	3.35049724708413	0.765534746362977	0.485426827170242	3.03562390973072	0.263034405833794	2.23266075679027	2.51096191927738	2.48542682717024	1.32192809488736	4.75488750216347	1.84799690655495	1.92599941855622	0.485426827170242	3.68929916053589	1.8073549220576	3.95419631038688	1.26303440583379	0	0.485426827170242	0.263034405833794
SPTY2D1OS	1.66096404744368	1.58496250072116	0.403677461028802	-0.160964047443681	0.594516912195008	-0.368482797083103	1.06875176187497	0.631517202916897	0.603946425820666	1.32077301454376	1.8073549220576	0.535194663945699	2.21647970363805	0.200268964791864	0.939852883141144	0.339035952556319	0.27790807753082	1.4036774610288	1.28523146551302	1.80676582645896	-0.310744188373135	1.38699816255559	1.80676582645896	1.59530743010475	1.85132877169546	2.65680432851524	3.3991548912273	-0.188534824539912	0.462999709278112	0.339035952556319	-0.310744188373135	0.481737061987443	-0.257286586414879	0.666711866862596	0.558847521334877	1.6315172029169	0.361233012235546	1.86992405134966	3.32824818527675	1.62699463311539	2.16132463106551	0.572023184808353	3.79790845927793	1.52132216870425	1.99275021515244	1.65662292589378	1.85519659608526	2.21581147985665	2.07892608457087
C16orf95	5.39007102967344	5.03756329049742	4.79098879234979	4.14251513891505	4.00524195348164	3.87750029649484	4.51490967804126	4.29272515862179	4.1068626359037	4.20740034149639	3.99924800868654	4.81593350665016	4.64513639764094	4.77757304024953	3.96712660304689	4.25420333712152	5.22484956799679	5.27099029180061	3.83501511761755	4.4748060886486	4.48689576078391	4.17956590497432	3.97388661505733	4.6502077760535	4.22297458465303	3.26291698467658	4.04605966283324	3.33835458157918	3.8623405849746	4.23746457661463	3.79999711688806	4.29926764103184	3.73234002009474	5.38799239903881	4.30232191133951	4.29563101309363	5.71575781803734	4.63478788919316	5.03157916834936	3.83391256175384	4.5433510693369	5.20463339039588	4.84159221193612	5.23681480777636	4.81506359118699	4.82882099650382	4.60507438846365	4.7153393115337	4.28389917189102
OCLN	4.62428628544661	5.8979404074581	4.31765552610605	4.59700818596268	4.6546456572517	5.45809993026822	4.79859928928612	5.79174929314916	5.33441194170713	5.7100383731218	5.96209539813257	4.44571112816761	5.27365221888736	5.75600787493096	5.24465906006507	5.04056716741994	3.04461953064181	5.18035994986018	4.88101833769637	4.89984295899233	6.81124626705703	6.48223410449194	6.88129056787376	5.79878727541703	6.46500891975233	7.18059098331182	7.0776620121074	6.87680252853481	3.66996537089607	3.90524795913915	3.39886985436517	4.48979543752259	8.14166648085444	5.73832163795671	5.00599735695241	5.11962004802221	5.18133254701787	4.28760754181718	5.62367793086236	4.80026305112184	4.7076327475203	4.78129591295383	4.2374343742149	4.84343318034574	6.66503286833213	5.21989266315707	7.43585696983123	7.83608621190043	6.33533465531648
CASP12	2.76553474636298	3.94485844580754	3.68929916053589	3.03562390973072	2.67807190511264	2.20163386116965	2.48542682717024	3.03562390973072	2.82781902461732	3.20163386116965	2.60880924267552	2.8073549220576	3.18586654531133	2.35049724708413	2.58496250072116	3.26303440583379	3.12101540096137	0.765534746362977	2.35049724708413	3.05311133645956	2.26303440583379	3.56071495447448	2.74416109557041	2.70043971814109	3.65535182861255	2.32192809488736	2.20163386116965	2.03562390973072	-0.321928094887362	0.263034405833794	2.63226821549951	1.76553474636298	1.0703893278914	4.49185309632967	1.53605290024021	2.37851162325373	2.20163386116965	2.72246602447109	1.58496250072116	3.05311133645956	0.263034405833794	3.77610398807316	2.48542682717024	3.58496250072116	1.26303440583379	3	3.27798474729977	1.0703893278914	2.0703893278914
LINC01354	0.485426827170242	3.01792190799726	-0.736965594166206	1.88752527074159	1.8073549220576	3.74416109557041	-1.73696559416621	-0.514573172829758	1.63226821549951	0.678071905112638	-0.15200309344505	1.58496250072116	-0.514573172829758	-0.514573172829758	2.20163386116965	0.263034405833794	-1	3.01792190799726	3.08746284125034	-0.15200309344505	-0.321928094887362	2.20163386116965	2.94485844580754	-0.15200309344505	0.263034405833794	1.26303440583379	2.8073549220576	1.58496250072116	-0.15200309344505	-1.32192809488736	-1	0.137503523749935	2.70043971814109	0.678071905112638	3.62058641045188	-0.514573172829758	0.485426827170242	2.70043971814109	2.96347412397489	4.5909612413426	3.60880924267552	3.65535182861255	1.53605290024021	0.584962500721156	2.82781902461732	2.26303440583379	1.67807190511264	1.88752527074159	2.84799690655495
MAP3K2-DT	4.94953493301701	5.78920757534734	4.63226821549951	4.63226821549951	4.61470984411521	4.90207357931074	4.27052894238072	4.71149490665009	-0.321928094887362	4.95884267524324	3.36457243229586	5.31469652565629	4.62643913669732	4.23266075679027	6.39231742277876	4.16188768237689	4.96809075204526	5.2667865406949	4.77082904603249	3.65535182861255	5.01346225980656	4.87282875953489	4.73335434061383	4.91169158187234	5.5453506448223	5.25927248703759	5.16188768237689	5.55458885167764	5.38543103719352	5.48864353985378	5.25550073314839	5.16188768237689	5.66106547980695	4.68369645430652	5.16188768237689	5.4093909361377	2.67807190511264	4.81249822533356	1.63226821549951	4.35755200461808	4.96347412397489	4.86789646399265	1.84799690655495	5.99548451887751	4.67807190511264	5.4093909361377	5.79441586635011	5.41953889151378	1.53605290024021
MRLN	5.21723071622067	5.10433665981474	8.47045552004783	8.96087076379617	4.57893871309339	10.1363503414542	4.79181407116183	7.19475685442225	8.29140095948369	7.37068740680722	7.55688918972687	9.17117679765177	8.27612440527424	9.84282173536078	9.70113315484797	9.11296071164303	9.12437983616298	9.13211410258272	7.22207035524718	8.37242979233409	7.34251918966061	5.46597446450407	7.79895774790043	9.50858711208948	4.00898878322726	2.78659636189081	4.37155886261196	8.1893304006149	5.91408609701272	7.43629511983936	6.61028665708102	10.1233454607533	3.4594316186373	9.31083995984138	5.81249822533356	8.05311133645956	8.30606168942834	7.14974711950468	5.54843662469604	8.1106138055009	7.07253459972295	8.11478344724985	7.29094040240368	5.75221336786514	7.31922050252387	3.76553474636298	3.76553474636298	3.48542682717024	4.81762325751143
TPBGL	5.16992500144231	4.83289001416474	4.51727569320958	6.29462074889163	4.15380533607904	4.31469652565629	4.95884267524324	5.34695688937888	3.81762325751143	4.0703893278914	5.99322146736894	4.51727569320958	6.78135971352466	8.16087986183931	7.62643913669732	6.98527271425345	6.75888943272096	3.83794324189103	6.25171909260596	6.58195375084882	6.67948009950545	6.10643207781693	7.36194377373524	7.04220656012069	4.34340782229781	4.50462039240355	5.06608919045777	8.21480479494805	5.65248649491816	4.47897180503294	5.27052894238072	5.79960542245267	3.96347412397489	6.76686014382955	5.07895134139482	4.24792751344359	5.11270013274936	5.16188768237689	5.79441586635011	5.70873904135958	5.69766263347052	5.0703893278914	5.0746766862945	4.49825086752783	5.33628338786443	3.70043971814109	4.41278152533848	4.28540221886225	5.12101540096137
SMLR1	0.985426827170242	2.06875176187497	1.11325426490434	0.470553155473216	1.31146517546009	1.95919311722317	2.21145287130609	2.94570959342304	-0.076001546722525	2.60939058389203	2.68158553855962	1.66956869245979	2.2680264501201	1.36667717030691	2.6773671199853	2.43493570308886	2.71514263648889	1.51251439724576	3.04711803492288	2.48450615375816	0.992750215152443	2.33394606261512	2.0621640675011	1.45344529780426	2.87744375108173	0.166711866862596	3.2974235448265	1.64270110943112	3.51516803918548	3.02350740975879	2.12548078676661	1.99138273129182	1	1.34799690655495	2.46418516150949	1.86123301223555	3.54584991706841	0.631517202916897	2.98772338282048	0.568751761874968	3.16849870830251	2.29338237167757	4.40109660847091	1	1.36884338070493	0.843530344169946	2.23233413350172	0.166711866862596	1.37423061650202
ZNF865	3.6565775681096	3.7990634799598	2.71246104410534	4.34211131664147	3.59909972771874	4.30889901295139	4.40509300384768	4.33575284221269	4.72039306620662	3.59659017687131	5.79228397992616	4.97884124308256	4.66003922834428	5.01096191927738	5.52429792766853	5.03947567069741	4.65717832741086	4.12101540096137	4.78039568319156	4.67619830276253	2.92549969735824	2.16992500144231	4.66170755376955	4.13601159453052	4.68375105923758	3.05801599672356	4.52772256814676	4.12080093759709	3.62410611389499	4.58201348313485	3.99294942346392	4.9540086305314	4.23867676331728	3.89401655706063	3.82228867850919	3.86620244339248	3.59169363062444	2.83053273990347	3.86582922437591	4.54000901454459	3.05635006637468	3.36992405134966	4.94519294501151	3.67789577337682	2.58255399257227	4.77888500720394	3.63601159453052	4.13125886165106	2.69357785883149
MINCR	4.97169976499148	5.2180874617424	4.18830863230719	3.47908250296906	3.16008837401815	4.12582722939432	3.64308613621232	3.12115340602242	3.45186445358198	4.67477744009588	4.98756905442647	3.91433890461449	4.31838092282828	3.46714473743645	4.89519455644503	3.61308945380995	3.19083691989163	4.4078236063901	5.71821370761968	3.78931586968653	3.37236673436644	4.13643889262141	3.72052007263977	4.82475509805235	3.96195661235885	4.27040684696542	4.25013866321852	4.30987634089278	3.81606458551198	3.9993982659435	4.59559337246303	3.93816745282023	3.72783297354353	4.45317289988872	3.54902807087632	4.5306997074261	5.17230531760707	3.00277218791166	5.59082958414625	4.42429156137447	4.4817124502428	4.21467162583385	5.1275518110726	4.63144623710029	4.60600879373705	4.53069877280537	3.13523933345474	3.80981323203349	3.35671592835504
TMEM178B	5.99152912912059	5.33889637720435	5.71096193189858	6.20929953862392	6.37571744735405	6.33466347249597	5.96062886398057	5.97928526762223	5.77832890124484	5.13054337575809	6.02276411830714	6.06265574316841	5.21036081654954	4.98590715880527	5.02263507007667	5.13105711832061	4.68286710139607	5.3727910503842	5.53263811074205	5.87158989480434	5.80229421261046	5.6020527953092	5.85800869789179	6.28478638281316	4.1333856135828	6.47181768285761	3.98525537735147	4.87317152497024	6.17319927237077	6.00147306837263	6.37907223691071	6.60169996434702	5.48096422601398	4.40733101622873	6.3590913978256	5.31180027099353	6.78349182207583	6.35248902993999	5.7721465276866	6.19194998097355	6.58748829945868	6.37083577159575	5.3944246096518	5.7292451824758	5.95263244880466	4.73861225495996	4.52713120631126	5.79467221974314	5.66238607191308
MICA	4.41953889151378	5.5298209465287	4.25550073314839	4.87282875953489	3.39231742277876	4.67807190511264	4.25550073314839	4.80219321694183	4.72246602447109	4.78659636189081	4.62058641045188	4.66106547980695	4.76553474636298	4	4.85798099512757	5.75221336786514	5.01792190799726	4.51096191927738	5.72519581722666	4.53605290024021	4.35049724708413	4.41278152533848	4.8073549220576	4.47897180503294	5.62935662007961	5	6.58646452588639	4.46597446450407	4.35755200461808	4.5668151540109	4.11270013274936	4.56071495447448	3.73335434061383	5.34340782229781	4.7279204545632	4.64385618977472	4.84799690655495	4.80219321694183	5.16992500144231	5.15785216914174	4.77082904603249	4.5298209465287	5.24031432933371	3.82781902461732	4.60288440871842	3.23266075679027	5.69209237542757	4.68929916053589	8.02292258905563
STRIT1	3.13750352374994	3.60880924267552	1.37851162325373	2.84799690655495	2.23266075679027	1.37851162325373	1.26303440583379	2.0703893278914	1.26303440583379	2.35049724708413	4.85798099512757	2.56071495447448	1.8073549220576	3.65535182861255	3.30742852519225	2.4594316186373	2.32192809488736	1.72246602447109	4.70597790168252	3.10433665981474	2.60880924267552	2.84799690655495	2.13750352374994	1.53605290024021	3.35049724708413	4.18586654531133	4.71149490665009	4.63807383718072	3.12101540096137	2.88752527074159	2.70043971814109	1.32192809488736	2.84799690655495	3.51096191927738	3.37851162325373	2.23266075679027	3.18586654531133	2.94485844580754	1.0703893278914	3.72246602447109	3.86789646399265	2.48542682717024	4.30742852519225	3.18586654531133	2.82781902461732	1.0703893278914	4.00898878322726	3.05311133645956	2.92599941855622
RNF212B	2.90689059560852	4.52356195605701	3.41953889151378	1	1	2.70043971814109	2.40599235967584	3.8073549220576	-0.736965594166206	3.12101540096137	4.77610398807316	3.16992500144231	0.584962500721156	2.72246602447109	2.29278174922785	3.51096191927738	0.485426827170242	2.76553474636298	5.34695688937888	3.92599941855622	2.84799690655495	3.877744249949	2.60880924267552	3.26303440583379	1.63226821549951	3.12101540096137	4.41953889151378	3.86789646399265	4.08746284125034	0.765534746362977	2.56071495447448	3.86789646399265	2.84799690655495	1.96347412397489	3.99095486039699	0.925999418556223	1.63226821549951	4.30742852519225	4.50462039240355	3.71149490665009	4.39231742277876	3.10433665981474	5.32912359629157	3.23266075679027	1.76553474636298	2.76553474636298	0.485426827170242	-0.321928094887362	3.52356195605701
SMC4	7.94945238219915	6.85507126007818	7.42460689278183	7.80033911056357	7.95407068022504	7.26003934749053	7.69997817523466	7.87491874739733	6.75738518958383	6.96495404549499	7.92583352515332	7.18996449978022	6.76962709073062	7.27023641636951	8.50427891869583	8.0381270506953	6.82066736391556	6.65134782801897	6.09547725254078	8.39266425635275	7.14325467876624	7.87784083034541	8.13596528292115	7.00652267982686	7.21444129196238	8.07705631580136	8.21292033228418	7.8953080153231	6.11795966658027	7.04246026478113	6.21769885153861	8.01708537922853	9.08098009632008	6.93369879062048	7.35209570034347	6.60073156256082	6.21263019298436	7.30168630669175	6.84459776151198	6.34165343558482	5.9215923035891	6.07212231648321	7.26893909490372	6.87917012886557	8.46715804916614	6.28623184473628	6.9568103660226	8.0082389903463	6.88516630677734
GJC1	6.76984015266785	6.2333514609967	6.33812007070151	7.0103110753145	6.7099777379552	6.07426461043103	7.37069035103027	7.36276251889684	5.87439753511167	6.19100296111572	4.45303864943326	6.6213950562399	6.81210368065616	6.89373980586444	5.7612757222459	7.05879426720815	6.20945769485585	5.95419068592766	6.34926751127767	7.47655451101245	6.84722614231313	6.70802092317266	6.91940016376988	7.23829298707453	6.75961363651777	6.41846099383486	5.78165800147871	6.82537402411532	4.43920754367456	5.80414846700844	5.43713078234471	7.52670704545464	6.96291128706168	5.76242030875654	7.03065825946814	6.76427961801279	6.02759228132263	6.34493221620999	5.37796233364102	6.13464691515772	6.30251899110857	6.00365838096464	6.78914227100504	6.17639419421959	6.43846605046189	5.97843642387263	5.90055421663868	5.76152650386819	4.35163048057733
AP1M2	2.04203213239424	2.59570236442638	1.68647604895591	2.79248125036058	1.4388721249745	2.20469546806885	2.25167436758375	1.97102262995802	2.71246104410534	2.31380341906482	2.21647970363805	2.34044346035985	2.55048882386241	0.882767373181488	1.9388721249745	2.09293327265567	2.27729442583882	2.21714730897996	2.81336557533639	1.86667717030691	0.700268964791865	1.80440462133776	2.95380588142609	2.78523146551302	2.76740433061587	1.75800757350183	2.4861165619037	2.54457956595562	2.75548095963869	3.64029260128224	2.68577943130598	2.45176018686169	1.52219705967923	3.31511535792984	2.89681791017531	2.75453119318095	2.3639602272816	2.10706240267642	3.27629612709368	3.21111650034152	3.25800757350183	2.21514263648889	3.55410539666318	2.27329291450405	1.66024233900885	1.77790807753082	2.22840307461524	1.65152504234084	4.0503311695026
ZHX1-C8orf76	4.47897180503294	6.17990909001493	4.4262647547021	4.51727569320958	4.17791779219584	3.70043971814109	4.22496636500027	4.37851162325373	3.51096191927738	4.8923910259134	5.43629511983936	4.877744249949	5.35049724708413	5.87528859822269	5.01346225980656	4.65535182861255	4.45285896471381	4.62058641045188	6.16992500144231	4.85299758761332	4.47897180503294	6.22303633790187	5.32553033156756	4.49185309632967	4.68929916053589	5.66106547980695	5.42961596420174	4.97269265400426	3.93545974780529	4.05311133645956	4.53605290024021	5.28909670241999	4.12928301694497	5.03562390973072	4.13750352374993	4.73335434061383	4.56071495447448	4.69488019279919	4.96347412397489	1.67807190511264	4.99548451887751	3.67807190511264	6.38715571766298	5.12515513132229	5.27426166125705	4.68369645430652	4.6724253419715	4.6724253419715	5.16992500144231
UBA2	9.03684130069463	8.15702482007559	8.28677012081482	8.96638699276673	8.43320058241274	8.107560197745	8.21760845306425	8.46186412143081	8.573803405144	8.46617549516263	8.79083512768747	8.84429563474274	8.95837840955519	8.51244700056169	9.29224098498468	9.06722770002599	8.71739041743097	8.36870290129268	8.11889066885333	8.99785134016369	8.3357230565343	9.03358822924425	8.5464100502838	8.4222410823282	8.32144863396589	8.62079912220533	8.41883195077715	8.85467958314468	8.56327752904902	8.83167842556108	8.50493956152725	8.97508838308677	8.48826119736862	9.06300978929214	8.09297662156469	8.34022564125298	8.32329847975801	7.85299704781809	8.70207183984039	8.53919884315824	8.49239512778335	8.31836717670044	8.84132169156473	8.59312290490324	8.96799571683286	8.95969297127043	7.6848358164006	8.65110311086694	8.60699669044994
SAE1	6.07735174402238	6.77825210919918	6.58660166772268	6.96820918873913	6.12286691209462	5.483793571713	5.99201184852186	6.61092106974112	6.04615266019553	6.02505285070389	5.25882280008256	5.9423374130013	5.52656793375464	5.40060158484828	6.0159399585611	7.22008974728721	5.31111440523127	5.64880246135687	6.17082221888254	7.10628002139529	5.67033393890342	5.05440102946156	4.8261243757202	5.95162852323033	6.85878185800772	5.59863862093547	5.87466432495594	6.14252247163867	5.50399500135559	6.1280326610911	4.75207644400425	6.41500628570785	6.47296208585273	6.35956804688194	5.55427946130225	6.16846160619749	5.69658508971467	6.26517394448501	6.57415674236519	6.3697085681787	6.70758770551659	5.49793701738968	6.60716092442757	6.23816453124185	6.5111501829499	5.94646211762358	5.71673315941709	5.64058870154141	6.9207565840173
FARSB	6.32762809491905	6.76725572053331	6.44344040022015	6.24796217382451	5.806790687922	5.91850105217476	5.89783573752881	6.12349890188668	5.09420577203255	5.65213652242919	6.3923307581631	5.59068920259049	6.29588119665114	6.03187562200258	6.00521820349241	5.4931366799077	5.39252114218749	5.10117204648759	5.34873084145974	6.96070026552977	5.978591598444	5.33390752069845	6.2692538092792	5.91446694501918	6.12866544432351	6.82907190435577	6.0544553447315	7.33183136920208	6.03420321803527	5.51233303549454	5.94103636744324	6.95554086185076	6.06179581531038	6.56019690023457	6.01558314905646	6.29888857890457	6.7484023067004	6.31425025526409	5.98497572528488	6.56910092523504	6.47272081186917	6.29478871305245	6.39707787524477	6.76650098630086	7.63441797279993	5.94231617234645	5.3713817206239	5.91798912182542	5.84943873413866
ABCC5	5.0821051484879	6.59057237110334	5.85557190877528	5.93993824223634	5.05934918120111	5.56365285225156	5.80811278223876	5.35069891819423	6.14741701142924	6.74766119528851	5.35113713802123	5.54979577521692	6.20222046499487	5.62670146662979	5.87981880829571	5.85150425668342	5.98976058712474	5.47076241905737	6.1516869201607	5.60752900412837	6.03721294367064	5.884629790891	6.41867248192318	6.09288044793057	6.83969317525625	6.19752700451538	8.45013089585183	6.17619023614551	5.44133349327952	4.96970028206824	5.29982441341416	5.91254989908478	5.87941112949129	6.0272850925908	5.58188483313758	5.35846385631884	5.47463612013316	5.65458774019938	6.51477740329866	5.8491084492127	5.99834404759189	5.70528289363565	5.5092100092387	5.65963374632624	7.07867681102862	5.86732848639921	7.62854400021132	5.75947792555581	6.22611935195452
ABCB6	3.71864716574857	4.53189975926552	4.59609708264167	3.06133635941207	2.86776108864827	4.06252589135184	3.6541695150697	2.96169345775236	3.36924882194489	3.66456179814578	5.53752561233231	3.76950183713409	3.91371899044627	4.19701694768389	3.69318993329353	4.60582249325122	4.82867709076185	4.04000901454459	5.43627973002523	4.01494727483167	3.32566938305297	3.35464531786168	4.4313496704883	3.81460544297368	4.16402327813537	3.60759660829042	4.55393545713981	3.61920236966254	4.05593298193378	4.59035242009778	4.07406031556198	4.11882009751769	3.35049724708413	4.85880394242844	3.47441721278934	4.72652211521714	5.28415383880173	4.20167647259539	3.30477406949971	4.22869043953627	4.34674347874966	3.80536479326735	4.24464301131294	4.90676234464891	4.55882155069455	4.94400629270142	4.6698136737902	4.16200023991928	4.43337673301551
DNM1L	5.56396431269751	6.4547916809401	6.51942664344163	5.63397143520381	6.7290845423131	5.44171577260865	5.85167471016873	6.71129550030355	5.64426702843111	5.18265094249182	5.52480188970592	6.48380698317557	6.2854617528877	6.46292888520025	5.15415545271455	6.78144110166313	5.45760468632074	5.33488024584294	6.08086829275063	5.42588103582128	5.61903096111128	7.23127565954437	6.81323607970018	6.30841552754575	6.13676383688087	6.13255108679885	5.69348543636107	6.70935284377399	5.59287387727452	6.67921739353257	5.30662606886881	7.15348124042635	5.91819937467606	6.81765494535013	7.02560473591203	6.57551925212271	6.65039349413506	6.90019651458773	6.71085991813661	5.8157168803484	6.67067193631663	6.80537629758757	5.63883899920307	6.60119101970525	5.82452582738834	5.77247713683719	5.11468183178756	6.38957370616034	4.89418232095552
CDH8	3.68353979785615	3.72128514426742	2.02700825510698	2.58119860135155	4.98777482354928	1.27081610904903	1.38409094809887	3.74907336459876	5.66467351217467	5.16723845802978	4.54088975433259	4.90259633688479	1.73857409119979	2.39517506511264	2.27108411143083	3.80013803472438	2.3109524905689	3.89019975183785	2.6313698272484	4.38324846078695	2.06007858233343	1.95777898188446	1.64601513360669	2.18519816806942	3.58192310398372	1.39966201766245	3.94329885480158	3.3316436058756	6.38218948418046	3.4672528896473	3.62623391239574	2.28861339816997	2.97089833141142	3.69144881559822	4.1715004741363	2.39094912288925	3.05847231455065	4.2526068938204	3.2999542131148	4.02092940248966	5.02066422243669	2.87137461927446	3.83103230043539	3.27042915014485	2.38411746725334	1.76416755654611	6.81216437179499	3.72206036782389	3.95065805912645
ABCC9	2.91673145717285	2.31866477776697	2.21067749289201	2.21717737945734	3.4251411830265	2.62815573115656	3.51770676730631	2.80071145283774	2.35497315761764	3.12404084871673	4.06514197761955	1.25384493898117	2.56850613380476	3.02222921679995	1.63106735571411	3.21789425412111	2.61703539703291	1.84715976964224	2.92363313482546	2.29854969831681	1.63967230937956	2.18077733295025	2.03531641666875	3.57621973232019	3.53705509454746	3.54057877052184	5.35465265143782	3.05793848581265	2.26638402862696	1.42920786123919	1.91136239157759	2.15653989721656	3.76948932995393	2.36522277311211	3.23909355117383	1.89503565836678	2.58854906361625	2.8571451982538	2.76699518098081	3.41727749273763	3.55672563004243	3.15566672082248	2.80299317304546	3.37630161898992	2.43171466727708	1.96399330007028	5.13880198985286	4.20277361265073	3.21010299913487
ABCF2	4.28919074819408	4.12772539628563	3.96230731702689	4.84815458928912	3.87552514400692	4.61486703163982	4.83837701468105	4.33214749402701	5.3540858649055	5.41119490811088	5.39440259055564	4.3249172978359	4.34927092561739	4.2574439969731	3.88676471416416	4.50292722906325	4.03790925740833	3.95289253719221	5.2918498091364	4.49051081568936	4.6464735566135	4.62392702352004	4.54494068137945	4.2758439248627	5.03174529351852	4.06924149540095	5.44841286532689	5.13732880803102	4.23282682410439	5.17374514390283	4.09819617761253	4.35378802138815	4.64527418072419	3.79954409037997	5.18783534458254	5.29998843928401	4.74227020558005	4.10475320750673	5.51508528166354	4.87478231221537	4.81261042452582	4.25179898414493	4.75625657754241	4.71125007867951	5.23692340641969	4.52743124916805	4.24859766678095	4.40128305596779	5.34924755734516
NR1H3	5.36457243229586	5.21334728173344	5.35049724708413	4.5909612413426	5.54225804976692	5.90689059560852	5.53915881110803	5.77873424411784	5.53294028837287	5.85549144310187	5.52042224852645	5.84799690655495	6.11478344724985	5.23266075679027	5	5.25927248703759	5.6667565918848	5.92124588858559	6.36282052553426	5.36806987653208	5.54843662469604	5.83035674741922	5.52356195605701	5.2364926183813	5.84799690655495	3.877744249949	4.877744249949	5.54843662469604	4.34340782229781	5.22881869049588	4.22496636500027	4.78135971352466	5.64961545906341	4.95419631038687	5.79701297783614	5.29645740737124	5.44625622988956	5.36106648879432	5.72519581722666	5.18982455888002	5.47248777146274	5.44294349584873	6.20945336562895	5.56376827845203	4.32192809488736	5.69766263347052	6.04875931191986	4.71699089440494	5.84549005094437
COX17	4.79181407116183	5.40599235967584	5.71149490665009	4.8972404255748	4.51727569320958	4.5909612413426	5.25550073314839	5.01346225980656	5.15785216914174	4.85299758761332	6.73741636593706	3.97269265400426	4.51727569320958	5.22110372536788	4.94016675048282	4.6667565918848	5.55458885167764	3.23266075679027	1.26303440583379	4.5909612413426	5.04439411935845	4.76553474636298	5.762880292917	4.39231742277876	5.15785216914174	5.39917109381982	5.81762325751143	4.94016675048282	2.63226821549951	3.48542682717024	3.74416109557041	5.06177619758669	4.34340782229781	4.20945336562895	4.06177619758669	1	4.68369645430652	4.30012372456901	3.76553474636298	2.78659636189081	2.72246602447109	3.74416109557041	4.98185265328974	4.91647664443772	5.68088692071969	3.37851162325373	4.82273014794452	3.84799690655495	2.48542682717024
TIMM23B	7.83289001416474	7.44128427192704	7.41278152533848	5.92362461136832	7.14465824283188	7.24697805961472	7.4178525148859	8.10643207781693	6.33091687811462	6.66391384211598	5.4757334309664	6.81378119121704	6.91528186586766	5.88752527074159	6.17592374206376	6.18586654531133	5.25550073314839	6.53915881110803	7.09275714091985	6.70873904135958	7.16691625156997	7.78528898070402	7.03232128705788	6.34518344718767	6.99774402605963	6.60288440871842	7.22689381357139	5.84799690655495	5.98868468677217	7.65176927141799	6.60288440871842	7.4797802640291	6.80992886572143	6.24982454861618	6.08746284125034	6.65821148275179	6.40429006444484	6.23074100262691	6.31831684133498	6.15785216914174	6.31831684133498	5.83289001416474	6.8923910259134	6.62205181945638	7.58270652678079	6.22110372536788	7.34961297182452	7.22496636500027	7.30833903013941
KIAA2012	3.4594316186373	4.40599235967584	3.6667565918848	3.57288966842058	3.10433665981474	3.20163386116965	3.16992500144231	2.67807190511264	2.94485844580754	3.20163386116965	4.95884267524324	2.26303440583379	4.0703893278914	3.39231742277876	4.12928301694497	3.98185265328974	3.63226821549951	3.24792751344359	5.25927248703759	4.19377174339668	2.37851162325373	3.71149490665009	3.99095486039699	3.16992500144231	0.485426827170242	3.54843662469604	4.73335434061383	4.20945336562895	4.95884267524324	4.27798474729977	4.40599235967584	1.92599941855622	2.58496250072116	5	3.70043971814109	4.09592441999854	4.03562390973072	2.8073549220576	4.21723071622067	4.16188768237689	4.63807383718072	4.37851162325373	3.15380533607904	4.22496636500027	3.10433665981474	3.59693514238723	1.32192809488736	3.56071495447448	4.19377174339668
SCAMP2	6.10047994534841	5.82934674545607	5.6288589166137	5.16633159217056	4.50248942039323	4.87426416052864	5.1333112943805	6.14577530444192	5.44265753052469	5.98009511167493	6.53501853220988	5.86460642845584	6.2328903252701	6.37544768498464	5.61189829713703	5.67916626009143	5.98625299375726	6.36825593142991	6.82479874855547	5.37739365576449	5.6749059905095	5.91721972312089	5.88557345628195	5.45367068368969	6.17813656769105	5.19461130817795	6.81373844343069	6.15850134949494	4.91684037432737	5.6876364906463	6.04232116109398	5.363683714451	5.46648382557389	6.19680248431961	5.6331268143862	5.49146471090432	5.25848525286557	5.2293724727664	6.47005767530964	5.52463159324928	4.17873201636309	5.31479670332554	5.90886358564872	5.39117151702477	5.35296303990462	5.7719267484672	6.34292737956934	5.45990838502639	5.79301408049849
SCAMP3	7.43379405875492	7.63444806236231	7.25833047261243	7.19967234483636	7.53838296003212	7.64889680647525	7.61911951145322	7.95070169008901	7.66959375118833	8.12722055048807	6.84799690655495	8.07948478382682	7.06931549454008	7.49585502688717	8.47370574961942	7.40429006444484	7.73538678289534	7.51884982870769	7.40599235967584	6.92243574023315	7.09697863637054	7.10852445677817	7.20652601587743	7.04001567884788	7.95768248616512	6.75622271284729	7.20652601587743	7.29737486052832	8.09803208296053	8.18437948621294	8.25077213159993	7.14465824283188	7.55458885167764	7.14465824283188	7.92184093707449	7.50382573799575	7.64601861092535	8.02125762056052	8.0698525111258	8.11322124347957	8.0547399669703	7.63226821549951	7.83857365266832	7.84360704649056	7.07146236255662	7.60510907383293	7.26209484537018	7.83225711437793	6.89602960297675
IL18BP	3.58433592298175	4.86402696569224	4.72620875414786	3.80226763452877	2.75944288259349	3.75044462428152	4.48979496565836	4.09462805435366	4.36130214050332	3.6706178019146	5.10512746534399	3.49885606844426	3.75381618080768	3.35810960452648	4.43903803141778	4.90264579975317	3.49946749007118	3.424206818221	5.01185993186341	3.69020491046078	3.68710797822604	4.58884296953295	3.2929569718011	4.00320273607498	3.58559576734166	3.53536228025225	4.42027711555807	4.65605377648309	3.60124788950174	3.48909995399021	4.06651737174666	4.14649706768221	3.47518387290603	3.91592670422396	4.0761518555163	3.8954083935898	4.00897023040817	3.6238069740069	3.17350551307953	3.63425466726558	4.03734427874461	4.25117811372309	4.32852433574754	3.68927026126321	3.66857215631846	4.0555819605048	4.85355881616752	3.60343818716575	4.61466857425279
RWDD2B	7.37503943134692	5.74685018309805	6.90327934205614	5.17392693199981	6.23074100262691	6.43962313755712	6.27426166125705	6.20750245925879	6.28355142317431	6.02458563827827	6.38024459047818	6.45285896471381	6.66249036391378	6.18388345903223	6.5077946401987	6.44790974874208	6.81762325751143	7.09697863637054	5.84799690655495	6.68088692071969	6.07253459972295	6.60880924267552	6.08533966935737	6.72109918870719	6.59693514238723	6.46923479366766	6.76818432477693	6.21529030565123	6.44128427192704	6.12515513132229	5.86046625851717	6.66391384211598	6.49185309632967	7.0703893278914	5.90207357931074	6.84799690655495	6.74416109557041	6.34872815423108	6.43962313755712	6.20359271420771	6.43128865429159	6.29278174922785	7.45203527354619	7.11165734626313	5.86789646399265	7.16791986555194	6.57288966842058	6.52825874275841	7.24887634283713
CDH9	2.8073549220576	2.10433665981474	2.0703893278914	-1	0	-0.15200309344505	-1.73696559416621	1.26303440583379	-0.321928094887362	1.32192809488736	0.765534746362977	1.76553474636298	0.263034405833794	-1	0.37851162325373	-0.15200309344505	3.41953889151378	-0.514573172829758	1.76553474636298	-0.321928094887362	0.137503523749935	0.678071905112638	0.485426827170242	0.584962500721156	1.8073549220576	3.56071495447448	4.08746284125034	0.37851162325373	0.584962500721156	0.678071905112638	-0.736965594166206	0.84799690655495	1.67807190511264	-0.321928094887362	0.678071905112638	0.584962500721156	-1.32192809488736	2.03562390973072	4.99095486039699	0.584962500721156	3.05311133645956	0.263034405833794	2.86789646399265	1	2.67807190511264	3.05311133645956	-0.514573172829758	1.13750352374994	2.8073549220576
MUC12	1.25800757350183	1.79667688549015	2.01516803918548	1.60081693058483	0.689255811626865	0.535194663945699	-0.333288133137404	0.660964047443681	0.917962037127187	-0.076001546722525	2.37824480337999	0.459193117223174	-0.310744188373135	0.929984774110513	0.77790807753082	1.59451691219501	0.131517202916897	1.14047815691553	1.74784758131203	-0.299731035208136	0.492750215152442	1.71981156877856	3.03551662222841	0.481737061987443	2.10394642582067	2.16420282947928	4.21052747346212	1.40778771443129	0.431969225211986	-0.310744188373135	0.5	0.0817493661414397	0.0351946639456989	2.15189037408855	0.423998453277475	1.89120428246369	2.10589548812627	1.21647970363805	3.82817667622881	1.48542682717024	0.339035952556319	1.87904496710091	0.811465175460088	0.669568692459793	2.01781195486536	0.125480786766609	1.11325426490434	-0.160964047443681	0.721803325737807
DPP3	6.18030696510524	5.85359327529084	5.80941297629372	6.31075695625214	6.56863567988074	5.47858367661985	6.23262886650012	6.9488163894575	6.96735407419608	6.66181028887719	6.80497141581573	6.1201750550085	6.24877624578689	6.09845472127057	6.30967096712645	6.28350268512352	6.61612051439901	5.98225707704333	4.56268090317589	6.13878173684581	6.56113575591544	6.93298404779341	5.05275785345292	6.10786356281514	6.89980625239291	6.14134876096946	6.77872526913093	6.00130731368982	5.6887788016167	6.58370123213934	5.76641658642931	6.81906577462992	6.46984010706174	5.25784991914202	5.27947818131946	5.92135195090653	3.97163835189072	5.99006978881958	5.22108298611466	5.41939711568847	6.05661062173978	5.87904496710091	5.8028323522561	5.81265807871615	5.88339695143356	5.94005193680912	6.59959460936839	6.56307393487345	6.8204783083817
SNUPN	7.9086928382425	7.89905475619441	7.45368218587218	7.77412814429358	8.04384754043891	7.992088609014	8.36325870170799	8.27052894238072	7.35755200461808	7.59693514238723	6.81249822533356	8.69139457853809	8.53021123329988	8.06716542701711	8.07146236255662	7.78201533500419	8.7007864781574	7.66035250967092	8.27379559921426	7.87590290312483	7.67454539384587	7.4487357980294	7.06177619758669	7.94485844580754	8.02569327368077	7.19672506078603	7.17990909001493	7.66533591718518	8.2278565730605	9.08241519669839	8.59916899321943	7.01234519041983	7.88447581908648	8.3264294871223	8.2350568627071	8.26538063344618	8.41320478925258	8.58044701959866	8.69557630622205	8.03452387533439	8.148222340387	8.0837452373945	8.07895134139482	7.7714894695006	7.35226417325832	8.08958289312471	8.05419729438881	7.40002551791402	7.55305325276641
HUWE1	6.67058346146399	7.19642490463354	6.45805596869251	6.76748508062097	6.41151101406108	6.68679827425067	6.14787290878346	6.66246488243538	6.69972914032687	6.63761803636948	7.01766150283586	6.29325735744487	6.51114813086653	6.8543679909575	7.83885151405638	6.17757370225624	6.84210629378598	6.13246135524508	6.95407063406876	7.46903573595026	6.92159545126865	6.71502328480804	6.72818225405347	6.90256314734014	7.1623204584872	7.11521922301645	7.50535374261371	7.23679672741869	7.2777203423457	6.13282230311355	6.31765972415249	6.35324250485036	6.81524815205216	6.81445585350701	6.90361846793981	7.22106169597933	7.35164592207503	6.95169133943118	7.16129659975302	6.88051992256442	7.15407429422541	6.94075886822383	7.54081126139348	7.32962932104388	7.03643756597997	6.49462660553006	5.75599249481475	6.09709245254648	6.59775727673318
PTPRU	5.44294349584873	5.18586654531133	5.28909670241999	5.18189764310839	4.27052894238072	4.82781902461732	3.30742852519225	5.40258575823259	6.08108392868763	7.08214904135387	3.85798099512757	3.36457243229586	4.88264304936184	2.74416109557041	4.8972404255748	4.95884267524324	5.18982455888002	5.03121873061072	6.56224242422107	2.84799690655495	2.32192809488736	3.877744249949	5.51412226017071	5.10852445677817	4.80219321694183	5.78135971352466	5.32912359629157	5.41953889151378	6.4594316186373	5.55458885167764	5.96809075204526	2.72246602447109	5.81249822533356	2.20163386116965	6.13955135239879	4.8923910259134	6.14567745519564	4.96347412397489	6.69209237542757	5.65821148275179	5.89965902637744	5.5909612413426	6.04657836662033	5.7279204545632	3.71149490665009	6.12928301694497	5.72519581722666	5.88264304936184	3.08746284125034
TSPAN32	3.64121990250319	4.5276954523674	4.12845814833542	3.13750352374993	3.93610657198789	3.01472644289349	4.02848139643075	3.74412092138865	4.04080829165733	4.15571522787487	4.34477189142507	4.39236649236964	3.19185214623703	4.19435308461319	3.50146375103153	4.04032883167261	2.71647970363805	4.17524862354207	6.15073666558578	2.89642767618124	3.21981156877856	3.86603282232263	4.3281051600913	4.13128235104426	3.87944471636048	4.17619830276253	3.54309465655224	3.62977748573191	4.64822870368562	4.02818338051226	4.66970232895391	3.68925581162687	2.24400038541703	3.89646020374513	4.7616829621957	2.9949101100588	4.72678965445634	4.14987875591966	4.71767886498322	4.1541695150697	4.51989820381001	4.26569073025816	3.95416628489121	3.24400038541703	3.44181040814284	3.73061693063564	4.46861333698974	4.02628402540208	4.34604618771379
TSSC4	5.80477637795583	5.39917109381982	5.72246602447109	5.99322146736894	5.53915881110803	5.73606362787181	5.18586654531133	6.19770815795585	6.45450493755737	6.19967234483636	7.00562454919388	6.28169825009883	5.93073733756289	6.26491169307446	6.87159726561385	6.70182625841205	6.55918586578773	6.10013667128545	5.71149490665009	5.24031432933371	5.27426166125705	5.89965902637744	5.35402893805439	5.87528859822269	6.30012372456901	5.84046323386954	6.28540221886225	6.16791986555194	6.16591193893569	6.15380533607904	6.06824086131282	5.35049724708413	5.41953889151378	5.25171909260596	6.13545278418517	5.82273014794452	5.54843662469604	6.68650052718322	6.53449743373817	6.39231742277876	6.76950729143624	6.40599235967584	6.47248777146274	5.86789646399265	4.85299758761332	6.33628338786443	5.6724253419715	5.55151601762801	6.10013667128545
ATP9A	7.56365139165485	7.52471668731742	7.78709422579013	7.05551280255067	7.99503724185371	7.16010693825379	7.3629339378817	7.72869220314158	7.39282329272553	6.94257028853484	7.41265034197117	7.0426507450104	6.89042570093528	6.13749770190051	6.10777863345489	6.27356776591543	6.42202331703735	6.83263686535693	7.96770777345624	7.02724365522232	7.80991224836904	6.4496558009741	7.7067900007273	7.19504281934664	7.64421244746142	8.553392689837	7.95282253808307	7.43671100140687	7.39713177337765	6.95453635571438	6.84587884655034	7.46952649137548	6.92957616028121	6.1264273129757	7.93837561080034	7.39987226667278	7.17182396843067	7.20047906572149	8.72054533977087	7.57255430822831	7.65429323717641	7.77728903010082	6.81757393326662	7.36730718436466	6.7104472339248	7.27494586761894	7.79789564121573	7.48189260925603	7.46026993999716
CDH10	4.26303440583379	2.90689059560852	4.06177619758669	5.87282875953489	6.3019533951261	5.83289001416474	5.10013667128545	4.24792751344359	7.20261362014849	7.63807383718072	5.456149034648	4.04439411935845	4.20945336562895	8.60806996772166	5.79181407116183	5.56985560833095	6.07681559705083	7.28632672709055	5.40599235967584	6.35755200461808	6.18784690943957	8.38024459047818	8.80960737378898	9.31424334674856	6.36981542428391	8.6646250548693	4.55458885167764	7.09592441999854	8.1405741777099	5.37503943134692	4.93545974780529	8.08480838780436	7.38111029409905	9.21819994369474	5.48220292629596	5.35402893805439	3.70043971814109	4.4262647547021	5.46923479366766	6.63226821549951	7.75087443965685	6.65821148275179	4.7279204545632	5.04439411935845	3.71149490665009	3.82781902461732	5.94016675048282	10.9794251953315	6.00450139223494
PDCD7	6.87609936502855	7.21066622733578	6.82963785133046	6.43517465304626	6.89189303603008	6.22579102143402	6.59177737354043	6.99740210431486	6.91298024257006	6.62526468638152	7.35306910690815	6.20934797480103	5.89366562174821	6.95564823958464	6.8236673743649	6.71871999602986	6.27749823527281	6.22330775732708	7.16412708670615	6.72879945430552	7.09596527694585	6.82821243163889	7.09363736985207	6.82173646149981	7.14205056299854	7.45302814817507	8.07950006431054	7.42980621601744	7.31695681174215	6.47607940537353	6.64317636016042	6.76880637885618	6.87869187925402	6.56130805181551	7.0417550378444	7.16259931324114	6.52502209234375	7.19871532142702	7.65567903811002	7.23276662244442	7.3730078159134	6.831399822502	6.7587842570234	7.37549006731478	6.86820519394406	4.88228653561227	7.43565520375808	6.64893888931055	5.92234111461373
GPC6	8.68775409516693	8.01723861712494	9.24846898817095	7.13077605863129	6.94238146646179	6.68626454967928	4.51555421430411	5.81917270165343	7.68644969993575	8.33551701100652	5.02616175274809	7.01900593854292	7.45630622195527	8.74296955346072	6.74256244615903	8.06107103320783	6.77684344269162	9.42162228404436	7.80844382677189	7.26250465767016	6.38768682639219	7.40521376938984	5.83373320247868	7.18985569161589	6.82719270728557	6.90652231381504	5.45231731083408	7.55127288863502	6.19375020324049	8.75657409990973	7.36801806861592	7.33090129387886	7.70756998489118	6.3180483267162	5.7678248060845	8.56524003489224	8.96900468269387	4.39779257255903	5.55687108302459	5.97888113951909	4.34374033326088	6.78366434015095	7.52194341635322	8.70108901208174	4.87176085001838	9.29124275654859	6.73087208644237	7.31011879205628	6.906399511422
MYZAP	4.92599941855622	5.76022094646651	4.16992500144231	6.65105169117893	4.39231742277876	4.79181407116183	3.49825086752783	4.34340782229781	4.8972404255748	4.83289001416474	4.76553474636298	4.27052894238072	4.88264304936184	5.1168637576909	5.47897180503294	5.55151601762801	5.40599235967584	4.79701297783614	6.37503943134692	4.87282875953489	5.98413359454098	7.06824086131282	5.64385618977472	7.52434581646254	5.69488019279919	4.54843662469604	7.33181268381921	5.09592441999854	5.43295940727611	3.20163386116965	5.13750352374993	4.92124588858559	5.34340782229781	5.72519581722666	5.15380533607904	4.94485844580754	5.34340782229781	5.14159627838382	4.25550073314839	3.88752527074159	4.63807383718072	4.6724253419715	3.90689059560852	5.32553033156756	4.41953889151378	5.70873904135958	5.93545974780529	4.82781902461732	7.66035250967092
USH1C	3.64534327264789	3.39903126691153	4.22257454199225	2.59319601528833	2.6663660112352	2.6176429818818	2.05503599504818	2.47052908393781	1.99951886104344	3.34070880628545	3.24768907347258	2.97715283493551	1.74222088522039	1.69098775718507	2.30339366472493	2.90907765636399	1.77551244937998	3.19979119664042	3.56959634609661	1.79754217953258	0.607372758243115	2.14096858087073	2.6788124651767	2.27055884266923	1.74677144311124	3.35507587425854	2.62315887798847	2.16195919964703	2.5858166720771	2.28057386037615	1.74049681834735	1.39713490961759	2.81547388902756	1.80187267567521	3.19457405054384	3.51161099101746	2.96522205264875	2.33930730266575	3.68682456723758	3.35481725723324	2.44326544607357	2.16266692361136	2.62152745566313	3.45116657841522	1.60766167284896	2.29508976560041	2.18317172001559	2.76065261255871	1.21384867636251
PQBP1	6.42118585032959	6.64617406482431	6.90323893454504	7.02363171314885	7.49978735628511	7.18919239312346	6.83822996241007	7.08300166031297	6.85041039928742	7.39573579657559	7.87482642972775	7.91734973287589	7.4809744143432	7.10118769449085	6.98731683154986	7.39190963595828	7.08113637246338	6.75825208958208	7.37277267855958	7.27681654520453	6.97202578126144	7.46513147239749	7.14885665427202	7.12224798153868	6.58392249616373	6.67323522734134	6.65757197417386	7.07954589040244	6.07282449372618	7.77919063522995	6.6384256155481	7.614157958731	6.56681206023059	8.03943746569074	7.01091136606279	6.79440447344441	6.82786398935686	6.7468417702464	7.07619243355317	6.58895964778443	6.5173352962978	6.81675337776284	6.77452443135018	6.77900171966206	7.41689526946892	7.32293123901405	6.19183083579687	6.58274375304329	7.3841797640122
EDIL3	5.65982823449607	6.96502017200718	5.49408003925887	6.27153705944531	7.23684101076978	6.89987987917087	7.4226243277481	8.66658000992971	8.17500785621466	7.32974680921583	7.10376858245752	7.09247325777497	5.46553510543534	5.57161028323644	4.70279138940569	6.8139933390685	6.55004306984372	6.4831187177699	6.51932386187516	6.4733932531813	5.22850529630806	5.29920986283999	5.85623587989463	5.74877584854989	5.28132459585976	5.35558366761254	5.75170066220228	5.11830040551706	7.75788559451013	7.56833107699132	8.75734694163391	5.67694579243995	5.04270103305858	5.68933802619908	7.27238424409175	4.38955570147119	5.00482331148034	8.96712268297117	8.04024329636737	7.48623697505295	8.55795464123984	9.10196721592789	5.4142371537668	6.04201147514697	5.98145581260993	5.50891812599244	5.11281055255262	5.41613736247339	5.55603622628006
HHLA1	1.70571312286323	1.91441732473403	2.02000783942394	0.959193117223174	2.61920236966254	2.69375020324049	1.39120428246369	2.19306057840743	1.4696132888641	1.60394642582067	3.80510641114137	1.11325426490434	1.48358430376631	1.75800757350183	1.62396375672179	2.41947588347597	1.69890148093124	1.22180332573781	3.93758285292361	2.03947567069741	1.30676582645896	1.89172832718012	2.00896095399863	1.75989674312055	1.87744375108173	1.79248125036058	1.94473677126555	1.98358430376631	2.80010513721005	2.80706043439463	1.78279858792711	1.51073986370523	0.874230616502018	2.42674835185116	3.03551662222841	1.86450443516893	1.69890148093124	1.67947941291616	2.43394823199633	3.16231530763359	3.47895729931649	1.74784758131203	3.36457243229586	2.23429165850341	2.02350740975879	0.431969225211986	1.6315172029169	1.98173706198744	3.04637857045993
CYP3A7-CYP3A51P	2.20163386116965	3.16992500144231	1.26303440583379	1.8073549220576	1	1.32192809488736	1.53605290024021	1.0703893278914	0.584962500721156	0.37851162325373	1.76553474636298	1.32192809488736	3.15380533607904	1.58496250072116	3.10433665981474	0.678071905112638	1.0703893278914	0.584962500721156	2.51096191927738	1.58496250072116	4.02680005934372	6.88264304936184	5.83794324189103	3.70043971814109	0.485426827170242	0.84799690655495	2.16992500144231	4.24031432933371	1.63226821549951	0.263034405833794	0	4.0703893278914	1	3.32192809488736	0.485426827170242	1	0.485426827170242	1.76553474636298	2.43295940727611	0.584962500721156	1	0.37851162325373	0.584962500721156	1.67807190511264	1.88752527074159	1.20163386116965	3.56071495447448	0.37851162325373	1.20163386116965
CERT1	7.37647639811071	7.28484022785442	7.58897111341756	7.77194341098801	7.64665132291196	7.84102644431261	7.60981121715464	7.70449372433191	8.3771401206759	8.50030240251569	7.83403286202042	7.72787216738187	7.89488955847704	7.74866093897081	7.96239415883429	7.51388474475845	7.61209963725437	7.79636292670668	8.33394357305279	8.38390320191128	7.87129032667912	8.10300411181975	8.281566963612	8.31562048264381	7.24523619501626	7.04253659406778	7.95555994501451	8.25207342583945	8.13911126222238	8.29730347171801	8.71191605961848	7.04837732722342	7.67957533605621	8.52213813072106	8.13004254813525	7.86528778817427	8.19847996204313	8.28511131250344	8.03960675034013	8.41187607263704	8.18201836421781	8.5295254079947	7.72710857612921	8.01677230189099	7.31707741612978	7.63689147089867	7.86989263984042	9.20773457499785	7.64196270204663
MED14OS	0.765534746362977	3.81762325751143	4.07895134139482	3.83794324189103	1.72246602447109	4.84799690655495	4.16188768237689	4.35755200461808	3.26303440583379	0.765534746362977	2.32192809488736	3	1.20163386116965	2.78659636189081	3.32192809488736	5.71149490665009	1.76553474636298	3.36457243229586	3.6667565918848	3.20163386116965	4.53605290024021	3.54843662469604	4.11270013274936	3.53605290024021	4.79181407116183	1.76553474636298	2.13750352374994	2.13750352374994	1.37851162325373	1.13750352374994	3.86789646399265	3.24792751344359	4.23266075679027	2.48542682717024	4.52356195605701	5.19377174339668	3.24792751344359	1.88752527074159	2.0703893278914	2.4594316186373	5.44294349584873	1.43295940727611	1.63226821549951	2.10433665981474	3.82781902461732	4.21723071622067	5.44294349584873	1.88752527074159	1
PTGES3L	3.65535182861255	3.27798474729977	-0.514573172829758	2.03562390973072	3.21723071622067	2.4594316186373	3.52356195605701	4.16992500144231	3.99095486039699	1.26303440583379	1.72246602447109	3.37851162325373	2.96347412397489	0.765534746362977	3.0703893278914	3.08746284125034	3.33628338786443	3.12101540096137	4.16188768237689	-0.15200309344505	2.13750352374994	2.60880924267552	3.47248777146274	2.23266075679027	3.62058641045188	0	3.32192809488736	3.20163386116965	2.16992500144231	2.96347412397489	4.03562390973072	1.63226821549951	4.02680005934372	4.0703893278914	2.53605290024021	1	1.13750352374994	3.8972404255748	0.925999418556223	0.765534746362977	4.03562390973072	3.48542682717024	4.44625622988956	1.37851162325373	0.765534746362977	2.74416109557041	3.26303440583379	3.13750352374994	3.67807190511264
KCNK7	1.32810530471568	2.77132379035301	1.90103356653472	2.01821048292766	0.201673384354137	0.9301878469515	1.23110655960386	1.87866216791521	2.03826114908328	0.432299285900026	2.60895964488379	1.28903524316755	1.22797366026978	1.16318097854749	2.25534176178415	0.836987306425793	1.75170767161593	0.595532120630269	2.2205642007331	1.76024455284228	1.3338139913913	1.59858898259413	1.79260595102788	1.55785214133005	1.52259626557591	1.03298616002939	2.16926488006623	1.57850739243218	1.75696754972238	1.95851145052441	1.08451183906568	2.68194536451079	1.82546056252241	1.97992241730758	1.74222088522039	1.4065185897223	1.43588236626392	2.02892792204736	2.70332214365069	1.48243823341773	2.00727094119495	0.965617690965569	1.58012931082278	1.32575997449997	2.47598044416983	3.19367074274697	0.639462078148783	1.96587589142652	1.208501431528
CDH11	7.67403377057146	8.24294476082937	7.5905343597084	6.9356676269463	6.61650288336525	6.10104067604947	6.57444674137851	6.90679053223186	5.67121942477091	6.33607577109751	5.80608875605084	5.16171672192035	6.5612217269066	7.62526335605461	6.21210459660058	7.02074899481476	7.44135635997922	6.80941666315733	6.96341390746657	5.6751487212317	6.43492344444255	5.58046855488983	6.41179571620757	6.49237497243714	6.71800738725926	3.54540882776751	5.79143010311877	5.87487476810744	6.705503176478	6.10080483189821	5.98945522253628	5.67603912627908	5.64411776480894	6.78044209085544	5.71680105945047	8.4298910572926	7.80536826474917	6.4462143905406	5.69652643763511	6.73668202959266	5.79161971237786	6.28074308047047	7.61031046756727	8.13220039758233	4.9740772471958	8.46185389156025	7.50718866117817	7.47680327597562	6.22331058067953
UST	4.12633271622512	4.88153977321378	5.5434529055052	3.06422919207346	2.26491047326435	3.29270663624601	2.98772338282048	2.26491047326435	2.65280289479271	3.83727269692293	4.47826068166656	3.24110146314798	2.53819403425642	2.19753139975879	2.53840779852542	2.29248125036058	3.51616064352894	6.3510852602277	3.96332590289634	2.0248153838623	2.59924707681954	2.84604618771379	2.92010571632874	3.30654479151915	4.00578136344554	2.38276737318149	3.45644466811498	2.41340134214291	2.74672760046309	2.56133635941207	3.69932909818275	3.88926857058388	4.38231970711603	2.43295940727611	5.31453256854614	3.7068562710439	3.99813787449494	2.82509506174839	3.33238362767821	6.62585436929063	3.94807536548828	3.69133362637252	3.86140376558477	5.56816235235427	3.59806744038258	5.21133726147806	3.93973036126901	6.42557389660681	2.83959928528346
ARPC5	7.23603143395552	7.28023665434434	7.47476584379059	6.98661351979621	7.0256810378443	6.52100719483313	7.05866092842757	7.01001865047747	6.72598502549619	6.77554335662236	6.22877731008448	6.87393889204875	7.04689289039953	6.51550669900734	6.8800954206498	7.20862367790081	6.91376833618709	7.15251221276253	7.15467879999498	6.70400475320031	7.43779652262196	7.37179834207011	7.18488974105076	7.415854255019	6.48617755203204	6.53623150762233	6.18717807712645	6.43746183588276	6.8539181255201	6.71944895673742	6.65760134647588	7.27378066979622	7.20620051921779	6.80608581248107	7.45721264840416	7.65503832376497	7.19045612063849	6.32864467886331	7.63132093607161	6.92985010793554	7.08988088136412	6.9500918012278	7.38271661118024	6.80744036814938	6.94854279985787	7.1935064585732	7.35760630701415	6.98621687623024	7.66074614151313
ARPC4	6.70712063066676	5.81026571432403	6.27931558533435	6.8213942129138	6.15644998404863	6.75050805378382	6.07383142534256	6.83465791158065	5.8015720649082	7.1081588420012	4.85856401309962	7.7565599860125	6.80986182095633	7.43498195764555	7.18700622466435	7.86748576470958	6.6016089916275	7.51498867329479	5.06354577419151	6.60392812842139	6.55988396017293	7.01241833072124	6.33444249213312	6.2679778663504	7.55238843411694	5.73492264298569	6.24003660928517	6.57578974307348	5.15739357217902	6.52777340748592	6.22926482617145	5.20943228869516	7.30362036026525	6.97143820829293	4.71720986531461	6.29525843910812	6.11522490841445	4.80017948377238	4.46525040539558	5.98630145675707	4.59392345471979	6.23672731288984	6.06642014056683	5.13287783801366	5.81555214118294	7.82626061318967	6.83604855901797	6.59528428271459	6.67000292057705
ARPC3	9.76950729143624	9.68615031598089	9.99746178111285	9.56719556140687	10.3688338135586	10.2578592346396	10.3535879491954	10.3987436919382	10.0193127256514	10.1488578608769	10.6881628704204	10.6947931549999	10.5388679158473	10.0586682503406	10.6970544329565	10.850890038687	10.5409997869297	10.4258453056394	10.0364483854409	9.78250685566339	10.1682960408722	10.0009858803807	9.87282875953488	10.022090344994	10.0409745988173	10.0103882353119	10.1525383692453	9.83162393682075	10.9302198848744	11.0755460012774	10.6181101525029	10.0183392940962	10.1652838883224	11.3017819620511	10.860699032612	10.6576757291871	10.129411823252	10.7203297741313	9.98042523154384	10.5483402876761	10.3293478784593	10.6113015025553	10.3631491701405	10.2820459014217	10.12153351734	10.6390693298307	10.7382611835761	10.5123454203473	11.3936049686392
ARPC1B	6.96231765494231	8.03452387533439	6.70043971814109	7.73131903102506	6.14974711950468	7.04657836662033	8.12049709844425	7.46515822966425	6.97498811199193	6.97384083953315	6.54070926267143	6.67525138605026	7.26865895502767	7.13955135239879	7.89421146153777	8.53993424517179	7.85424505422013	6.83541884047548	6.56985560833095	6.51412226017071	7.19377174339668	6.88508622529017	6.61028665708102	6.97154355395077	8.59768014371589	6.12308675098106	7.75020450927987	7.11582397743624	5.81249822533356	6.85049941375812	6.62497817956904	6.38024459047818	7.4068427546553	6.74550626586916	7.14159627838382	7.00562454919388	5.56985560833095	7.4749227003798	6.76686014382955	7.32373033752135	7.08321336824898	7.75688985507462	7.52042224852645	7.41953889151378	7.231701199029	7.22978016673333	9.70494111037603	6.762880292917	9.11530380615212
ACTR3	8.5493928445825	8.94854068022148	8.36106264498847	8.49126179424769	8.26928394204407	8.54054767033558	8.3917036892004	8.14344194933812	7.87597965612217	7.98914186580998	8.19632559248017	7.9998749165503	8.11592661620953	8.56455411884743	8.47372302272982	8.89461514830444	8.31097699791354	8.32286024525474	7.87475085437978	8.80669165054749	8.31973220882857	8.69097349756471	8.26605026613359	8.5120588913222	8.97456902335254	8.44188364459295	8.73051905084165	8.55584072258112	8.78530019775569	8.3045576401539	7.95769519447009	8.88102609501729	9.10701001548792	8.17392546070022	7.56552111978165	8.34492937588855	8.219278339102	7.75318087084693	7.40454109774332	8.3294292190015	8.53420834199206	8.41275418184973	7.78195001532894	7.99397549814011	8.05415188273531	8.34584582713661	9.57689195290707	9.11843532986581	9.17452339441873
ACTR2	6.52438543980406	6.94486893800228	6.56466295420138	6.35867153207505	6.07093912270722	6.53656134032002	6.57619167770033	6.94254464390545	6.55618254784956	6.23185292171679	6.19992004475102	6.52757872087726	6.16878074924646	5.7792881541469	6.17270178991773	6.43626241236201	4.57045383365297	6.04948737420448	6.71536359012637	7.00735884184105	6.30446534951153	6.50885823830755	6.60689497088122	6.32816592167986	5.50488583056854	5.89230984413775	5.91051091149082	6.29736281472698	6.23739064631323	6.16425257760819	6.16141766682602	6.12770764179776	6.08582284370332	6.60487031198043	7.02752434398406	7.13230641832285	6.20521263951492	7.05353169438927	6.785482856124	6.86246078319902	6.4775300370845	6.5285306525752	6.77015135374569	6.79963424050821	5.79397127078943	6.45826042103475	6.91315487347579	6.75096530305886	7.0820497430875
TSPAN5	10.2817895616204	9.49422649826343	9.36269123559792	8.30645377388476	9.24007768734184	9.32568885823753	8.25703061091846	8.64519101652438	8.976669843948	8.25369929477286	7.31568575462087	7.85971146943509	8.33900781056268	7.60581996711237	7.82986975917571	7.73789916166041	7.88037237516546	9.27139830906286	9.88649081033754	9.08362837927057	8.49828973608534	9.42140365660953	8.97538512193518	8.98760448585591	7.69999713824893	9.75992594688627	5.51457836922767	7.60579137243373	7.64425594633549	8.08438808753288	8.75166553441975	8.44361794851492	6.99542227996152	9.14940606657828	9.53921532280505	9.79756142709381	9.46012934190501	9.17685553865676	7.95288827673074	9.09960108401247	8.06211684188649	9.25353752604835	9.90476656737226	9.71063076180836	8.34449122198302	9.69852719885833	7.39639884296869	6.56609899993832	5.44401903222881
TSPAN3	6.23837339118202	6.54513685911355	6.16786961878616	6.23849878476884	5.91717338311459	6.3166478268021	6.04095260505784	6.16872689725966	5.93799533903628	5.74262584007444	6.22871166143004	6.39362850522723	5.43865552744385	5.19035584982662	5.34661370234262	5.6555828774543	5.28766776861052	6.45221135079471	6.95151803521233	5.93030680850397	6.10753233809008	6.33570841977833	6.42935034329559	6.55967737278562	5.5299580341777	6.49191600258817	6.40749424472933	6.64703657663165	6.08131272786998	6.18705802423721	6.24032693002967	5.9396382804918	5.23975593658952	5.96320248936068	5.5709896651013	6.32786682055438	6.99856453188327	5.53232657934988	5.85398043755684	5.92158159783324	6.45859178434786	5.76354540450497	5.63581376216111	6.14233131110113	5.75997125542614	6.53052346380501	6.05151651316454	5.69208481043436	6.10996656094834
CTXND1	2.02345595301849	3.14037620115774	5.93871939824836	2.86290487852742	3.41041466173155	2.80655790550863	2.80448058760479	2.54952443199383	2.76154172461593	2.38877124929664	3.38111072979674	1.85507719393517	1.95441489341796	1.26219878729694	2.50111624505583	2.56642929227726	2.41114264791616	4.90732000635688	4.23630022103804	2.5976184507875	2.03903773116075	2.75246261423088	1.87563544356377	1.4569771558328	4.93745515113871	7.67266399857404	7.33756201790932	2.7759736164033	1.77378363380821	1.72729921436946	3.27270093238904	3.0664429350393	6.60109948443218	3.1192573036273	3.01988513708249	5.61747880399899	5.44774624885525	2.34106663236311	3.60906765125077	3.93493379324056	3.30790655958313	2.94675498136413	3.14924816070418	5.44210570777328	2.93715701017661	5.99993534485299	5.55626868106066	7.47979595166091	2.52639338270905
ADAM8	2.95704304850636	3.47942133762162	2.60081693058483	3.54875272790901	3.10832443351658	1.60472668281448	1.70976944575689	3.18942919163502	3.26193777566426	2.58736299385307	2.12548078676661	2.60199208292799	3.48640375684337	3.37329074989291	1.91187468015414	3.04415561794433	3.20214503222242	1.1315172029169	4.1659063419096	3.93702960157057	3.11824630919065	3.42449921520001	3.85784374592001	2.0777127158736	4.00762388684947	3.16186516876067	4.51046219807939	3.61074522752103	2.15298526049219	2.11901125891286	3.63278408346187	2.80499564760634	2.16563763357331	3.00717764648854	2.75548095963869	3.11440934524794	2.10667364086672	1.4036774610288	4.30449700111895	1.20026896479186	3.53680302028747	2.77344722994382	3.57588882736603	2.66992500144231	3.06854680448747	3.15517006030608	3.18890892654182	3.49223771245206	2.37208054778521
CDH12	2.67807190511264	3.15380533607904	-0.321928094887362	5.78135971352466	1.84799690655495	2.63226821549951	2.10433665981474	-0.15200309344505	5.12101540096137	4.34340782229781	3.58496250072116	-0.321928094887362	5.69209237542757	0.925999418556223	0.263034405833794	3.68929916053589	-1.73696559416621	2.67807190511264	7.51806297565252	-1.73696559416621	5.47897180503294	0.925999418556223	5.59991284218713	6.36457243229586	1.53605290024021	1.67807190511264	3.6667565918848	2.35049724708413	5.64961545906341	4.43295940727611	3.41953889151378	7.65391987311942	1.37851162325373	1.13750352374994	3.6667565918848	0.137503523749935	2.23266075679027	4.40599235967584	1.58496250072116	0.678071905112638	5	1.76553474636298	0.485426827170242	-0.15200309344505	5.6724253419715	1	2.51096191927738	5.96809075204526	3.4594316186373
TSPAN2	2.84913966030149	4.66923161068851	4.06156892358435	2.9778890174621	3.71702581431274	3.99827949895815	4.48055466258807	4.55932031713282	2.91497824057909	2.78663588507529	3.5883518823276	3.57727830480554	2.46616239667299	2.27218283663963	3.9570501964467	3.61144399611288	4.55780650140246	3.25392796880983	3.89998643927401	1.316511644339	2.53404241348033	2.57738914188779	2.50533838233456	2.36038972221488	4.41412580817199	4.28712164901189	4.02177283850575	3.7011140787782	2.10920517167479	2.60133397172643	4.73078122594079	1.78698705958116	3.29964462392673	2.5339384499095	5.4094547483771	2.28057386037615	3.33780214229159	4.11401331132515	4.49428444126064	2.10615382172253	5.26499490466632	3.7961779930306	2.89196216126068	4.22455406555575	2.98877939107266	3.4497073216914	4.48131542372121	6.05473786995386	4.02594571476095
NUBP2	5.96809075204526	5.85549144310187	5.62351574149055	6.95652136333312	7.12825215227739	7.14261765544658	6.94016675048282	6.86170728658586	7.00112666545428	6.45121111183233	6.13750352374993	7.51096191927738	7.05202456048283	7.48944659862258	6.78920757534734	6.86046625851717	6.14159627838382	7.06285565520599	6.0746766862945	6.48381577726426	6.76155123244448	6.14363830992204	6.36282052553426	6.45285896471381	6.83794324189103	5.99095486039699	6.47411151394241	6.92955431573285	6.47248777146274	7.16691625156997	7.00225245173138	5.61765111942733	6.36981542428391	6.46107011403305	6.91528186586766	6.84172158112846	6.79701297783614	7.3741700760685	7.19672506078603	7.05636676102453	6.51727569320958	7.04439411935845	7.19770815795585	6.30012372456901	5.53915881110803	6.40599235967584	5.03562390973072	6.4966540825935	5.5909612413426
TSFM	6.13910014413863	6.07223911625816	6.22155504449846	6.092691598911	5.98982544053056	6.479769188482	6.46100622071551	6.1340125921616	6.17545211266873	6.23546876849945	6.690710464957	6.42926197301828	6.41091406458858	5.58435891192299	5.80830942883018	6.59407122514101	6.22426470830482	6.17133994247694	6.25939901225578	6.40907431801047	6.43562114029287	6.03378178984005	5.83589261253828	6.16357396145413	6.29657547345603	6.03280513748039	6.52595499971084	6.03877662411664	6.18584837737039	6.7837961571803	6.20421196295875	6.75563049647625	6.54468430857621	6.08243063118878	6.58422750203194	6.09160934599621	6.13087480578057	5.62272740558837	6.16566965806587	6.37884623416161	6.1116853990874	6.39711368338361	6.42251437103901	6.26692683969769	6.39147070974212	5.84075384115467	5.98035684603718	6.03063871648622	6.44925206080836
TSPAN1	0.765534746362977	1.26303440583379	1.63226821549951	1.13750352374994	0.263034405833794	0	0.925999418556223	1.58496250072116	1	0.678071905112638	1.26303440583379	0.84799690655495	0	0.765534746362977	0.765534746362977	0.765534746362977	-0.15200309344505	1.43295940727611	3.05311133645956	0.84799690655495	1.37851162325373	0.765534746362977	0.765534746362977	1.96347412397489	0.765534746362977	2.20163386116965	1.58496250072116	0.263034405833794	1.58496250072116	3.43295940727611	1.63226821549951	0.925999418556223	-0.321928094887362	1	0.584962500721156	0.584962500721156	1	0.678071905112638	2.58496250072116	1.26303440583379	0.584962500721156	-0.15200309344505	0.678071905112638	1.72246602447109	1.32192809488736	1.8073549220576	1.67807190511264	0.137503523749935	1.26303440583379
PPIF	6.0025929600349	5.9618865756992	6.05832793079131	7.32953804090329	6.72705645173934	6.72750303594232	6.87964554838388	6.86450762267745	6.10533567189281	6.71499297627569	6.19319532257709	7.76884353340072	7.37206714225473	7.26715752133925	7.78652666903006	7.18754959014039	6.65409768962924	6.38971194622932	5.51505076653504	7.31325607286629	6.55655200498768	7.55225330832883	6.53226360998925	6.48554721901808	6.48752810130464	5.43505133391989	5.54869346910696	6.15166206342976	4.32286523765304	6.3466345714466	6.31331995132729	6.92223519764409	6.54518855503395	6.65840450454062	6.48156093025163	6.17434333254424	6.216685788397	6.29668388901146	6.0578014637782	6.86498558951208	5.86687205695958	6.81628179798747	6.32964900247581	6.11376284847427	7.21745091711984	6.99753730205126	6.44181040814284	5.82610878894421	6.74247185053533
CTDSP2	7.17709093729092	7.65177997350385	7.14925613276933	7.26418676233396	6.91994732576415	7.85947296643581	7.46310096555588	7.16503827739873	7.17733475491508	7.25435854272608	7.00822134681891	7.29956822053439	7.26940244040454	7.31128904372427	7.62690398787618	7.21056956276519	7.75326226968765	7.32016201458855	7.63427721359505	7.55672478861411	6.76679201556676	7.48353092822951	7.41380731152456	7.32728165510571	7.94979458528825	8.87126386728669	7.74902692998712	7.40382361771557	6.58656371674033	7.02397518071439	6.54293537766731	7.55748401676396	7.96004265149298	7.5176375416957	7.23625150126888	7.52955475680633	6.93917109100195	6.78496814155029	7.67643207986603	7.02146919721595	6.54279017095713	6.98425690234823	6.79570682473819	7.48970455882985	6.94209289282092	7.61942159941874	7.57845057823906	7.34667731952339	8.11583260159735
ZNF891	5.14159627838382	3.95419631038688	5.29278174922785	4.37155886261196	6.01122725542325	4.97727992349992	5.17392693199981	4.86789646399265	4.22496636500027	4.25550073314839	3.47248777146274	5.76022094646651	5.14159627838382	5.12101540096137	4.86789646399265	5.41278152533848	5.54225804976692	4.77082904603249	5.6724253419715	4.99095486039699	5.88752527074159	5.79960542245267	5.20163386116965	4.91647664443772	4.5298209465287	5.51412226017071	3.60880924267552	5.06608919045777	5.45285896471381	6.68929916053589	5.84046323386954	6.41616416473313	4.95884267524324	6.75622271284729	6.08321336824898	6.02680005934372	6.36981542428391	5.79441586635011	5.98185265328974	5.6667565918848	5.47248777146274	4.59693514238723	6.06824086131282	5.81249822533356	4.77610398807316	4.81249822533356	4.28540221886225	5.80477637795583	5.39574832817903
TRIM10	3.47032572271686	2.82544549051278	2.70265897397382	2.72880149100192	2.21462845582362	1.78168902222898	2.20379137852189	2.51771002491556	1.97582254733662	2.09445446327091	3.33351354909511	1.45440069840171	2.70962797114648	3.11732905189229	2.34204716018171	3.0524895551372	1.96101165851868	1.70631920751372	3.663403583964	2.79127699628613	2.38991597002982	3.02238827537057	3.68976574861153	3.55594914856851	3.10581312565712	3.46849581341024	4.45704063067502	1.56667321403925	2.55824641557993	3.098839350632	2.80394027374367	1.89450314649315	1.7405076767763	2.49450027268589	2.97696925978921	2.80561179135553	2.71527172649885	3.66010542574807	3.3601549470392	2.40877325716568	3.07735629838385	2.56328751823055	4.08076261840974	3.19659266952914	2.9509876077345	2.9362257990427	2.78818782436222	2.16690030749237	3.53576753741049
ARPC2	10.3001514531826	10.4948319655487	10.1283229382886	10.1566450172055	10.045264404877	10.1851237053013	10.3013581633838	10.41210995282	9.78920061764751	9.6433059878683	9.55993416457853	9.59096764220806	10.279620714273	10.321258519891	10.7863216595371	11.1125908604273	10.4644901797384	10.1794825803552	9.87568586328992	10.2814427887403	10.0655132908547	10.2198614511719	10.2382597751461	9.97531301960184	10.1754635015616	8.74226661035687	9.85109294054752	10.2804606926798	10.9245738418848	10.542290861501	10.4298502400692	10.4164453578439	9.98263135127176	10.1286270239225	10.7783662836561	10.4331729682519	10.2558940785971	10.8334145267148	9.43217448408542	10.6137403986485	10.581852797865	10.4732502228117	10.9662242305213	10.5372156146591	9.58938878838584	10.3589013902192	10.8205974193691	10.1908805713917	11.3984711917234
SGK2	3.95967004122101	4.40762759644869	3.85108634268277	2.98058012906832	3.399543653037	3.10570081870924	1.78946935654669	2.51340002967186	2.79383251055049	3.1982167656255	3.79764739200299	3.33833116742898	3.20706776649223	1.92399845327747	3.92821276431277	3.19375020324049	3.88541452301624	3.64270110943112	3.79473194647805	3.83408793448507	4.28350268512352	2.17524862354207	4.64719550104475	3.4351823597917	3.96471798008876	4.46884874452073	4.95364063630682	3.36273425631631	3.67108179164468	3.56546543491322	4.09169363062444	4.03912878561237	3.5046063934026	2.11440934524794	4.09924707681954	3.80144220435921	3.38719587326546	2.5777127158736	5.45680375591155	2.85547207728794	5.11195258481498	4.04415561794433	3.73429165850341	3.15807287114668	3.51478165721633	3.65757478112815	2.0666995627086	3.92352867304567	4.20736375598277
RAD50	6.73121336259057	6.55314784835585	6.32863924002502	6.11953025561898	6.25224450709747	5.85755598655959	6.15238263458284	6.17470307272308	6.66325150212132	7.0250326135066	5.88246404456728	6.11611629104609	6.3284991205714	6.58943504916507	6.59839465472036	5.9674735936563	6.20460707578378	6.20766621997284	6.03258240462915	5.62926291522333	7.00734227444006	6.48548096874011	6.48193192856244	6.31686952595795	6.61563632431707	6.63020348902978	6.24622926448919	6.57382537796018	6.13598051541785	6.48968779536271	6.09914377704489	6.29092413438638	7.05242678784715	6.55805709952954	6.59664048361998	6.70597981869071	5.85383844168978	5.71543431954928	6.21862501090387	5.49931743027457	6.2446782621976	5.97043590527069	6.43346728453088	6.66642973270541	7.4579499878853	6.3200625629409	6.48883341500011	6.86278927288902	6.83414734204806
KIF20A	8.05853297020161	7.36018867006271	7.66035250967092	7.91707366287822	7.70321146739115	5.57893871309339	7.67313237214536	7.12101540096137	5.73606362787181	7.29278174922785	9.19918154876397	7.59170933316174	6.93191939010004	7.14669594803066	8.14414836650889	8.63698706120399	8.3671963100259	7.44211412241923	7.26491169307446	7.99548451887751	7.11582397743624	6.65963918701565	6.39746072605472	6.94368695159709	7.1053847492476	8.24887634283713	7.95303237725324	7.55074678538324	7.08321336824898	8.38456792317383	7.30469355747101	8.15583017155653	7.98868468677217	6.85424505422013	7.29462074889163	7.22110372536788	4.877744249949	6.64961545906341	6.89965902637744	5.64673869830785	4.58496250072116	5.39231742277876	7.59021276140836	7.15279185163912	7.95710204156229	7.09169983413681	6.69488019279919	7.78004757606187	7.97039353791468
PREB	7.61691636257881	7.27052894238072	7.55458885167764	7.03562390973072	7.38715571766298	7.29001884693262	7.20847824221171	7.87405920314115	7.57440430902258	7.15886210620845	7.14771372235215	8.16239132875691	7.44128427192704	7.6906964439777	7.83857365266832	7.3037807481771	7.65463602852797	7.41616416473313	7.70251902915328	7.27332938656167	7.35491051158679	6.34163000932991	6.95535930524299	7.25550073314839	7.19672506078603	6.62351574149055	7.18388345903223	7.2667865406949	7.28169825009883	8.08480838780436	7.61323695471633	6.53449743373817	6.63662462054365	6.67383905599044	7.37242979233409	7.66604642940879	7.47897180503294	7.32732808262995	7.82654848729092	7.75622271284729	7.71973105674985	7.23266075679027	7.66604642940879	7.67171796512923	6.75755668893945	7.6006563078263	7.0389189892923	6.96462966672059	6.89360490485829
HIPK3	4.67887546101892	4.55519504848776	3.98520605795611	3.89199662784947	4.17347677766166	4.34227618757836	4.53594709921431	3.98098046080452	4.32921695200692	4.27898409776575	4.28356746215875	4.49832592083678	5.05432304434583	4.35124945621066	3.73881167027985	4.70260106372139	3.94405725844377	3.49759620379985	5.5107927072074	4.6512399848901	4.20979346572236	5.65122537055266	4.79761883852456	5.29236219364706	4.72323488440543	4.60288591966661	5.81948795993215	4.20119057226707	3.06344816479274	3.43041183998692	3.04431236733831	3.79887804089141	3.82713611006771	5.14610926154993	3.78257700421057	4.67722033891354	4.6680874290457	5.40271828796246	5.55577275447867	5.11756021130337	2.75197389171108	4.53953225880487	4.47116967602046	4.8324143041858	3.9091022808502	4.41833595157048	5.29549215478091	3.92300774571075	4.14255408890687
FEM1B	6.39714938282711	7.26038259030126	6.7668779109297	7.48917688799277	7.05283302460144	7.1546785087431	7.33310499509459	7.44254803446048	6.84807091426612	6.63247133790879	5.09852766346013	6.90895544685139	7.19397147321325	6.92015021710252	6.1366154519196	7.12336779137011	6.59556038198301	7.00254324803011	6.80999341797137	7.06136677896572	7.36331582685934	7.43143559660879	7.54165353916897	7.13571193628303	6.14938373174541	6.02705634726268	5.42627313180612	7.36652703275646	5.95278743815965	7.42952470611098	7.58932705307947	7.13745128918346	6.5557292285129	7.65759498816749	7.5247161902619	7.24047569596499	7.32786172154327	7.68113449893594	7.36876126843914	7.4933909788028	7.39149621045397	7.69029762739534	6.87697962664388	7.16407945557905	6.66250435937051	6.97243210516127	6.81046094958829	6.96340233437624	6.93185639582243
ENAM	-0.592212285568714	2.88104150178384	-0.660964047443681	0.903677461028802	-0.529446844526784	-0.736965594166206	-0.821928094887362	0.535194663945699	-0.236965594166206	0.200268964791864	2.18403493826604	0.882767373181488	-1.52944684452678	0.242713413585121	0.316134107749756	0.30203566183443	-0.660964047443681	0.232334133501722	0.891204282463687	1.02307089082236	0.947651310666653	1.09451691219501	1.52829176418318	-0.576001546722525	1.57527983828769	2.32423272151366	1.53261381138781	-0.736965594166206	1.8932981809454	3.62529133239377	-0.529446844526784	0.510739863705226	-0.368482797083103	-0.576001546722525	0.131517202916897	-0.0601471168588559	-0.160964047443681	1.59293327265567	3.30121953187081	-0.0922122855687135	0.528291764183184	-0.299731035208136	0.874230616502018	1.32423272151366	0.603946425820667	1.81671560517782	-0.778196674262193	0.637503523749935	1.02829176418318
CDH13	2.63226821549951	5.20945336562895	3.92599941855622	3.12101540096137	3.59693514238723	4.71149490665009	3.6667565918848	-1.73696559416621	6.28540221886225	-1.32192809488736	-0.514573172829758	3.36457243229586	-1.73696559416621	-0.15200309344505	2.96347412397489	2.82781902461732	4.33628338786443	0.263034405833794	3.51096191927738	7.32822611878773	0.37851162325373	0	-0.514573172829758	1.96347412397489	3.12101540096137	0.137503523749935	1.8073549220576	-0.321928094887362	-0.514573172829758	1	-1.73696559416621	0	8.61618123133188	-0.736965594166206	-0.514573172829758	0.678071905112638	3.29278174922785	1.96347412397489	1.37851162325373	4.4594316186373	4.04439411935845	3.92599941855622	3.75488750216347	2.32192809488736	3.70043971814109	3.6667565918848	4.64385618977472	6.48864353985378	4.24792751344359
ACTR1B	7.5022351148568	7.50700173276412	7.84046323386954	7.57818396809009	7.97326686099329	7.3741700760685	7.11997860965488	8.24887634283713	8.42080238163181	8.01402047031493	7.9413411054853	8.5909612413426	7.67736729213605	7.46597446450407	7.74416109557041	7.57364718749332	7.90448409790142	7.69835740595729	8.00112666545428	7.4093909361377	7.16087986183931	7.49425558654498	7.65320336203398	7.98584193700334	7.75221336786514	8.1405741777099	8.21819994369474	7.76553474636298	8.10276309662559	8.51766938813381	7.81121411751324	7.88630626345243	7.71630503984442	7.11478344724985	7.2364926183813	7.20945336562895	7.60584986719498	7.20554891117303	7.91049283228871	7.22881869049588	7.24031432933371	7.03672310600552	7.01457846492289	7.09275714091985	6.91049283228871	7.41700858678878	7.53294028837287	7.50143914515887	7.42961596420174
ACTR1A	7.52951672168321	7.52664711244674	7.66850742226444	7.27675705204255	8.36480041494543	7.71503153799007	8.07467569385265	8.67965859054881	7.34791890289733	7.84132656040314	7.05179676450015	7.48106459457345	7.71006235470729	7.53770113305019	6.88976888793421	7.44082322929242	7.26067047605116	7.77772385708044	7.39575239803581	7.10636293639455	7.21123116001908	7.23363528172926	6.79927867754073	7.39512435107076	7.69263883494515	7.2341226874329	7.15396468701122	6.49533918703259	7.80148220853776	7.4197660193427	8.41883410638645	6.99489636473881	6.87609622833267	6.74986066983151	7.97360157556643	7.5271198490179	7.17243366196412	8.09153445351453	8.23642156066121	7.5926700269145	7.57620303271629	7.95189080140415	7.43727458290098	7.12462266410865	6.68433029950905	7.80231005774251	6.89347682138031	7.53698540925357	6.78331840175463
ARL4C	7.4075068538336	7.66601138413121	8.11123423470375	6.82053324238757	6.11413620098899	4.84047750203426	5.15649366606001	5.34716036855508	5.87823056128401	5.50009775609332	5.17960499522893	5.42877494292218	7.82807396934891	6.67885153636563	6.46313577688046	7.37842044302157	6.55076779367825	7.27160518241284	6.26802103679671	7.43203081168568	8.31073990544419	7.39100011265901	6.51602656703407	7.0763761300302	8.50137805210237	5.86905768850058	7.40385478252614	7.98930208620207	5.9484741214165	3.71805169851791	5.11361850463354	7.9509855644078	8.28425450435491	6.58797332828654	6.57813690149248	7.24876887152589	8.37141022493766	5.23999087533313	6.12962365711232	5.94453782683629	5.20596255068659	4.83605863414575	6.50598670957917	7.91348175905373	6.22485010087899	7.39506511258489	7.56721070977427	7.31131295491156	6.40102801469217
ARL4A	8.25077213159993	8.02956331443266	7.05853297020161	7.37851162325373	5.18586654531133	6.95303237725324	7.2278565730605	7.07253459972295	7.35755200461808	5.99095486039699	7.71630503984442	7.80864246791806	7.45697038112101	6.63662462054365	6.92837032301897	7.72246602447109	6.86789646399265	7.69139457853808	6.37155886261196	6.35931031689044	6.71287086768991	5.80992886572143	6.58195375084882	5.94251450533924	8.73674015545321	6.94602898951548	9.00197108750993	6.02236781302845	7.9518675043269	7.34518344718767	7.54766574835342	6.39059890555246	9.90538700501813	6.43629511983936	8.22593041117105	7.4068427546553	5.96578428466209	7.23074100262691	6.52512925120397	7.06716542701711	6.20163386116965	6.60584986719498	7.71218305120923	7.32282949762889	7.06069593168755	7.4245862262511	9.04357417330576	7.99887245399427	7.18090370917938
RASGRP1	3.33628338786443	3.68929916053589	2.03562390973072	5.62351574149055	4.97727992349992	4.88264304936184	4.96347412397489	4.57893871309339	2.03562390973072	9.50858711208948	1.72246602447109	6.7292808460274	6.10643207781693	4.22496636500027	5.20945336562895	5.3327079336406	4.82273014794452	7.11790278909403	4.26303440583379	5.64673869830785	6.94016675048282	6.16992500144231	8.57440430902258	5.24412594328373	6.66391384211598	5.07895134139482	7.33181268381921	5.97269265400426	4.14567745519564	0.485426827170242	3.99095486039699	7.29920801838728	6.4643415327611	7.70735913208088	6.18784690943957	4.5668151540109	5.21723071622067	1.58496250072116	1.88752527074159	5.35755200461808	5.73335434061383	4.40599235967584	1.88752527074159	4.877744249949	5.44294349584873	-1	6.4262647547021	5.21723071622067	5.0574502721839
DNAL4	6.12101540096137	6.24982454861618	6.66533591718518	6.32912359629157	7.06608919045777	6.68369645430652	6.88752527074159	6.40599235967584	7.24792751344359	6.78267065867701	6.79701297783614	7.08640164588003	6.09592441999854	6.13955135239879	6.73063995591679	5.89481776330794	6.93191939010004	6.3019533951261	5.31469652565629	6.05961485629722	7.02680005934372	6.82400405093315	6.75087443965685	5.18982455888002	6.8073549220576	5.83035674741922	6.14363830992204	6.18982455888002	7.54766574835342	6.39403389536778	7.68229237143083	6.47411151394241	5.86789646399265	6.49024921062709	6.74146698640115	6.6724253419715	6.7279204545632	6.27798474729977	6.26115467261557	6.02680005934372	6.52199295640167	6.2460279805281	6.12101540096137	5.95884267524324	6.32553033156756	6.57591736111815	5.83794324189103	5.74953426766926	5.77346892790519
LRPPRC	8.14838778932653	8.09986080129564	8.03475813062504	8.36495686920765	7.7670899186348	7.83224963015367	7.79171351730624	7.71583773019458	7.71842879723284	7.85987034211372	7.65389054191517	8.28253853521158	8.19915986436375	8.19744717831502	8.22264634556502	7.79936819717038	7.71460686658855	7.92702249320578	7.95845480996923	8.91653998704518	8.16528375719255	8.57322774932699	8.36062545892635	8.42418600414135	8.53087612183627	8.60039447605584	8.06419542991321	8.63558819476022	8.11421586052986	8.73840120312495	7.74638206875765	8.45724218527686	8.04535831599665	8.21060230630056	7.66058402931649	8.05815071187104	7.74454155245903	7.52036329744784	8.19744254196628	8.38958638782326	7.58652716810134	7.77883570512335	7.7840694437971	7.99797309279109	9.60913636194582	7.85971483966577	8.23617412693321	8.14990525036944	8.68627747510354
FRY	5.07806343160252	4.64776048023949	5.68319317883462	5.9627005850214	6.14183730531651	4.83823354043131	5.28716218137014	5.40050414006067	6.35179533400306	5.58174442352581	6.31654695366075	5.01363660646569	5.65932409887599	4.03635438122857	4.35953837907778	5.90298293218533	5.55692911865501	5.36486583273475	4.52052567885757	5.10152965546646	4.6021150640007	4.64925429530642	4.93465795603715	5.86916135830842	4.98731827151411	5.25260634306792	4.25899066684719	5.08418356997766	6.02581516243921	5.1554656362146	6.59852036120548	5.22196921007847	5.21881506988101	3.21146149408892	4.7054377361555	5.05348342257938	5.00397858068185	6.5285767028246	4.63525961085744	5.03570838704903	5.45521088862518	5.32293560157982	4.70206760118729	4.27872574899678	4.89659751571791	5.24227872866184	5.7671398260506	4.31890314305912	4.83403256798569
CDH15	3.52307089082236	3.96569379315338	3.7915790019372	5.06482826177862	3.47529252841725	5.23329316885962	5.16600708173526	3.8503932390787	4.87944471636048	3.71073789542343	4.45811888393389	6.56176973132084	2.24271341358512	6.50830404644875	3.49445593247701	4.65915842066749	5.57956670315231	1.42399845327747	4.0030087238227	6.04693654018791	3.84848376311714	5.4351052886318	5.07238009823801	6.35449019492202	4.06154337549053	1.47242922290377	1.74720780519875	3.89711044719336	4.79608834681889	2.17170391114891	4.04977910774241	4.14813692335336	1.52219705967923	5.82870388888901	4.8816144842515	3.85105170331469	3.50684278496433	5.6572916221371	6.30222796711263	4.93280478089656	5.74497915768316	5.90227526796099	4.57035098995084	3.7730613794289	6.22187195366745	4.30606565000672	2.13339327034745	1.65371426259612	1.66956869245979
PDIA6	10.3453171534994	10.2092715698624	10.1989794212446	9.47448565702254	9.70806738358378	9.41707407568866	9.59738135090515	9.15152246885972	8.78768966505356	9.49499175176239	7.16802113837756	10.369095905192	9.77907274668519	9.6820873484007	9.97062440879426	9.9775274058854	9.17790058953104	10.1068408356084	9.79121519596146	10.5030629435084	9.50002438158243	9.43839854597562	8.91913820039614	9.22636562965698	9.90392772385328	9.30966051151273	8.76425163086399	9.66015517691539	9.1645027617724	10.5080796595624	10.0504548913539	9.52055166949441	10.0686557568266	9.31398629906939	9.12421920201082	10.2477951643255	9.36458016506614	8.93020187191126	8.67075331656844	9.52480146851312	8.59435368593978	8.71140197497746	9.96781241928993	9.74168371556979	10.9409358074608	10.3727335317386	10.2320708330208	10.0687234115636	11.0345232852652
TRAP1	4.06366187193377	5.08984882253755	5.35138071017123	4.96914289594203	3.42998477411051	4.48992693358187	4.36450443516893	4.41960189404847	4.51326172125988	5.22859295355457	3.69547138640127	5.72167900191816	5.33861316411766	4.87959456523831	3.66267521659475	5.28279858792711	4.29949148551805	3.24656746115275	4.88488586962472	5.36012212914378	5.38021860071198	5.4498181854063	5.6315172029169	4.90386260459923	5.46396674018631	5.67617623139344	5.15395330596911	4.02339830478688	3.70867310863514	5.03338096619345	4.63503083636388	5.77555370703338	5.31148347239526	5.65769650532902	4.60314090086767	5.71968430370588	4.30294344843997	3.81369398304543	5.9069867688665	4.39264449035201	4.43263465358743	5.37707212800322	4.5834204761845	5.39086836613968	5.44327507366217	5.18905528902999	5.19720991021039	5.02622289166583	5.76325206480997
OPTN	7.07739956304887	7.26068366620389	7.62623219358324	7.90229140061713	7.37687501700902	7.61516185907253	7.19826058279555	6.96660926512583	7.95378898309471	7.3913660400063	6.65762290710453	5.83214141374807	7.60003243075715	6.85296303990462	7.04415561794433	7.41273407350321	6.91171745727542	7.85749299846651	6.72121907658209	6.66313889696069	6.75421370724902	6.27938732337509	7.21855351600941	7.9357305316298	8.53534874394394	6.63463640592275	9.56950608974054	7.04742812024726	6.64292649531655	7.57068438196913	7.29737865044193	6.14660361315655	7.73805665207633	6.08453657959152	7.3569931300538	6.73203353493436	7.78003936395999	6.77513771400533	6.955823323367	7.33617841500519	6.95666444358827	7.20411510683496	6.65071951738784	7.09644382469827	6.06277938296743	7.45720284427227	9.75474980898857	7.40430489526875	8.85342656334022
BCAP31	8.69453201009184	8.78365308639007	8.85330955540367	7.57969306345875	8.58044701959866	8.43087066354815	7.96636124729361	8.91438513215544	9.33539035469392	9.1093083171837	9.08640164588003	9.2001629739997	7.10956950937069	7.656782364219	9.72229524080224	8.74953426766926	8.11582397743624	9.47917396225893	9.41869594960205	7.46842040186455	7.29553937040683	7.90267658665114	7.05853297020161	7.52825874275841	9.2128611165929	7.54766574835342	8.92303029826377	7.44128427192704	9.41320478925258	9.92005505480697	9.50878516206451	7.31197531446116	8.37590826307501	7.8801957289431	9.4093909361377	9.09592441999854	8.49305484153943	8.93987301230795	8.29645740737124	8.76520320665317	8.64745842645492	8.64385618977473	9.32057493389316	9.10826307530433	7.55458885167764	9.61305273776647	8.73843008775478	8.48381577726426	9.07921808726613
NAMPT	6.97604718769455	7.62353260950832	7.413022997918	7.15173067440413	7.01692666821714	6.21862349171406	6.28768987147644	5.20730544262109	6.94072902020688	6.57370445035255	6.99874381753302	6.38552495145759	6.70604536852394	6.19820193419318	6.42386015274572	6.62217830619371	5.9113919903647	6.89105141478091	4.45133522599941	6.72321028937083	6.32033651740235	7.92220957535434	6.68770836479094	7.03965495498571	6.88314783262038	6.50685182090116	5.6967786792972	5.79195096153171	5.56274115334349	7.748037408886	6.55963553319438	7.06432855502491	6.77685619549545	6.83265270818457	7.29509141804135	7.32975249651569	7.29206544414291	6.18902302137916	5.95131440429833	6.7574630176435	5.66421946430648	6.50875814533403	7.40594454301212	7.36977089772337	7.48826827456314	6.63130489703637	8.43351311163876	7.22643043287849	7.35468798206112
CELA3A	3.65698568552951	2.97895729931649	3.08895889609792	2.92098655946359	3.37241691874977	1.02307089082236	3.5172619376672	3.25437277712224	2.22971580931865	3.36334750224981	4.2303303323038	3.62443817141857	3.08416055786986	2.02829176418318	4.1291887939725	3.62486487803879	3.05027861039146	2.59846086691016	4.67222563335437	4.00740080117568	2.52088432497581	4.17152621746148	3.84485924384171	2.75784991914202	1.805586190022	2.93739848294933	4.47020084898492	2.37824480337999	4.13610493056228	3.2166466629075	3.62845814833542	3.33096028956754	3.35195178672233	1.68577943130598	2.70026896479186	4.37372726882934	4.44868072598071	3.04796220999927	4.73385371586426	3.51190489360118	2.56009301376593	3.56143987487762	4.32255899798788	4.34485924384171	3.38024355090552	3.41581196841037	3.11440934524794	2.74640728628356	1.40676234464891
RBM12	8.52628434379339	8.59886439598873	8.12752028012648	8.74130189366088	9.08731267488821	9.05477309892468	9.06792324294499	8.75766173572863	8.43047624771661	8.47688679194913	7.02845346266808	9.05268869126309	8.79395814614977	8.75802081243643	8.48579293795851	8.97262154623357	8.58394680399367	8.82943141946915	8.56554262978948	8.59050253760162	9.01009472338454	8.7000763185007	8.28621526241108	8.14468463234323	8.16558094012247	8.19750720930671	7.62801734084922	8.81801348046746	8.93697134621662	8.90038765321058	9.23114249144257	9.03042141392353	8.92088068905733	8.14094871779244	8.77939629012856	8.75362303916678	8.62360778719652	8.63007165154782	8.24223996199055	8.69105932010286	8.72103081129394	8.83129052065952	8.30552810877666	8.44983181412279	8.7772247277832	8.76478581304166	8.11513033233489	8.90947174000617	8.53468858884984
YAF2	5.73835285333409	5.55318986472096	5.43240259712075	5.96899951210837	6.17300196758925	5.71305898070082	6.43811457312168	6.10531132219845	6.14287448943928	5.41589904417659	5.00937132628713	6.14469246795082	5.65952837796326	4.65320175989574	5.56133635941207	5.96823799737802	5.47160538010722	5.64719550104475	5.79775695852587	5.57804153814434	5.40926712330843	5.92251368672999	5.37709301078079	6.22984387811977	4.5574958066668	5.03920885082367	4.59466520030745	5.71881102354219	5.65946343735948	6.21119535136061	5.21600470190692	5.71762676896468	5.25310419465337	5.59331093990241	5.43712183960157	5.3149287344549	5.62715411154644	6.15614652685361	5.30251285538557	5.87440460920044	6.05800949666255	5.75599736477121	5.31631587605624	5.35473579084036	5.76957940555402	5.24392504020546	5.17097620026332	5.28859638284352	5.72309450780525
ARFRP1	4.55373932331331	4.94740888165397	4.96169345775236	4.02421619011632	4.9658415285299	4.8070972519279	4.43718332507045	5.35717428181587	5.99933047048815	5.16732100691614	4.59983617241818	5.66666154789774	5.24250708351881	5.13636154239575	5.51146129452781	5.49736763809365	5.05092219577118	5.34257149248312	4.81035734658965	4.77337972100093	5.11872449781966	4.11368763681311	3.21639620950978	4.97844941538335	5.02322097400366	3.12812793660137	4.38448912517227	4.88437336692434	4.23506504699769	4.50076039529371	4.25968052657807	5.20320880991181	4.42799484865424	4.24520483973	5.01958976427889	4.76740433061587	5.13099455325839	4.33252580714461	4.13736378639365	4.8370078364388	4.12628541319744	4.86287057825198	5.09485051759054	4.33668987543433	4.55711843416515	5.82234950922461	3.92474946586009	4.93793609704565	5.40490013877266
CDH16	1.32192809488736	0.84799690655495	1.72246602447109	1.32192809488736	0.925999418556223	0.84799690655495	1.53605290024021	0.37851162325373	1.53605290024021	3.47248777146274	1.13750352374994	1.32192809488736	2.43295940727611	2.32192809488736	2.65535182861255	2.35049724708413	-0.15200309344505	1.63226821549951	1.0703893278914	0.678071905112638	0.925999418556223	2.86789646399265	0.137503523749935	0.263034405833794	1.20163386116965	4.08746284125034	0.584962500721156	1.48542682717024	1.32192809488736	0	-0.514573172829758	0.263034405833794	-0.321928094887362	1.72246602447109	0.37851162325373	0.37851162325373	1.43295940727611	1.32192809488736	4.877744249949	0.765534746362977	0	0.263034405833794	1	0.263034405833794	1.13750352374994	0.263034405833794	-0.15200309344505	0.137503523749935	0
TOB1	9.22037832769523	9.43045255166553	9.48663393507016	9.69087100929231	9.8648051942415	9.98783244984226	10.0824151966984	10.3262047507653	10.8698251493965	9.85299758761332	7.8008998999203	10.2748440271637	9.55093913189921	10.1229573786956	9.87329029887475	9.61360531806338	9.98811658476014	9.65015421367509	9.98142457503897	9.36128586004707	9.8976942221838	10.3756911041914	9.38348830399534	9.60381176945029	10.2179576978641	10.9373738201921	9.91632735121661	9.80219321694183	9.26514618231365	9.65928239338433	10.2232777325382	8.84172158112846	11.300581359796	9.1814007617393	9.37721053038855	9.76204977361429	9.94909715572921	11.0872639265674	9.17167721216976	10.3352786866695	11.2994942390094	10.4625022725973	9.60825482197791	9.80880333038585	8.73470962022584	9.08533966935737	10.3251930037049	10.2723965090375	12.5275258770159
MMP24OS	5.779161073486	6.00824587692642	5.46301049876514	6.02060836027413	5.61573196946503	5.90654717556563	5.49903554276227	5.88233866884449	5.58644213454512	5.7846185233056	6.72098908786384	5.85457054707309	6.21713672747493	5.92491515864189	6.1505430401375	6.09120039071211	6.00637580800107	5.51879640653268	7.4517635339188	5.42922496613892	6.4982766918563	6.26773729086651	5.63507702293061	5.75206483278775	6.77269337316713	5.90738767991456	6.72893000266455	5.9392025853659	6.7021059329034	5.91005983364547	6.21433662929833	5.75359093909294	5.59390278540485	6.06669045153588	6.55832629477988	5.87455506995303	6.09677484032181	6.51314524117523	6.44450681960643	6.57061899120838	6.34702556252929	6.41420453320995	5.92172377295094	6.1509600655506	5.76331525559833	5.6465719454378	6.27389765298438	5.52322352970691	5.80374128959522
AKAP9	5.98784048239323	6.30695011785171	6.23213963053123	5.50343105444709	6.35972558510162	5.3603238766601	5.64349024466759	6.19186577888433	5.80288845672112	6.12271251861867	6.36641142447697	5.9284065657687	4.64829297949643	4.33041397491531	5.03291783229741	4.7186885635025	4.76904890709875	4.90794932926884	5.32562626867857	5.83829246476547	5.19937735962893	4.52710786238361	6.0364153916826	5.07474562568067	5.2964911808437	5.35035928217798	6.5744121136943	6.07240053364281	5.88501583905687	6.60537510818932	6.76191516830635	4.83473272086087	5.46641618228602	4.51032659649983	6.24045491839663	5.9053605102854	5.55281743723468	6.50069709855435	6.13726393122175	6.30550535097935	6.36110539462341	5.35793489064112	5.76271306394575	6.08012991575639	5.89671375135747	4.19403415174193	5.92249021982887	5.5846901049857	6.18296448685943
CLEC3A	1.13750352374994	0.37851162325373	3.81762325751143	2.53605290024021	0.925999418556223	2.86789646399265	0.678071905112638	3.62058641045188	3.64385618977472	2.67807190511264	3.12101540096137	1.13750352374994	0.84799690655495	0.925999418556223	-0.514573172829758	1.88752527074159	1.63226821549951	2.23266075679027	2.16992500144231	0.485426827170242	-1.32192809488736	3.20163386116965	1.67807190511264	2.63226821549951	0	-0.736965594166206	4.17791779219584	0.263034405833794	1	1.13750352374994	0.584962500721156	2.60880924267552	3.26303440583379	2.10433665981474	2.70043971814109	1.76553474636298	1.8073549220576	2.03562390973072	3.95419631038688	3.48542682717024	0.485426827170242	3.48542682717024	4.24792751344359	0.925999418556223	0.584962500721156	3.24792751344359	3.8972404255748	2.65535182861255	2.60880924267552
FAM13A	6.44514401070034	5.91089662295472	6.4212399767245	6.48525725194681	5.76859924769697	5.87106731640453	4.48515972687843	5.79792219456249	6.71912111172594	6.45770892488776	5.50110728418848	6.22872714463726	6.84853408096875	6.01342977652197	5.99318562158115	6.15503191857641	6.10750076084803	6.17919132091754	5.62063192579733	6.91511358791858	6.26066280146562	6.60675209861875	6.64635939680365	6.42158684796238	6.2647344713077	7.1146850770719	5.95712484680416	6.25943805055932	4.73867100816382	5.50397900305158	3.6422037478436	6.71426517558857	5.96981228057981	6.77038679588592	4.83268393648387	6.45664753550555	5.94419492917052	5.69137308957608	5.99239743989734	5.42574725543735	5.203404669199	5.14347511924779	6.10024843209768	6.46852852323406	7.66453167798939	5.97283640493578	5.9156323868978	5.68774457233966	6.6856088007502
G3BP1	6.47359388622775	6.81013720760492	6.48800398393118	6.31960699743245	6.38761847260034	6.20582600864351	6.6581256208792	6.69163626178582	6.58188329243427	7.10075501998871	6.26048014934748	6.60501933688759	6.21786049771077	6.29171926202981	6.62162037003245	6.10798771372728	5.17741784938936	6.29873329926683	6.85023159468041	6.84221688686752	6.76766804626493	6.70087735805134	6.72107044454467	6.12054097918262	6.16160162405583	6.31233557773893	6.00267080616123	6.99922262312611	6.17214017791047	6.23407821752229	6.42581231841948	6.75117010586522	6.39620363998596	6.60993262968515	6.46015304423896	7.29762019759239	6.61443039763102	6.76667270688972	6.97763124682478	6.56712232753935	6.53494319337754	6.70214685308383	7.29970992463687	7.42599283578706	7.12286851416271	6.28605885964465	6.34909030518133	5.88682399184434	6.60805354372987
SUGP2	7.23786121608879	7.48277139834591	7.29009303549279	7.66942289391836	7.37440884885344	6.9360869832636	7.3967348578335	7.21527050805387	7.75282180374054	7.58129594603003	8.44906872615459	7.15786420675982	6.70324835522104	6.98623277911015	6.75290427645628	6.65968557069237	6.89032005702782	6.65215869460049	6.71194567345187	7.60672944638853	7.62424342553793	7.35168754375114	7.03503500268061	7.52202590716306	7.91252276634781	8.51076695353248	8.1754598152567	7.81819919755709	6.80832343723004	7.64104929711757	7.1625294073788	7.66242510185737	7.41220595014166	6.54459880638059	7.19443931771661	6.94505477904747	6.70942168294681	7.32374089208788	7.40830179447254	7.19464373182348	7.10248128894943	7.22176707905351	6.8629431575947	7.21411122871153	7.57616404762723	7.11039965357978	7.28464962825119	7.43882999553289	6.56561118585438
EBI3	1.13750352374994	0.584962500721156	1.92599941855622	2.51096191927738	0.925999418556223	3.37851162325373	3.71149490665009	3.39231742277876	0.263034405833794	3.877744249949	2.53605290024021	2.13750352374994	4.17791779219584	2.23266075679027	0.485426827170242	2.37851162325373	4.08746284125034	0.84799690655495	2.84799690655495	2.74416109557041	1.58496250072116	2.32192809488736	1.37851162325373	3.97269265400426	3.20163386116965	0.84799690655495	2.76553474636298	3.6667565918848	1.8073549220576	2.96347412397489	0.37851162325373	0.84799690655495	2.43295940727611	2.98185265328974	1.43295940727611	0.584962500721156	2.13750352374994	2.82781902461732	2.92599941855622	2.53605290024021	2.37851162325373	3.36457243229586	2.98185265328974	3.40599235967584	1.37851162325373	1.13750352374994	4.76553474636298	1.37851162325373	5.25550073314839
ADGRG2	9.52002930421219	7.89178370321831	9.29140095948369	0.584962500721156	0.37851162325373	0.485426827170242	0.925999418556223	3	3.10433665981474	2.65535182861255	3.97269265400426	1.26303440583379	2.29278174922785	0.485426827170242	2.56071495447448	2.13750352374994	3.51096191927738	7.46025109894385	3.877744249949	3.64385618977472	1.76553474636298	3.79701297783614	3.21723071622067	2.13750352374994	4.5909612413426	4.71149490665009	4.88752527074159	1.63226821549951	2.53605290024021	-0.514573172829758	2.16992500144231	2.26303440583379	4.79701297783614	1.37851162325373	2.96347412397489	6.3110671022556	7.84987419379562	4.10433665981474	2.13750352374994	0.84799690655495	3.56071495447448	-0.321928094887362	7.51175265376738	8.70390357344466	1.0703893278914	6.61911951145322	5.61176256006487	5.14567745519564	3.32192809488736
CDH17	2.76553474636298	3.74416109557041	3.20163386116965	3.59693514238723	0.925999418556223	3.39231742277876	0.84799690655495	2.26303440583379	3.18586654531133	2.86789646399265	3.18586654531133	3.08746284125034	3.39231742277876	1.58496250072116	3.65535182861255	3.96347412397489	2.70043971814109	3.27798474729977	4.61470984411521	2.32192809488736	1.8073549220576	3.74416109557041	2.96347412397489	2.70043971814109	2.70043971814109	3.98185265328974	4.13750352374993	1.37851162325373	4.57288966842058	3.99095486039699	1.26303440583379	3.20163386116965	2.53605290024021	4.29278174922785	2.98185265328974	3.74416109557041	2.20163386116965	4.57288966842058	4.67807190511264	2.86789646399265	2.70043971814109	0.925999418556223	1.63226821549951	2.65535182861255	1.13750352374994	2.63226821549951	3.43295940727611	1.92599941855622	1.88752527074159
MBNL2	5.6677745430567	5.90032031954628	6.01831803197719	5.76535165092581	5.92446982914935	5.34638672988985	4.84131024391133	5.25163945751151	6.44750385898729	6.01915315635892	6.35122593947233	5.40258123548555	5.89582216468671	5.90997413389655	5.50912974678149	5.20291557693976	4.52554917912838	5.67697423660485	6.37064657844305	6.72910885361504	6.27498976108412	6.74255861233516	6.0171686101009	6.3711692838015	4.2425517515209	5.88697657444951	5.25297197262724	4.8299612118982	5.19981931143417	4.86303662531212	5.43370942820208	6.54274262895771	6.42103464702584	5.9258318492534	5.45724837828538	5.63048753866812	6.11330979046237	5.30055937574297	5.52845849687991	5.84309336001722	5.91109224072511	4.06400482028387	5.82603048907495	5.82207641323543	5.79651943404622	4.13947561508057	5.82752894260657	4.76624845004379	4.56049131258406
ABI2	6.44081963922235	6.47755593604571	6.55523124314698	6.39958867190276	5.91990892939541	5.9925591491567	6.4482438114444	6.13058872400963	6.22963678728554	6.25116211271519	6.8458630487093	6.49720412664737	6.7379272594003	6.32405040435862	6.84533355685307	6.44629461669256	6.11929707371187	6.08902945979857	5.89574843737481	7.20486629141288	6.74899497421741	6.5806865812069	7.07197668682126	6.80274545955511	7.05672260338065	7.33879794438936	7.46010621284059	6.579915367691	6.62927647283246	6.07060103589202	6.35786176265829	6.93577818324546	6.68822686064118	6.64387036848635	6.69690836497685	6.48344278622707	6.13951182217116	6.81866476824491	6.7279814963708	6.52568801351308	6.53829254344747	6.4142354757802	6.40933215588002	6.22179409245953	7.13249143545167	6.34703251381398	7.3448841619578	7.03352517855526	6.79899463263154
CEBPZ	9.45799640708054	9.23888237384058	9.41362792902417	9.50720000048118	9.45018024716475	9.60584986719498	9.68246795653917	9.47411151394241	9.22641219278879	8.76354436429392	9.14745934607698	9.6601742120694	9.29278174922785	9.46862404291802	10.3970328170968	9.62351574149055	9.24769020855928	9.33516701000103	9.44687652156844	9.82527683005487	9.13134253912326	9.46168407036868	9.24055285046195	9.33382621525685	8.61470984411521	8.77774845997228	8.86666075081999	9.78250685566339	9.61305273776647	10.0579917227592	9.60362634498619	9.39339045744399	9.16566075149867	9.95579518672299	9.75204606977939	9.34007262383112	9.5208150858443	10.5697606910612	10.2172307162207	10.5542051051557	9.55190047999961	9.42982515655197	9.86897684545916	9.35777191088189	10.4112991229642	8.84674402324487	8.6614218327891	9.12876767668555	9.39895740870636
PLXNC1	5.50158176637383	5.51336276460522	6.35347358321792	7.24019080547221	5.15267069393406	5.11064812132295	5.7284456373194	5.78223125671149	4.88405071532941	5.23984755296701	4.25428872678534	6.42048589875004	6.80303474965395	7.52157781156966	6.03315655911244	6.71004771964309	5.48777051413931	5.74434292459634	4.83086338950674	7.57487932310106	8.02955595348331	5.48158723687404	7.39930075873807	7.25865938696157	7.50294615609652	6.40860274800279	4.84714234431928	7.82607912288564	3.89217126986334	2.24417568250929	3.09670165907772	5.44160462139027	5.61503397786296	6.85041522595848	7.22724494392653	5.89096629844224	5.67081406044097	5.49288005084224	6.65652852759899	6.94309175554015	6.25563157683156	6.28520329760543	4.87520240737778	6.23714393639013	6.46167087492043	6.12806688271326	7.87710067752652	6.54809939931776	4.41025165825156
TRIM28	7.75087443965685	7.33985000288462	7.44294349584873	8.4643415327611	7.89481776330794	7.72587745912023	8.10013667128545	10.5347892114803	8.31288295528435	8.56414948998573	9.06474276475026	9.31446995399647	9.36413465500805	8.88904758283903	8.39102872681019	9.01485738131639	9.38586240064146	8.72349030214343	8.3482855418512	8.89147994597097	7.59991284218713	7.00225245173138	7.96981818594658	7.86108690599539	8.10852445677817	8.42374622911477	8.49984588708321	8.5208150858443	8.81153525163608	9.07387377650238	8.877744249949	8.27705487614873	7.67030217007853	8.34074028063018	7.54689445988764	8.35358794919542	7.74819284958946	8.05961485629722	7.60954813899943	7.73131903102506	7.57213175138666	7.58270652678079	8.38801728534514	7.98128185405741	7.1548181090521	8.90116859546033	6.82781902461732	7.99435343685886	7.56605403817109
AASS	6.4305434529977	7.08309723626807	6.18667321107446	6.54673519260369	4.0351946639457	4.77496932493064	5.01280511525857	5.82378542577535	5.4477952143529	6.45893030170047	6.77437784756711	4.97465803048911	7.18669156480566	6.34631210942941	6.38078600421657	5.64956965849383	5.75949374194041	5.42696274683805	5.51291583416601	6.77094336720135	7.45247815678371	7.18156260450076	7.5802847501595	6.28857749606325	6.3593092467062	7.81389232360725	7.07097612327106	6.94182472590598	4.8855218584112	5.83736096214427	4.22951085193115	7.31428200653564	7.77164160316763	6.37954461907104	4.91252708737532	6.30471635569581	4.6681082147741	4.86072050953516	4.94231422242567	5.03025340098184	3.58676361906125	4.80135871023093	6.43689122240582	6.66349558745041	6.87583897284379	5.61768403218987	6.59220679090847	7.3327134855554	4.07467033464311
PDZK1IP1	3.58945689233478	2.16992500144231	1.83451338275482	3.25484792096669	1.28644483421029	2.68890892654182	2.97020084898492	3.44855969451726	1.32996227920119	2.0777127158736	3.40206551059166	1.04203213239424	3.27698740411874	1.93196922521199	2.32996227920119	2.82509506174839	1.62092009178234	1.77790807753082	4.17697037553285	2.48081166414347	1.66312485041873	3.54901604148026	3.65716699695951	1.97289747837003	0.962999709278112	3.1732125427928	3.57558439709333	3.4305434529977	3.74592654816484	1.62396375672179	1.11325426490434	1.95103678965537	2.20571312286323	2.31146517546009	1.71514263648889	3.95656438390987	2.24496410970259	1.75800757350183	4.27364007783173	2.05635006637468	4.12429587976795	2.37019396623418	3.5621640675011	2.32077301454376	3.24832704129675	1.05048882386241	3.75250877776406	1.91187468015414	3.32509506174839
ATP6AP2	7.25358777525287	6.99139729134887	7.01668378700641	7.22272706316605	7.33561965928178	7.92608940003233	6.48007392937709	6.96774962003268	6.83360051257228	6.6081020464288	6.19347290674275	6.88310335117426	6.66814288754517	6.35415659814247	5.67043331584268	6.75049380593823	6.23709597734355	6.84378822015136	7.62730265037415	6.76196433626107	6.3658871630497	7.39660608583244	7.00153427221451	6.89547763023956	6.99235762709323	5.95549538775086	6.62940481410689	6.1923836005204	7.79149878952182	6.93036121888362	7.20263994882406	6.21852810577314	6.58310643517113	7.27954383107296	7.76882172898554	6.81132899155629	6.84025797641973	7.41022243206912	8.04489873671776	6.81907925307863	7.03234339146222	7.3354833137053	7.65858719057332	6.88622355792411	7.11854297136178	6.74077030695953	7.47722994872817	6.43392111921951	7.70875516340396
CDH18	4.55458885167764	4.25550073314839	5.55151601762801	7.14974711950468	9.58195375084882	10.3507182312373	10.2246046815385	10.3458487435061	9.50283180406674	7.49345520092618	4.94485844580754	10.3934977170285	2.56071495447448	4.91647664443772	1.20163386116965	5.28540221886225	5.04875931191986	4.90689059560852	5.52356195605701	6.26491169307446	1.67807190511264	4.03562390973072	4	8.88782986169403	4.69488019279919	2.26303440583379	3.37851162325373	5.75755668893945	4.46597446450407	3.65535182861255	5.68088692071969	6.82017896241519	3.01792190799726	4.63807383718072	8.12567176339259	5.59693514238723	7.24126817732937	9.72809057366497	11.2032868186866	10.0292872269682	10.4204866128258	11.1461867914907	1.84799690655495	4.5909612413426	3.29278174922785	5.75221336786514	1.72246602447109	3.23266075679027	4.877744249949
FARP1	5.79774737713849	5.72801550437339	4.62490499363658	5.06641630084368	5.73050442930269	5.91268242661324	4.7736264122915	5.42771206546098	4.93389290710052	6.53179963475822	6.69350437439598	5.61370878034724	5.32875610365008	5.49306847057445	5.30801599476832	6.29020107292713	5.59965833547326	5.20286713737293	5.06632905419956	5.63651503791708	5.31320224334541	4.87771050276994	5.62169205571942	5.12608845519335	6.76742895122424	6.35495283399636	6.33593315349347	5.83595646971123	5.38647492307162	5.73016876803529	5.71439451888398	6.78416263104648	5.79691463610451	4.62468953020842	5.83004746801953	5.50238544857731	5.43881992932369	5.53675935581711	5.82180482036282	6.03602878769525	5.2984825385908	4.7373607097042	5.59022885366981	5.22870718673439	5.79941866944467	5.38939472930706	5.92959860238584	5.45173950940373	5.95428382253727
LPAR6	5.47196066327674	6.16729866224226	4.61209733198522	4.58682607717741	3.81183102601337	4.69573995067627	3.05843187884545	4.96102457303799	4.42164648666679	4.92101799826245	3.31903691859036	4.37744375108173	5.27110967517328	5.41793835805156	3.32012246811117	5.48502417713442	4.12072943563733	4.52263410756927	4.63423591145619	6.31616932893677	5.46539084100791	6.596897419818	5.83691069655624	5.10093943164998	4.69671668111736	2.37771086736712	4.23471915990382	5.12386883632947	3.97860907458347	3.89336351743568	4.02268871994166	3.58736299385307	4.08385959930054	3.4072752117309	4.9696059413332	5.75600724451852	4.4564147360616	3.27514252454421	3.93610657198789	4.37824480337999	3.20639076266924	5.422886144878	6.3637996500416	4.37493471369842	4.46240625180289	5.61574560533345	5.08251629575115	4.27050957656678	5.37684237754091
LPCAT3	3.69271551859676	4.97855102078114	4.21472429423948	3.42662358362108	4.60827593467496	4.68991659960449	4.52252487041899	5.01395299828494	4.73733969616812	5.21376118534128	4.6018942266543	5.24572113525162	2.19924359500948	4.95905892551589	5.33848539802696	4.56798287121367	4.01328938506386	4.68130069376556	4.63311217109581	4.97239994684214	4.73444436666082	4.97607940537353	4.175580049011	3.92148941589416	4.92362265357091	4.64639087461392	5.23519216968553	4.80524484164716	3.8580496099398	4.51196032430935	4.85583348678217	4.83079998813887	4.93284344059894	4.25784991914202	5.48519676895734	5.16555364168652	4.70845153052852	5.12514920895317	4.24532517462401	4.15081668511985	4.82948060182727	5.07292150460811	3.82228867850919	4.61855716785542	4.55300661881106	4.42221165842757	4.88994173746832	4.93126444008465	5.04290219013904
WASF2	6.98516364023594	7.71852222777108	7.30447197797996	7.69240537930888	6.52451901650605	7.31338937980991	7.04476185602042	7.7672222116869	6.98071627899112	8.27131212989972	7.82954278685406	7.16895441945256	8.27285566567027	8.18184115964452	8.30488080024913	7.60637459774107	7.89478142257728	8.06726723070589	7.50379756838929	7.702769662561	7.76232392260555	8.18722742109239	8.24832417699467	7.63393080640137	7.67600042729344	7.64295000017067	7.74160799157756	8.21055986070604	6.6937022794814	6.96759123263688	6.85995419320766	7.98265380788866	7.99695450002019	7.7849324798122	6.6443087992552	7.2178777427663	7.15205586342975	6.85018599741736	6.53542479770796	6.95817119085254	6.7087559264648	6.59234652518823	7.5516169996569	7.45175323623993	7.04323051161497	6.91315057480954	7.85244561624634	7.37660432434519	8.0660079231284
CHST4	3.63226821549951	5.0703893278914	4.24792751344359	4.39231742277876	3.39231742277876	3.59693514238723	3.78659636189081	3.94485844580754	4.23266075679027	4.41953889151378	5.65248649491816	3.78659636189081	4.16992500144231	4.22496636500027	4.24031432933371	4.03562390973072	3.76553474636298	2.26303440583379	5.60584986719498	4.41953889151378	3.32192809488736	4.79181407116183	4.26303440583379	4.51727569320958	3.96347412397489	4.40599235967584	5.2364926183813	4.24031432933371	4.04439411935845	4.22496636500027	4.19377174339668	4.34340782229781	3.16992500144231	2.88752527074159	4.59693514238723	4.23266075679027	4.04439411935845	4.24792751344359	3.33628338786443	4.01792190799726	5.25927248703759	3.84799690655495	4.97269265400426	4.34340782229781	4.33628338786443	0.84799690655495	4.23266075679027	3.76553474636298	4.34340782229781
SLC25A13	6.43571317178709	6.5051338082398	6.40793262222961	6.53697041784509	6.05814488493414	6.04839909362907	5.79602536516737	6.09961953638485	6.59919231960081	5.79809097772209	7.384137028409	6.01873372626439	6.99244982076818	6.17653912539391	6.45069890336073	5.7710684852385	4.998845680727	6.00572149470572	4.31036081641504	6.22926818742389	6.70003558939218	6.66619123495236	7.13678953638431	5.48081980234585	6.92398010083602	5.98560149105557	7.04292895477704	6.92473564251259	7.34981480385766	7.0141302653354	7.07107024745723	7.07181083015815	5.48619217540014	7.22845242197894	7.53855751456579	6.76455196470819	6.51604129408116	7.71764569742162	5.88211151241981	6.43606926753411	6.27295474194893	6.71119422493087	7.10205992768696	7.09823070517284	7.06674386535895	5.75706466433767	6.53512757023428	5.94727642537245	6.12371087096072
SLC25A15	6.10275918299258	5.64477892417678	5.99797188388248	5.65935330732015	6.28140740434617	5.48320946543407	5.27800391346879	5.83643805687118	4.50101368237214	6.10977788458346	4.54980540598046	6.26576870955886	6.11511832178668	4.6339083346467	6.2679219909697	5.73352763241843	4.07296607291026	5.72824908201801	3.39941408904555	6.93188745511153	6.18368553282427	6.1521285962908	5.56820080678936	5.74497414172452	5.98159254680706	4.93691428744349	4.31206872941005	6.33641596332911	5.31424099719195	6.47136720580152	5.40438557966359	6.38527000783587	5.91349665132194	5.58197575805598	4.03177843489555	5.7477851281708	5.54216503353514	6.06627878239802	4.49005550456883	5.97748344964091	4.42659238819129	4.90153277548235	5.65045080905155	4.75666641187006	6.6379131184402	4.65051942495157	4.22946985346455	5.0379334233762	6.34541368497192
ZNF197	5.73186435326991	5.39214565291953	5.54631250996989	5.83645573121763	6.57553681825534	6.18597270128324	6.09333879277114	5.91419520078448	5.6736002836426	5.40624109051897	5.96867955312311	5.85398150240046	5.52880636434725	6.09806744038258	4.91802517752904	5.54089149878146	6.04022890405107	5.3430488884837	5.51945949464615	6.0303226371856	5.91286499324351	5.65635640806009	6.0255194810587	5.96534095253995	5.71056956276519	5.48389051743158	5.21506944410686	5.4562201474345	5.22849545439643	5.70921621460915	5.64635061972285	5.00073928402212	5.7632985228272	6.06081046556637	5.6943853676144	5.42857451457932	5.68989223702619	5.79528884694286	6.07406985107849	6.09157730488836	5.72197682524906	6.06354577419151	5.49203474616506	5.31428200653564	6.20281406551441	5.5415800852742	5.44790123028127	5.90304318540941	5.35293712803723
CDK2	3.90700343318152	3.50047308009622	4.20459533731454	3.85905622838549	3.99607318995001	3.07255241884411	4.63768932613544	4.18282248372794	3.57669146065759	4.10876488316972	3.33641826120143	3.89101702710186	3.95234399038326	3.44832793281713	3.65051809476952	4.26032479897363	4.00091490237267	4.11333175564892	3.55543049165423	4.45725960732972	4.32455036438217	3.75201333023058	3.82119318203528	3.89017626355829	4.59326166843371	4.52927088976262	3.78371561466246	4.17308873179488	2.61839746931972	3.48986975319309	3.17527277401134	5.04598968669199	4.62599141771484	5.44317006615007	4.42462747156003	5.01649140560012	3.67188864468563	4.08107465899645	2.95120715191628	3.1666823776633	2.77080368444018	2.90042393406732	4.77318866777486	3.16766362650622	4.52785097682216	4.97234197016457	3.78803612804865	3.76582524825535	3.95211071576122
DHRS9	2.95447065298055	2.79117257188334	3.35181278582006	2.09281648607349	2.84812830693828	3.88221023603683	3.82423129501397	3.54690015073673	2.10265829903784	3.3156354248188	3.24905303568644	3.14564337191225	3.48240103377764	3.08076031676748	2.79797555854681	2.98260408071369	3.0090531939807	2.21106622879133	2.95885535291724	2.69582094708345	1.81893538307682	2.77392793938977	3.10997097164268	2.13285186499666	3.72676900665648	4.24003153112094	4.79983764139432	3.53669330337421	2.54183476486133	2.05664166714744	2.26155803401045	2.8490779592048	3.3810767115923	2.10913331536581	4.07694488329935	3.69381005885483	3.41651733442618	3.33643412616625	4.59226633538114	5.05851368408181	3.87384026022184	6.94328492820821	3.3349966909892	4.38805509377045	3.13376873533534	2.95625463999608	5.0663987327922	2.89463214164165	4.23429535427079
RCL1	5.69463766852711	5.3945486677226	4.87674148598052	5.63459604823179	4.2028563399551	5.49790912728701	5.17871163687453	4.23832623377006	3.59536874425806	5.139510528137	5.46964255151667	5.05987309273235	5.12812886786873	5.84475971817422	5.82886656157781	4.60073804092649	3.19786924807665	3.6774856603596	4.60211620984362	6.06439574578569	5.50570926126414	6.167416155123	5.52397268052263	5.43710109747872	4.55147284463728	5.68168742897912	4.67512635618028	4.98631365883794	2.94453916861405	5.1608633916669	4.76415092697849	5.92006588517918	5.32020836679407	5.59510503813195	5.06843446197776	5.42968116033852	5.52509784586457	3.60440774708576	5.10361237344496	3.8440381064647	3.05413044291897	4.40963087557404	5.45715066714334	5.35542493815795	7.52086125442584	5.46414174391961	4.90731226540308	3.63245381732047	4.40619379947128
SORBS3	4.48159254680707	3.99858974046881	3.5526923746238	3.93277385164281	3.1264273129757	3.26178097802851	4.01693172593314	4.23989013201455	2.79921238026386	4.42621793776781	5.03277538547751	3.8096331342446	4.14381002205603	5.09422024448758	4.28591423652514	4.71930237371449	4.8012752064373	4.07786449862438	5.49789770551638	4.82762224061895	4.17099287361431	4.72162719400199	4.57201043463345	3.66456179814578	5.36572740384917	4.0755590221036	5.13891103155346	4.58521292513625	4.70684569464356	4.4949101100588	4.07520367849029	4.20774413552485	3.629730408067	5.14079117385272	4.24182728664082	4.22766361015228	5.08162985286807	5.34012701046644	2.62092009178234	4.41549524062463	4.11563459486535	4.3474400963996	4.84954327857344	4.12367895806555	3.93960781858284	4.56858523843374	4.67382175630225	3.30676582645896	4.87036261176377
CNIH1	9.42350017360175	9.66612669200811	9.27412389151519	9.5350255835477	8.94527470504861	9.74886056716998	9.24315384951203	8.73089598269281	9.32218446582554	10.2818047828659	7.71731411381836	9.67062723064814	9.80805901925401	9.48988295525899	8.89216357947599	9.56520785786913	9.65440626392476	9.55671256639777	9.6903253748161	9.77054131050936	9.36621186745614	9.73812082351314	9.09639182401408	9.83104653077315	9.71489560285747	9.28375258137821	9.35603933730778	9.24272811549505	9.96920768505601	10.1056321300709	9.11936120127382	9.62061303195193	9.96276952718341	9.6450100423838	8.49632331539916	9.37236804958322	9.33101488063096	9.03703329962871	8.84074381510333	9.21441332185564	8.9286389809204	9.16989286604423	9.19411125244221	9.53509166355348	9.36873252769323	9.90171093365124	10.308446607982	9.57986701907744	9.91866074403324
TENM1	5.38093349759402	4.58428592022405	4.52121273268485	3.90264622780036	4.14477892417678	5.17546959077322	3.13806220263712	5.47684360259114	3.55770392770703	4.19744568322129	5.75379327208795	4.26146728047173	1.50449439161363	4.06422919207346	3.50449439161363	3.55728762556277	2.2815790652014	5.44146669654323	3.63852743807436	1.60394642582067	1.50896095399863	1.47895729931649	3.52088432497581	5.08902116443241	3.90070868293296	4.58920793719152	4.28382595895938	3.01428457609839	4.52458393618608	3.61267603038805	2.90881162875572	3.47593375216345	1.93394823199633	2.5666995627086	5.4255465609295	3.63601159453052	4.80809061566594	3.95383592192668	7.59111026212653	6.19481566963026	5.03034796584378	4.69990597966284	5.62838445346286	5.55389950326363	2.67524862354207	3.17666164558145	1.87851162325373	3.69628751194689	4.33621267098575
RBM7	7.46777131041473	6.85574100040209	7.16653573512678	7.73022538836489	7.95180137418035	8.10018572043988	8.19845555365253	8.86373264367001	7.75217565715977	8.09873419889019	6.80762514673536	8.26699790141443	8.04833534358764	8.01854287144423	7.88828565575482	7.77668235178665	8.00353159680953	7.9449734474053	6.69607819936067	7.80493564358941	7.23413700855025	7.67144707415284	7.51685646122279	7.7879307682083	6.80412741098895	6.66335517917348	6.24830457372757	7.83134141899779	7.72844926598467	7.95898249963708	7.6482892866471	7.47365500589154	7.71210906572921	7.58733022841415	7.23468958649141	7.53242231606357	7.73957418915033	7.8112135455275	7.80798864045299	7.63707239788955	7.70367869935825	7.63910674545635	7.12431959699232	7.27983194005965	7.45394879731303	7.12132804578309	7.17943581315845	7.50209399036531	7.73759755300359
RBM6	6.28259958964527	6.93201169685832	6.85814079890179	5.72241325270228	6.12564788146981	5.49587718377863	5.69341997471196	6.32351453152277	6.69049301286456	6.43949023262061	7.06804026510632	5.77693384590278	5.16445170716497	5.54530424198339	3.76502671092153	5.27022501787753	3.98074432546691	4.30437401144977	6.68488014525179	6.35490173135923	6.34733228091757	5.71941032613238	7.07449640320231	5.86232100071773	7.36659722919925	8.3584407454553	8.83351564261478	6.84318455625774	5.90048648078062	7.1174493451687	6.08049686095738	5.09776491659548	6.66619709270135	5.72477711773276	6.23132378939404	6.57287504507766	6.23978087096254	6.66107461482106	7.96448588400205	6.23423385675925	6.98687416813531	6.54356695462747	6.76015730979312	7.05869275562168	7.72498157016904	5.58859124813725	6.20975143747198	5.38388268518574	5.02986979135606
RBM5	7.05633392033006	7.05679476884494	7.77145152241613	6.5921108523672	6.87363121815846	6.87636774645317	7.22362196242631	6.66361415650527	7.14585208844073	7.462018243291	6.51227275752028	6.36195402128498	6.25729973667376	6.27987705107626	5.12779418278051	5.63272154504645	5.32729434835967	5.38369846191928	6.08948244798823	7.15361270938971	7.27173881419917	6.75898858179997	7.48723299463008	6.88725517086701	7.43296887267446	7.65293180602163	7.90429472910969	6.91956290414887	5.57519728395193	6.54259221575734	6.26719546294313	6.07225759391462	6.97309348873547	6.55163656076506	5.82984699730273	6.39010363937413	6.31026123306871	6.50921380246944	6.79887399213891	6.41657888032513	7.0031841894314	6.57472965282146	6.76972534136003	6.7607448190619	7.36043442127734	5.20044484534747	6.95610619315968	7.05230842538719	5.95933237990169
LHFPL2	5.76818432477693	7.22110372536788	5.48864353985378	7.87713072876566	6.31831684133498	8.38543103719352	5.82017896241519	7.38024459047818	7.96520709119934	8.27239650903748	6.38370429247405	7.33360262826828	7.66533591718518	8.62972089101726	8.41911748212248	8.21771541135067	9.34850686501508	6.62205181945638	7.43212427264156	9.09908476089186	9.05148086534133	8.98384867402245	8.1106138055009	7.48300957716455	7.34340782229781	8.63517394667492	6.5668151540109	8.61801835757132	7.30469355747101	8.24887634283713	7.03232128705788	7.47167521439204	7.98925256516599	9.2803068064537	6.31469652565629	7.64817779572482	7.38629363515099	6.40258575823259	6.29829173062012	6.98527271425345	6.61911951145322	6.78267065867701	6.44625622988956	7.17092652528738	7.39746072605472	7.11997860965488	8.64457735701838	7.61911951145322	6.92837032301897
LHFPL6	5.90677036100195	7.73836645794882	7.64528232582106	8.29017750252382	7.06802413980442	7.65702216395184	8.06964676697811	8.45520331689088	8.48862235051153	7.86696577445345	6.86333047467842	6.20739149877168	8.27101669862399	7.70699209790127	7.22756277372372	8.01375248814849	7.70243390327818	7.78778823592853	6.79862765364261	6.26912842240682	6.92152868679383	6.66720997499264	6.71791845822075	8.49639925982047	9.36155154132214	7.92891179021349	7.98828765526166	7.42297041135762	8.81800639769073	8.12509516508862	7.67654342491515	6.40133491757695	8.93897868176617	6.9300017542363	6.60405924952819	7.16315013399732	8.93322956147898	7.79560308361695	6.14984871059286	6.85118375698844	7.83185576347179	6.38793063487856	6.87497869696239	7.09476867499388	6.8758923138379	6.41178910739408	9.67176564468733	8.55243203749191	7.00995909078895
TNK2	3.08448880548032	3.2128513754244	3.68190773769989	2.41057814556764	3.52073684003196	2.23526777211739	2.06288433107505	2.44724482068849	2.97670611764261	3.34331702744353	5.42803297757735	3.39871597017467	2.89143778627491	2.46478507048029	2.61820951137802	2.6577897156784	1.99547229418813	2.27741118098772	4.51565821809742	1.68290443071016	0.977989991321729	2.45032281266186	3.42577874468542	2.3621744525346	2.96165050660606	3.25916961686833	3.53235321341402	2.26514156135144	2.98921744957908	3.18334362743229	1.92186316794489	2.48873053228806	2.63645657898482	3.36273207897235	3.216774491682	3.53309035747906	3.90705385036064	2.75215701609382	4.2749689343884	2.86303683079464	3.11768378110652	2.32313907762871	3.23759568716814	2.70851092719528	2.25308434197121	2.3550321644854	2.66770831401394	2.62949065525855	2.90257769775282
ALYREF	9.57260111377053	8.67712107458227	9.42908082431297	9.26643849690149	9.58676713247383	9.5355957797367	10.2926402823843	10.2744823917248	9.93074253234647	8.81902630946207	7.32312183842189	9.58148652877172	8.84083982261358	8.95383964756563	10.2034324814231	9.8662311623869	8.34193689354939	9.26844331996283	8.96121313704775	9.37249717785822	9.44879017164341	8.84335270801824	8.4036764546839	8.60004344953968	9.36514165674395	8.32386945536564	8.07034140514732	9.58730711618261	8.44416888342078	10.1493766961355	9.72322933083597	9.70459327545673	9.61987588088922	8.94967993672903	9.79470874819927	9.14745730496301	8.31485283373604	9.41807064876031	8.39106962747871	8.9411050258527	8.84730082667806	9.43035963866673	9.47499244216807	8.86983519984631	9.90999764868083	9.51908568251334	8.82250268978296	9.43906833540536	9.69718748850484
CDK4	9.76983784362944	9.43962313755712	9.17067620949932	9.55822936171445	9.29530976985874	9.07065766138811	9.4446008137115	9.24436383512051	8.53605290024021	9.33516701000103	7.94602898951548	9.58101222824091	9.53896488745146	9.97570469425515	10.3467353282879	10.0944736135089	10.0450770519349	9.56147889150101	9.33091687811462	9.59301756115296	9.81105352364199	9.53157640613392	9.16691625156997	8.93398565445043	9.83810087041245	8.53216108498321	8.47735352663456	9.77346892790519	8.75688985507462	9.74752167254042	9.578750063856	10.0955288901699	9.69801006153743	9.84392105128904	9.03177011416067	9.37264744263863	8.56947590177766	8.77412814429358	8.6006563078263	8.53877093772462	8.43170652396602	8.54032180596415	9.63934070865223	8.94807515849108	9.50898318485542	9.72911086723005	8.82113618574405	9.58833986092348	10.0955288901699
TXNDC9	6.67600178120417	7.71511511251841	7.41940177167932	7.22169709310968	7.16789682633177	7.42323948085791	7.79426913039582	6.46271406506325	6.34747960840344	4.76497575343637	4.86042357912888	6.71736965631972	6.98021578389728	7.11596300322404	7.08068907470094	8.10572713353104	6.94024397557505	7.32471628485112	7.20563137582702	7.32555744049534	7.46786287460989	7.17645532525691	6.6788000476578	7.25301132740783	7.30634368054927	6.30387982835567	5.91302127664313	6.52791108535883	6.58203593682394	7.62983358994778	7.54322354616017	7.74581546552712	7.06570466349543	7.06402624849346	7.20752135839697	7.79944540308022	7.8550079375389	7.99638183563718	6.52580032489618	6.05772166598948	7.53052724097249	7.30445549585065	7.52866474374979	7.00870638904505	6.99183899050494	6.84942345468148	7.38064097280178	7.11348676380829	8.36493277350019
CHROMR	5.74908515331526	5.19336162996926	5.71753698806039	5.77280522655279	3.47280512166029	5.31066044925615	5.37939519086856	5.54528559374994	5.48924712390035	4.90956942157209	5.22005247161552	4.44062587600859	5.71752874284927	4.76008308100532	5.01056098123431	5.24528110801261	4.83743833178033	5.13695041459749	4.98397598670827	6.86376141547911	6.77860749854286	6.40510797542457	6.77647499697874	5.59203509763517	3.41564306299488	5.03790352146655	4.37566895929263	6.76837190535972	5.76648356393279	4.2106017001795	5.34659036886775	6.90439737139535	5.69094231229486	5.06364428627453	5.42630463147507	5.37516375936767	4.90214802998766	5.40418270499911	3.8227300048389	5.23243627131448	4.47368952294568	4.50445652521214	4.98368360142677	5.3663804415693	5.69519255279609	3.79842763414356	3.48896864844477	4.06254520414717	4.42838584537588
LINC02179	2.37851162325373	1.96347412397489	1.37851162325373	0.765534746362977	0.584962500721156	0.584962500721156	0.765534746362977	2.37851162325373	0.37851162325373	0.84799690655495	3.82781902461732	1	1.13750352374994	1.32192809488736	0.263034405833794	3.65535182861255	1	-0.514573172829758	3.62058641045188	1.26303440583379	0.263034405833794	0.765534746362977	1.43295940727611	0.137503523749935	1	3.75488750216347	3.53605290024021	0.765534746362977	4	2.0703893278914	-0.321928094887362	1.13750352374994	2.03562390973072	0.37851162325373	1.88752527074159	1.43295940727611	0.584962500721156	1.53605290024021	1.76553474636298	1.37851162325373	4	0.925999418556223	2.51096191927738	2.13750352374994	0.84799690655495	-0.321928094887362	0.37851162325373	3.21723071622067	0.765534746362977
LINC02047	3.36457243229586	1.0703893278914	2.74416109557041	2.16992500144231	0.263034405833794	2.43295940727611	-0.321928094887362	3.05311133645956	2.32192809488736	1.63226821549951	4.81762325751143	1.26303440583379	2.8073549220576	0.137503523749935	3.70043971814109	1.0703893278914	3.26303440583379	0.137503523749935	4.18586654531133	3.74416109557041	2.51096191927738	3.27798474729977	3.27798474729977	0.37851162325373	0.678071905112638	2.32192809488736	3.95419631038688	-1.73696559416621	3.52356195605701	2.67807190511264	0.37851162325373	2.0703893278914	0.584962500721156	1.48542682717024	2.8073549220576	1.96347412397489	1.0703893278914	-0.15200309344505	2.29278174922785	2.63226821549951	0.678071905112638	1.84799690655495	0.37851162325373	3.4594316186373	-0.15200309344505	-0.514573172829758	2.60880924267552	0.263034405833794	3.26303440583379
CCDC182	3.65535182861255	5.29645740737124	4.39231742277876	3.13750352374994	4.13750352374993	2.29278174922785	2.32192809488736	1.37851162325373	3.59693514238723	4.92124588858559	4.34340782229781	2.88752527074159	3.81762325751143	4.36457243229586	3.54843662469604	4.22496636500027	4.06177619758669	4.19377174339668	2.72246602447109	3.75488750216347	1.48542682717024	1.72246602447109	1.8073549220576	1.32192809488736	3.90689059560852	0.84799690655495	4.32192809488736	3.70043971814109	4.56071495447448	3.79701297783614	4.02680005934372	1.37851162325373	2.10433665981474	5.24031432933371	2.76553474636298	0.485426827170242	4.73876783680019	2.16992500144231	2.82781902461732	1.43295940727611	2.03562390973072	3.10433665981474	2.58496250072116	1.76553474636298	4.85798099512757	4.61470984411521	3.4594316186373	4.10433665981474	2.20163386116965
LINC02837	4.54225804976692	5.02236781302845	4.37851162325373	3.84799690655495	3.96347412397489	2.82781902461732	3.98185265328974	4.36457243229586	3.62058641045188	4.01792190799726	4.33628338786443	4.49825086752783	3.60880924267552	3.98185265328974	3.39231742277876	4.81762325751143	3.39231742277876	4.16992500144231	5.94719858426206	3.67807190511264	3.60880924267552	3.52356195605701	5.17791779219584	4.37851162325373	3.54843662469604	4.76022094646651	4.97269265400426	3.95419631038688	1.0703893278914	4.45285896471381	3.62058641045188	4.37155886261196	3.99095486039699	3.92599941855622	1.88752527074159	3.86789646399265	3.13750352374994	3.64385618977472	2.84799690655495	4.05311133645956	5.24792751344359	4.73876783680019	3.18586654531133	4.5668151540109	4.62643913669732	3.27798474729977	2.74416109557041	4.64385618977472	4.4594316186373
LINC02850	-0.736965594166206	2.10433665981474	-1.32192809488736	-1.32192809488736	1.88752527074159	1.72246602447109	1.37851162325373	-0.736965594166206	-1.73696559416621	1.0703893278914	0	-0.15200309344505	-1.32192809488736	1.76553474636298	-2.32192809488736	1.92599941855622	-2.32192809488736	1.32192809488736	-0.736965594166206	-1.32192809488736	-1.73696559416621	1.67807190511264	1.67807190511264	-2.32192809488736	0.137503523749935	-1	-1	-0.736965594166206	-1.73696559416621	-0.736965594166206	0	-1	-1.32192809488736	-0.15200309344505	2.23266075679027	-0.736965594166206	3.48542682717024	2.82781902461732	1.48542682717024	-0.321928094887362	2.56071495447448	2.56071495447448	-0.736965594166206	2.0703893278914	-1.32192809488736	0	-3.32192809488736	-0.736965594166206	1.58496250072116
LINC02504	0	1.43295940727611	2.98185265328974	2.65535182861255	0.84799690655495	3.01792190799726	2	3.63226821549951	2.84799690655495	0.765534746362977	2.37851162325373	3.78659636189081	4.23266075679027	1.43295940727611	-0.514573172829758	1.67807190511264	1.32192809488736	1.13750352374994	2.37851162325373	0.137503523749935	0.84799690655495	1	2.96347412397489	2.76553474636298	1.26303440583379	1	3.8972404255748	2.78659636189081	0.678071905112638	0.84799690655495	3.24792751344359	1.20163386116965	-0.15200309344505	2.16992500144231	3.73335434061383	3.12101540096137	4.54843662469604	3.33628338786443	5.67807190511264	2.92599941855622	1.96347412397489	4.07895134139482	0.485426827170242	2	0.925999418556223	3.56071495447448	3.54843662469604	2.84799690655495	1.20163386116965
GRM8-AS1	3.37851162325373	1.26303440583379	0.765534746362977	0.925999418556223	1.48542682717024	0.485426827170242	3.52356195605701	2.78659636189081	2.37851162325373	3.54843662469604	2	2.98185265328974	0.263034405833794	1.32192809488736	3.12101540096137	2.4594316186373	3.88752527074159	2	3.20163386116965	1	2.8073549220576	3.98185265328974	4.12928301694497	3.40599235967584	4.30742852519225	1.76553474636298	4.25550073314839	1.96347412397489	4.17791779219584	3.65535182861255	4.46597446450407	1.72246602447109	3.70043971814109	4.37155886261196	4.25550073314839	4.00898878322726	3.75488750216347	3.18586654531133	4.44625622988956	3.52356195605701	3.79701297783614	3.01792190799726	3.26303440583379	3.0703893278914	2.40599235967584	0.137503523749935	3.39231742277876	1.26303440583379	3.877744249949
LINC02023	3.33628338786443	3.53605290024021	3.33628338786443	1.26303440583379	2	1.63226821549951	2.40599235967584	2.8073549220576	2.40599235967584	-1.32192809488736	3.98185265328974	-0.15200309344505	1	3.10433665981474	1.37851162325373	2.58496250072116	1.67807190511264	3.08746284125034	4.5298209465287	3.41953889151378	1.37851162325373	3.12101540096137	3.62058641045188	2.76553474636298	-0.514573172829758	3.48542682717024	4.11270013274936	2.4594316186373	3.64385618977472	2.86789646399265	3.08746284125034	2.23266075679027	2.32192809488736	2.72246602447109	1.43295940727611	3.18586654531133	3.37851162325373	2.63226821549951	2.60880924267552	2.20163386116965	1.13750352374994	2.43295940727611	0.678071905112638	3.75488750216347	1.53605290024021	-1.73696559416621	2.78659636189081	3.03562390973072	2.48542682717024
CD2BP2-DT	1	0.137503523749935	-0.736965594166206	-0.321928094887362	-0.15200309344505	-1	-0.321928094887362	-0.736965594166206	0.925999418556223	0.84799690655495	1.0703893278914	0	0.263034405833794	1.0703893278914	0.765534746362977	0.137503523749935	0.137503523749935	-0.15200309344505	2.78659636189081	1.26303440583379	1.13750352374994	0.678071905112638	1.0703893278914	1.0703893278914	0.137503523749935	1.20163386116965	0.485426827170242	1.32192809488736	3.65535182861255	0.137503523749935	0.263034405833794	0.925999418556223	0.37851162325373	-0.15200309344505	1.58496250072116	0.678071905112638	1.72246602447109	0.137503523749935	1.58496250072116	0	1.48542682717024	0.925999418556223	0.84799690655495	0	0.584962500721156	0.678071905112638	-0.736965594166206	0.37851162325373	0.584962500721156
HSFX3	2.65535182861255	4.14567745519564	3.21723071622067	1.13750352374994	1.0703893278914	2.0703893278914	2.03562390973072	3.43295940727611	0.37851162325373	0.925999418556223	1.63226821549951	0	0.678071905112638	-0.514573172829758	1.72246602447109	3.73335434061383	3.47248777146274	2.8073549220576	5.22496636500027	1.13750352374994	-0.514573172829758	3.54843662469604	3.58496250072116	3.0703893278914	1.0703893278914	0.263034405833794	3.85798099512757	3.26303440583379	1.20163386116965	0.925999418556223	1.8073549220576	1.88752527074159	2.23266075679027	3.0703893278914	3.40599235967584	2.8073549220576	1.72246602447109	0.84799690655495	4.79701297783614	3.72246602447109	0.925999418556223	4.18586654531133	3.75488750216347	0.765534746362977	2.20163386116965	1.13750352374994	1.0703893278914	1	2.13750352374994
GSTCD-AS1	0.765534746362977	0.137503523749935	0.137503523749935	0.925999418556223	0.37851162325373	-0.514573172829758	0.84799690655495	0.485426827170242	0.765534746362977	0.584962500721156	2.76553474636298	0	0.84799690655495	0.37851162325373	0.925999418556223	0.584962500721156	0	1.26303440583379	1.67807190511264	1.84799690655495	0.37851162325373	0.263034405833794	-0.15200309344505	1.20163386116965	-0.15200309344505	0.485426827170242	1.58496250072116	0.678071905112638	3.53605290024021	-0.15200309344505	0.485426827170242	1.37851162325373	-1.73696559416621	1.20163386116965	0.765534746362977	1.20163386116965	1.26303440583379	1.72246602447109	0.84799690655495	-0.514573172829758	2.51096191927738	1.26303440583379	1.20163386116965	1.26303440583379	0	-0.15200309344505	1.53605290024021	-0.514573172829758	0.485426827170242
MYMX	3.91647664443772	3.62058641045188	1.53605290024021	3.82781902461732	2.43295940727611	1.20163386116965	2.90689059560852	2.90689059560852	0.765534746362977	1.72246602447109	1.53605290024021	0.485426827170242	4.09592441999854	3.01792190799726	4.91647664443772	5.06177619758669	1.8073549220576	3.57288966842058	4.57288966842058	1	3.41953889151378	2	3.70043971814109	1.37851162325373	-0.321928094887362	1.63226821549951	2.43295940727611	4.54843662469604	1.76553474636298	0.37851162325373	0.137503523749935	3.53605290024021	2.84799690655495	5.36806987653208	3.47248777146274	4.12101540096137	2.51096191927738	0.765534746362977	3.73335434061383	2.76553474636298	1.13750352374994	1.43295940727611	1.92599941855622	0.137503523749935	3.32192809488736	3.51096191927738	1.26303440583379	-0.514573172829758	6.84549005094437
TEX51	1.88752527074159	2.16992500144231	1.96347412397489	1.32192809488736	-0.514573172829758	1.0703893278914	0	1.67807190511264	1.53605290024021	1.0703893278914	2.53605290024021	-0.736965594166206	-0.15200309344505	0.263034405833794	0.263034405833794	1.84799690655495	0.584962500721156	0.137503523749935	2.92599941855622	-0.15200309344505	0.37851162325373	1	1.92599941855622	1.8073549220576	-0.321928094887362	2.0703893278914	1.13750352374994	1.76553474636298	-0.15200309344505	1.67807190511264	1.37851162325373	1.37851162325373	1.32192809488736	2.20163386116965	0.263034405833794	1.37851162325373	0.678071905112638	1.96347412397489	4.34340782229781	0.485426827170242	0	0.263034405833794	3.0703893278914	0.263034405833794	0.485426827170242	0.765534746362977	1.76553474636298	0.263034405833794	2
RNF41	5.82191440520814	5.95940584980862	5.76018667045904	5.91893652008392	5.85214015465412	6.06044174802752	5.98540093278291	5.81821115004483	6.19178220225628	6.22618310624781	6.00767414925121	6.23791234994039	6.6186680512202	6.08916689510685	6.38114982782695	6.02351230583025	6.28707293588911	6.11183811032399	6.06560031608519	5.61696542927541	5.51637090483389	5.69196745086951	5.67076394872521	5.95168537351001	6.04744468548163	4.95899230804047	5.98192344284165	5.85831195357337	6.57851995543718	6.0618271181194	6.19689916344394	6.16819344290282	5.31432120940058	5.84312846940423	6.22054693103018	6.11994488275801	5.94251869183903	5.58695300874336	6.26405570436252	6.02611180081989	5.92278934763611	5.67136153932615	6.48315285939595	6.38381820865352	5.65714012512338	6.34640723547508	5.56620942552096	5.70935393490467	5.83052254287353
TSHZ1	7.66895587488794	8.31398420861428	7.64262741030672	8.49347408293567	9.1624395738459	9.96287314791055	9.39232884389629	10.2622224201971	9.47086460613547	9.66237375233061	10.6845457542095	8.11045364975494	8.74980905642003	8.97060850309961	8.10808958164394	8.43401613980118	9.77022720025894	8.94920444935781	8.38471554937271	9.51275368303249	10.2147763959775	9.47893528520127	9.13142281266276	9.66707391139755	6.86506840490124	9.93845841686743	4.48735068969907	8.06542804067503	10.9186048578244	10.6455239994103	10.5491387008277	7.72648255472173	6.96370380647452	8.58728965961813	9.68707229938763	8.98422472734341	9.74946125078952	8.9398260832598	9.4835439205817	11.2902325636856	10.183633642859	11.058458293311	8.29790510912457	8.64396339208368	7.55432756487937	8.50130808277659	6.65789178729473	9.71109276121128	6.95459309250111
ALG3	5.60288440871842	4.73335434061383	5.04439411935845	5.33985000288462	4.64385618977472	4.25550073314839	4.87282875953489	5.53915881110803	5.68369645430652	5.35402893805439	6.54689445988764	5.32912359629157	5.83035674741922	4.64385618977472	7.04439411935845	4.5909612413426	5.02236781302845	5.94719858426206	6.24982454861618	5.04001567884788	4.98641093525204	5.10433665981474	4.8073549220576	3.41953889151378	6.39231742277876	4.97727992349992	5.80219321694183	5.74146698640115	5.74146698640115	5.57288966842058	4.71699089440494	4.47248777146274	4.02680005934372	4.86294724802092	4.95419631038687	6.17392693199981	4.97269265400426	2.51096191927738	5.59693514238723	4.78659636189081	3.6667565918848	1.48542682717024	6.17392693199981	5.83794324189103	6.07253459972295	5.66106547980695	5.49825086752783	4.99095486039699	5.32192809488736
PRMT3	8.12876767668555	8.14108531856233	8.0389189892923	7.28909670241999	6.57742882803575	7.6646250548693	6.82654848729092	6.4966540825935	6.81634370528486	8.62497817956904	7.61985314739117	7.70597790168252	8.69244114734777	7.72655877910497	7.33539035469393	7.35931031689044	7.46597446450407	7.67525138605026	8.08480838780436	7.35579154675365	8.05907401466356	7.62570884306447	7.38284014447524	7.1405741777099	7.53138146051631	8.23074100262691	7.52199295640167	8.72383156649532	6.74953426766926	8.13237119873254	6.33985000288462	7.50937914891469	8.39360496863922	7.61691636257881	7.01234519041983	8.43421120348557	7.91348784071516	6.97727992349992	7.25455625190949	7.762880292917	7.68999797141945	6.99435343685886	7.83289001416474	8.18982455888002	8.5018371849023	7.18586654531133	7.95535930524299	8.17592374206376	8.98356369722332
PSME3	6.3132731490697	5.89733526908782	6.14149651107183	5.95206108627867	6.54337790938048	6.3713906681555	6.33822605420674	6.45420358960179	6.64813077189691	6.3362476425078	5.39443292715237	6.3117401731342	6.22795823299255	5.73435033109479	5.9844795071042	6.26811915608451	6.11060670332926	5.94811961446964	5.95644726216959	5.74055070662494	5.90772060652782	5.11919554972247	4.94216060769084	5.73995565990317	5.77592797037856	5.54017313506524	5.99244055293289	5.91511295375363	6.33118584786171	6.25843151639585	6.6030324719706	5.71154579324584	5.70110110583901	5.55954032979931	6.62233091341665	6.1630119796699	6.17835280133729	6.73027123299974	6.43896559870464	6.09934632549416	6.5268352284508	6.69694533615938	6.45299207628036	5.95231132873869	6.33661017403257	6.06009173615659	5.78287627492477	5.78120705530057	6.30268096684314
MPHOSPH9	6.53822031693194	6.48903389212066	6.73004747772983	6.44416921548405	6.37768482942395	5.83559534006772	6.46223935829092	6.69722034052071	6.55199945781086	6.31435811501215	6.55850613444212	6.64026920754803	6.96046902881586	6.83553317386492	6.77074322266235	6.48047834661528	6.07942907279708	5.95182887764117	5.79210449695212	6.86559155063846	7.1239871033018	7.18569930029395	7.1811172742767	6.72728410323083	6.29577068131119	6.98354262104059	6.35194887407016	7.32254700267328	6.54509096969398	6.45870464806624	6.7083740255038	6.77692225411254	5.96879242347985	7.5993291898955	7.20419005694724	6.41649570765532	6.22952205534207	7.01703203396514	7.55423700779765	6.39707881094582	6.67803384319888	6.44090482367497	6.65856807003435	6.62695558811259	7.10518726246622	5.69934284983923	5.91483120932166	6.42312063144679	6.01598803227634
MPHOSPH10	8.3169602873649	8.27332938656167	8.23457795978457	8.51214785854752	8.62534355757299	8.46964181723952	8.59245703726808	8.45450493755737	8.17092652528738	7.9692426044345	9.02458563827827	8.45079885435249	8.47532812262242	8.30606168942834	8.94719858426206	8.52316986608561	8.32867492732795	8.04494049127973	7.40173284952262	8.92154344350897	8.52904005609508	8.3019533951261	8.4262647547021	8.43421120348557	7.09064175191785	7.73470962022584	7.91647664443772	8.08533966935737	9.07280253454421	8.26209484537018	8.93899143877554	8.15025502130218	7.94485844580754	8.5352753766208	8.35491051158679	7.69627208392586	7.93840342367024	9.29024929099363	8.77379857375169	8.68404726161302	8.09803208296053	8.20994068029019	8.18040648531064	7.656782364219	8.21529030565123	7.91886323727459	7.68790052248075	8.30423722501714	8.80283944093511
ADAM10	7.0250030731142	7.11183949146006	7.84502477703971	7.21531785784121	7.44853222479003	6.80565490678324	7.47327917734618	6.5969740924213	6.38957322063664	6.36827277938578	4.37482752890658	6.6981020263943	6.9254369461651	6.59364566234535	5.78477018879166	7.42033843620536	6.74752203242008	6.70398661064952	6.82801649931155	7.29519926182407	6.74806124518578	7.16408037909492	6.71026977467248	7.40357350569544	6.6091195523333	5.99560205230748	5.86189995397282	6.34358137477807	6.69220806649773	7.00970211742444	6.5467353647815	7.07743968163534	6.93584285629246	6.76321037575374	6.60865015249209	6.75987594101133	6.9261284819839	6.64673137300523	5.44936083905187	6.52840912640573	6.42367690788421	6.66497380093069	6.66075110788907	6.63163626832892	7.02577645724658	7.39200332257819	8.21603415870862	7.83688222259744	7.20413855951194
CDK5	6.92005505480697	6.85549144310187	7.1333991254172	7.33002051583608	6.91288933622996	6.57893871309339	7.45450493755737	6.992088609014	7.36632221424582	7.02569327368077	7.61911951145322	7.65176927141799	7.06285565520599	6.62351574149055	7.81121411751324	7.00112666545428	7.24126817732937	6.92124588858559	6.38024459047818	6.27984269352035	6.28355142317431	6.99774402605963	6.27612440527424	6.86170728658586	7.09275714091985	6.14159627838382	7.4757334309664	7.06824086131282	7.75755668893945	8.26819107921981	7.99095486039699	6.86170728658586	6.32912359629157	6.0703893278914	7.40854204229686	6.8972404255748	6.96231765494231	6.69766263347052	7.09803208296053	7.18586654531133	7.2807707701306	7.20652601587743	7.15076274435542	6.58195375084882	6.47735352663456	6.73470962022584	6.3819754785573	6.08746284125034	5.47248777146274
MPHOSPH6	6.74773266335325	6.04343632383279	6.98727720342688	5.92975380470854	6.02795470528768	5.7673897432531	5.45599930059928	6.23888166248652	5.92458524865714	5.83424750699328	5.05648035582152	6.49730400381995	6.41866613432359	6.06374087221323	5.82071430874349	7.42301352063394	5.95576715138229	5.79675158621205	4.73532943703028	5.49611513248294	5.63320588301806	6.00685499618817	5.78787361097699	5.71900084396887	6.5631118547356	6.19475114068934	6.41301203224761	6.34068400124863	5.9253610414645	5.38077561622224	2.77421831234802	6.13183999944507	5.95396358009918	3.59530743010475	5.4313186787794	5.93792458094359	6.70229139471058	6.168569811157	6.537089132864	5.92323490496161	6.26169521490317	5.79036247075966	5.60789995805159	6.37087673724629	5.17148178719936	7.25555510750538	6.48984120685761	6.29741305028554	5.09577639054584
NME6	5.91886323727459	5.74146698640115	5.96578428466209	6.22303633790187	6.66106547980695	7.03232128705788	6.68650052718322	6.78528898070402	6.17990909001493	7.32373033752135	5.91169158187234	6.75355105460065	6.17392693199981	6.33985000288462	5.76553474636298	6.40087943628218	6.03562390973072	6.49345520092618	6.30560578958543	6.15987133677839	6.51727569320958	6.53138146051631	6.59991284218713	6.2460279805281	5.65248649491816	6.11270013274936	6.34695688937888	6.90086680798075	6.25361115194717	6.82273014794452	6.63662462054365	5.67807190511264	6.86666075081999	6.68790052248075	7.10747864662662	6.79311555527435	6.83668159332712	7.4643415327611	7.73335434061383	7.10643207781693	7.06177619758669	7.27519333390221	6.95652136333312	6.90086680798075	6.40429006444484	6.45450493755737	6.28540221886225	6.63517394667492	5.12928301694497
DHRS2	2.67524862354207	1.81729663422288	2.10977788458346	1.78218908428253	3.57730780566345	1.88488586962472	2.33621267098575	3.56299082692736	1.94376263537079	1.62015716466686	2.23102615939822	3.70689857509461	1.96299970927811	2.18508214027011	2.50762388684947	3.00962855934054	1.78523146551302	2.02350740975879	3.30742852519225	2.58496250072116	2.4388721249745	1.5703893278914	3.44928557887582	2.0351946639457	2.86491232181845	2.71698046556059	2.26957940555402	2.5351946639457	2.62548078676661	3.59035242009778	2.30676582645896	9.16497391853296	1.74013256102723	2.47616678318484	2.95055412150726	2.51978855153034	2.17170391114891	2.33903595255632	3.315843183156	2.56772639209259	2.74223020656441	2.93702960157057	2.63601159453052	2.79697564197421	3.0351946639457	1.42399845327747	2.47055315547322	3.24664753525179	5.88615728696083
CALCRL	7.33221569047758	7.54358539248987	5.83234470099935	4.50040008952964	3.82116968236977	4.1891941743354	4.99494837194859	5.59047353450544	4.99179074811479	6.51932171175311	3.42932593700601	4.50247599155865	4.56710172074426	2.24261293008949	4.11042732869691	6.72695187162318	4.81552075792745	6.28636725313815	3.80619122737652	3.45119010227899	2.53609726332902	5.55166652171364	3.73050525648544	4.69786043421124	5.39695836212888	6.37094050039631	2.96383880007256	2.27952455088944	3.96413843783475	6.55512673188345	3.66526325301535	3.89704427255543	6.3402849267627	4.56337049874117	3.39234857812502	8.07977522015904	6.40196372132041	3.22944941140012	5.13556904122725	4.81935863121122	3.79388946582439	2.73204496025505	3.78671565346074	8.62886996900761	5.30113727343473	8.66979093100135	5.95801240765838	7.74441713692003	6.48222731125467
MPZL2	2.42460474819568	3.99415818910763	1.99150977082796	2.94324091169535	2.11743316323937	3.0255196983772	3.16599850022443	2.88188614413624	2.79133204737708	3.29489446205808	4.13966894725244	4.0687095120831	3.55859002337521	1.65702788584534	2.21845060953752	5.30617360890143	2.70273693110879	3.78866913669173	3.14528730436896	3.07896558837351	1.50605247356053	4.06970404913311	2.87247691055397	2.20509952636404	5.93933297846922	2.9597753102452	4.45376574634026	2.59377782748909	2.27509227668496	2.80872695821501	2.60768715698277	2.82764297745687	2.50617837966073	2.45266979066782	3.34262151307339	2.43444137561984	3.89741528182009	3.38010617978566	3.66961158686318	2.50680741617548	1.99349411851275	3.14126694793103	3.47594553448617	2.6551536949244	3.41765604338137	2.80390760731712	4.81709441492702	2.63502067451659	4.15886730907381
TRIM13	8.00312018052496	7.59785612802889	7.71563076556641	7.8864425459263	8.35500611774723	7.88130098565185	7.80557691202646	7.98452053331129	7.51282178274956	8.32319229986054	7.60976258812772	7.83184766112819	8.28836671049593	7.83056146160175	7.35399565821234	7.01638725719676	7.40277181482655	7.75904011676176	7.57034908220719	8.63833773823351	8.48434183307978	8.23124829108869	8.67654559569568	8.15489121309737	7.45746051807619	8.08344033446913	7.08663640611355	8.55405886815249	7.46911379974169	7.40992965550074	7.95211630478392	9.0964623856387	7.94871687861167	8.23817734240739	7.44755502945416	7.98803584170337	8.13371781490118	8.02175164826205	7.94698113420326	8.06024448829782	8.20331122519906	7.41335405472216	7.89589686298553	7.95492301273284	7.6727688596735	7.34748554875241	7.33801965223472	7.66374273958636	6.59143077991331
PATJ	6.72754411064062	6.1315429796138	6.8102958648588	3.79963185856831	3.29174539525903	4.09299186287788	5.54763301831681	3.08296989349691	5.29110346904663	3.91906506496185	4.42655013024158	2.88198309405109	2.47784091333442	2.4172108788791	2.8881906670724	2.09090223241889	2.32945045500619	4.90484264227432	5.34970655593861	2.92021073024233	2.33632078762638	2.68358466144211	3.99166891369157	3.75480523071701	4.94812522246616	4.26811611999389	5.41330164011889	3.00918916494769	3.18766619626934	3.23779829068681	4.06167754171829	2.42239556352386	3.10763799660634	2.71932530637674	4.60851353517107	7.63888691415045	6.67436051517387	3.75729680152065	6.30275670418687	4.88587639176735	4.65886769954486	6.23333967776893	6.34164881354885	7.6078878221162	3.56121400100837	3.84958716791306	4.83647231831691	3.981615171847	3.11751912710913
USPL1	5.74932987968064	5.32039360042801	5.82762224061895	5.32427766052452	5.32200022603291	5.55945756236881	5.43259984987615	5.5411876382634	5.49478594927943	5.88193814269536	5.33711379230274	5.49789770551638	5.22746320800613	5.04665595847351	4.22250742293421	4.56361027524404	4.43147362401046	5.1048789782907	5.50539691131234	6.52146919721595	4.85509326350486	6.02853048951365	5.88974272608742	4.79472258313171	5.90036705492731	7.47286936418318	5.76410494831135	5.95098024368491	4.47956628839483	5.60394642582067	3.86623636282072	6.21301179319606	5.89795894575767	6.01610209021745	5.38276737318149	4.38541452301625	5.90557895584587	5.28788778993738	5.80366515687481	4.88786274712275	5.51851261910882	5.01146129452781	4.40448208745963	5.53834768372723	6.92741861160181	5.17170946337139	5.2519277727183	5.75019688401631	4.97763605657081
EIF1	9.21629091369316	9.16314057231968	9.10914531971388	9.27967269487846	9.45370660596173	9.47552865796075	9.20181289454148	9.76045965913514	9.76958321227514	9.52897205092644	8.65078935439702	9.42435984839318	9.54122661744191	9.52382408265606	9.63216804714938	9.22753566604969	9.29325274374132	9.13263308828576	9.79388959703277	9.69009999865674	9.40194573136446	10.1974840746745	9.51878544768039	9.55250464756304	9.02202879083711	9.30035772196278	7.84811653721562	10.0009467824257	9.72125456282106	9.58417365533993	9.62278146424846	9.33086127901067	9.03998673727653	10.0298019815034	9.31420390869426	9.26305605508561	9.86408472420399	9.17125295166382	9.32678327884936	9.44029470397791	9.59365238833455	9.77687227637558	8.93931351320581	8.80771423718242	10.0006869633584	9.62378158186916	8.81831578692657	9.18154349535251	9.3951014558989
CDK6	8.21192889494372	8.70824503522056	7.98463819100852	7.50336863404789	6.54707713348721	5.89396040265553	7.34265861562388	7.18867187857105	7.25456241362156	7.26535685735812	8.29353091232816	7.4183738492412	7.51550563594024	7.70706318720404	7.78123612701637	7.29603531638949	6.80840675380487	8.66077134827208	7.95694215727447	7.56236996367263	8.54268056242618	8.78587035307199	7.92484545621885	7.67342070304477	4.91411219115709	7.44202442797759	5.89056038433896	8.27207140125942	6.88290846254296	7.78643589923045	6.63416867241323	7.03489979369951	6.97365035519668	8.9447918074872	9.01509283338391	8.9337416891831	8.84397757324601	8.19594587890511	8.00670270930178	7.31993842037487	6.39386453893598	5.84208518285002	9.2426684422517	9.01192910501168	7.37954894429162	8.2008142051702	6.07409237632742	6.75967564094869	5.70775616433318
TOPORS	8.25455625190949	8.38715571766298	8.02790599656988	8.66746640495737	8.89269459141497	8.91617804254471	8.97441458980553	8.81121411751324	8.9469062744564	8.29783336841106	8.59357786734457	8.33851355532181	8.55228483994351	9.00197108750993	8.9431008475708	8.43754402631547	7.83857365266832	8.3389591754152	8.09539702279256	9.01122725542325	9.00618579994629	8.98641093525204	8.5618607083726	8.71046207397916	8.0703893278914	8.69383539248252	8.20896588630656	8.57591736111815	8.27052894238072	8.48542682717024	8.41278152533848	8.72485487546899	8.68369645430652	8.51333282374013	8.58383495471543	8.1853710292354	8.40045254027644	8.95739229305525	8.00674683244059	8.77313920671969	8.57818396809009	9.12644636477543	8.12049709844425	8.32327998788732	8.90207357931074	7.66604642940879	8.35049724708413	8.54496443278924	8.81858217748086
FLOT1	4.51231443237731	5.43993403385133	4.49435206673247	5.19315597305797	6.52396399060302	5.85416435139809	5.9850220929605	6.32852975400776	6.08693619873436	6.2714721995135	6.91763044297611	6.52480567169075	5.8259390703245	5.15302513331923	5.6811094153935	5.5116655784022	5.39671526057954	5.13019525712837	5.84216437868107	5.25175637311027	5.62621626256412	5.65901692330222	5.09550520101463	5.66900823974959	5.33888448143111	4.48255929870477	5.77111287963768	5.28437635235726	5.86445471590458	7.23217324774647	5.46951495124416	5.11625656379243	4.31805003746271	4.91728687252899	6.26291751480487	4.96738130382027	4.70788302575052	5.7302954131728	5.72458785874468	5.8944517446473	4.93168382639852	5.97569181155123	5.39040841470755	4.78836041802074	4.96215901525059	4.73093961571585	5.47425374671545	4.68742955559852	5.20826602794972
DDX39A	9.62333283245184	9.29186136958522	9.53469195878948	10.0993478104032	9.03177011416067	8.76719130302781	9.82129566123649	9.94266111323946	8.96029160078523	9.24245960116527	10.4218544454434	9.69575028210902	9.77363376024366	9.35733206482943	10.5519004799996	10.1286388128526	9.45265308600623	9.52277766952458	8.97240546478447	10.0633950812885	9.12412131182919	9.42122329922514	8.76586620990054	8.94661390541276	9.08347932733184	9.11452319739961	9.46984528597138	9.90854273731734	8.47897180503294	10.4495613746132	9.2460279805281	9.67666233485797	9.29874994724805	10.0371350887909	9.37851162325373	9.47836516333606	9.4110872267986	9.68825030913318	8.89663514130291	8.88752527074159	9.15177765473205	8.65642486327778	9.85969007350846	9.73944309777245	9.31944632940715	10.4619909505856	8.30286736097287	9.23290054654249	9.48401725691557
PSMD14	9.91229058335111	9.68860001099912	9.91154179263471	9.61636504926433	9.70822173003835	10.762880292917	9.762880292917	9.76005457443831	9.45512169355147	11.1862999823105	8.95652136333312	10.1456774551956	9.70113315484797	9.84062058731256	10.4814967366181	10.6508722403371	9.9718309147805	9.98641093525204	9.7510418736547	10.0117863312066	9.55593116124297	9.51904647493452	8.94192792470872	9.38694024532431	9.57099412874323	9.30446540928663	9.56243324427834	9.42500604148493	10.7618836123655	10.8464306323365	11.8063482267123	10.1592406504117	9.54824394422285	9.35358794919542	11.6735740901124	9.742309436084	9.36062764619295	10.5096760506563	9.33851355532181	9.78626962764847	9.70511396067767	9.90373124340389	9.9323624102297	9.60306992855933	10.4488390209423	9.95985707589637	9.82670736566131	9.67754347764532	9.97039353791468
SSX3	2.01979951465781	3.96884391857808	2.53706975778978	1.58282041100135	2.29140226195927	1.6005241898212	2.52856122265494	3.12912946388266	1.84483247791272	5.85451812290324	4.33962445738637	1.96573067072574	2.27420089858551	2.80316567091853	1.59385651493866	2.44614147159452	2.36846158308253	1.48217364009773	5.32481442377679	2.72813310791777	2.39592258234868	2.05032192785217	2.64199980618541	2.57065888076799	2.8601339311133	3.13065223464227	4.4029361114443	2.04411002214242	3.0345490419606	2.44082300137118	1.72416250517004	2.68406979005506	2.18049462135142	2.47392343618858	3.22074941095952	3.42680219041211	2.74265093789411	4.02667267636306	5.15972465408631	2.36596154891228	3.0828639198453	2.20470695626308	3.70014368960176	3.9403207791251	3.19612827967443	1.60628352029848	3.12847701239784	2.54616943948305	1.99734775872389
OLIG2	4.41008948120759	4.49618595350509	5.05947053636175	3.23575632402275	4.91503573817435	2.86123301223555	3.30676582645896	5.7211607552399	4.05311133645956	3.63470362042702	4.56798287121367	6.25830062051279	3.56505358932942	1.08174936614144	3.74572614601868	4.88670149484816	4.47191672020339	5.23637080086101	4.86882648237356	5.52587636926213	3.40919522223481	4.35964306718333	1.64270110943112	3.97564235748349	3.47125725266962	3.65739357217902	3.801738994127	4.56903348323002	4.87112102910493	1.85021985907055	4.83259688637021	4.54914766223064	4.45521643432759	2.24271341358512	4.83504484046724	4.13824833282018	3.40064400838946	6.40989794759038	4.25161472990686	4.69323304643466	3.6146978265637	3.4780283262062	5.253847775299	4.91870358802881	4.92895940432813	4.50961465719609	2.54584991706841	3.25008233974608	3.22856729715902
AK6	8.47856740557945	8.57440430902258	8.41066334107765	8.15835722604901	8.35843142862635	8.62095290227168	8.45450493755737	8.11374216604919	8.76553474636298	8.63807383718072	8.39145842004967	7.58571370877816	7.97154355395077	7.9518675043269	9.17841587438304	8.41616416473313	8.40726776424473	8.19377174339668	8.28540221886225	8.23122118071119	8.5352753766208	8.43920755494128	8.31197531446116	8.24126817732937	8.72587745912023	8.24935052362723	9.22327773253824	7.9442728176116	7.94192792470872	8.75254790584714	8.37677657188298	8.5725107596749	9.01820017881323	8.33449676839042	7.50541460934675	7.75355105460065	8.17192735435346	7.29278174922785	7.87590290312483	7.31015831794782	7.92124588858559	7.93191939010004	8.03342300153745	7.82017896241519	9.40599235967584	8.47735352663456	9.25408377931942	9.05501122673248	8.99095486039699
PRG4	3.68929916053589	4.10433665981474	3.43295940727611	2.63226821549951	2.29278174922785	2.35049724708413	2.16992500144231	-1.32192809488736	1.32192809488736	2.23266075679027	3.82781902461732	-1	2	2.96347412397489	2	4.06177619758669	0.37851162325373	2.74416109557041	3.95419631038688	2.63226821549951	3.37851162325373	0.485426827170242	3.05311133645956	2.94485844580754	3.96347412397489	3.65535182861255	4.33628338786443	1.92599941855622	2.86789646399265	-0.736965594166206	-0.321928094887362	3.29278174922785	6.56985560833095	0.925999418556223	0.84799690655495	3.92599941855622	0	1.13750352374994	1.13750352374994	3.10433665981474	2.96347412397489	2.0703893278914	3.85798099512757	3.94485844580754	2.13750352374994	3.15380533607904	3.68929916053589	2.37851162325373	5.877744249949
CTDSPL	4.81840885641785	5.70553074964249	4.91724891085401	5.28039297315898	3.52280762337965	4.1097238346159	4.15380155248208	4.20464935565467	3.27800026880566	5.03151226471309	3.61096170560585	3.99914877705795	4.50944500865287	4.82633663415559	5.79439562094855	4.42756835277291	5.77980342951847	4.49661615377617	5.75347117645878	5.91269781550489	4.97304259837598	5.17115499708085	5.7655507534385	5.0379204078503	4.22584008795268	3.74214406340819	4.06143013290576	6.07657460769764	3.1752713988467	3.49102449928946	4.0207723951057	3.05113634185411	6.14416107331756	6.20713683061873	3.38252088246095	5.44328787566973	4.38142032579807	3.19115949558622	3.76346397477241	4.09009199961577	3.0568273756715	3.97950397490353	4.58359884076651	4.6301747508501	3.91605168617262	5.07935712375862	4.29730872290972	6.10852712655415	5.9684526925031
ANGPTL7	4.10433665981474	3.29278174922785	4.71699089440494	2.4594316186373	2.48542682717024	2.48542682717024	3.27798474729977	3.67807190511264	4.41278152533848	3.91647664443772	4.14567745519564	2.92599941855622	2.8073549220576	1.13750352374994	5.16188768237689	3.05311133645956	6.13955135239879	3.57288966842058	4.8073549220576	3.93545974780529	4.32192809488736	1.84799690655495	3.48542682717024	3.35049724708413	4.81762325751143	3.76553474636298	2.26303440583379	0.485426827170242	1.48542682717024	3.52356195605701	2.98185265328974	3.94485844580754	2.20163386116965	2.67807190511264	4.13750352374993	3.57288966842058	5.87282875953489	2.10433665981474	4.20163386116965	2.76553474636298	4.72246602447109	3.32192809488736	2.40599235967584	3.4594316186373	3.41953889151378	0	4.40599235967584	0.925999418556223	3.08746284125034
KLRG1	4.97269265400426	5.50143914515887	4.49185309632967	3.67807190511264	4.29278174922785	4.63226821549951	5.18586654531133	4.94016675048282	4.92599941855622	4.76022094646651	5.24031432933371	4.86789646399265	5.36106648879432	4.68369645430652	5.47248777146274	4.41278152533848	3.41953889151378	4.12101540096137	5.91408609701272	5.46597446450407	4.82781902461732	5.0574502721839	5.35755200461808	5.03562390973072	4.877744249949	6.14567745519564	5.34340782229781	5.15380533607904	3.48542682717024	4.23266075679027	4.43295940727611	3.91647664443772	4.12928301694497	4.47248777146274	4.68929916053589	4.93545974780529	5.12101540096137	4.91647664443772	1.32192809488736	4.21723071622067	5.48220292629596	4.6724253419715	4.73335434061383	4.95419631038687	5.14159627838382	4.92124588858559	4.95419631038687	4.29278174922785	3.41953889151378
CDK7	8.11478344724985	7.97384083953315	7.84486265583082	7.93073733756289	7.81570350334807	8.06177619758669	8.30924896081662	7.67525138605026	8.03232128705788	8.60362634498619	7.23744899563932	7.97096866052181	8.01513624379738	7.24887634283713	8.18189764310839	8.01847839596593	7.57213175138666	7.62935662007961	7.67877617412388	7.54843662469604	8.1048607997082	7.92184093707449	7.53993424517179	7.57061472176119	8.148222340387	7.4594316186373	8.9357543858214	7.31288295528436	7.80864246791806	8.20554891117303	8.5274770060604	7.56909609526214	7.78463484555752	7.70528679027247	8.2588015567116	7.21723071622067	6.78135971352466	8.41405094472604	6.73741636593706	7.86542397831313	7.10956950937069	7.55535603863583	7.43796008833447	7.17692111164436	8.51017075115177	7.66746640495737	9.32485559695043	8.08161658331465	7.59991284218713
GDF11	3.49234192444727	4.46117048635817	4.21112863655955	3.69801635455481	4.82673917151562	3.69284015836803	4.18688665425245	4.10115707674997	4.97405752098939	4.4382826781305	5.47666468560142	4.59450712739209	3.96467962089851	3.86705960815064	4.05913678500547	3.9095767945994	3.39396628252572	4.81343842303069	4.67920268492056	2.72132451074832	3.34696693359107	2.95753872944934	4.20790600211092	4.01437820158092	5.16018995696474	4.12378116625524	5.61936484485267	3.37708982838779	5.56278639187645	4.71802346461841	4.89088266076945	4.1783387531061	3.31602046735414	3.9134435509866	4.74406912180347	4.05580329283285	5.10041868184277	4.71031722788288	4.91413094508398	4.66019884635828	4.90398465103686	5.30370866554656	4.66919406804771	3.81317140467439	3.97775081837955	3.97460261378802	4.46802356012052	4.38335700272449	4.33551402493813
TRIB1	2.16625382189062	3.87253721192052	2.33043925230007	3.86709443636177	2.59722361206822	3.47954461808941	2.51056445362049	3.26802753592858	3.26410292448098	3.7524763652125	3.36676129251825	3.97882042388345	3.06772392839675	3.77519776356685	1.94742496880225	2.7688543376381	3.15482407844594	2.16831271054987	4.23387018853897	3.30568326229451	2.25402766785589	3.51901733043982	3.86962771644662	3.79665973343259	2.56733085124378	3.06487381384544	3.72638755846238	2.32941007435349	3.29120545477544	2.25447052482334	3.09651928278452	2.04845046185754	2.07611898473368	2.7408801210799	2.21499848963367	3.17041027254469	4.51515722562592	4.4220640420887	4.68809040624282	2.90754331925839	2.34281954914183	3.47566616574869	2.40767877930063	3.04437902455786	3.19148828719451	3.32684744443273	3.26806142468142	2.97276360498407	4.31750931904286
GPA33	3.48542682717024	1.43295940727611	4.09592441999854	3.82781902461732	4.54843662469604	4.88752527074159	4.37851162325373	5.74685018309805	4.20163386116965	2.51096191927738	5.24031432933371	4.74416109557041	4.12928301694497	3.85798099512757	4.45285896471381	3.26303440583379	4.4262647547021	4.39917109381982	3.37851162325373	3.95419631038688	3.82781902461732	4.67807190511264	4.94953493301701	3.35049724708413	5.03562390973072	2.51096191927738	4.24031432933371	4.52356195605701	5.53915881110803	2.03562390973072	4.69488019279919	3.47248777146274	3.71149490665009	2.0703893278914	5.38543103719352	2.92599941855622	4.58496250072116	5.0703893278914	4.90207357931074	3.98185265328974	5.49185309632967	4.11270013274936	1.88752527074159	4.35755200461808	4.78135971352466	4.24031432933371	3.13750352374994	2.4594316186373	3.49825086752783
ZNF443	2.9838004305581	4.13948081462424	3.90596524115292	3.67279923950502	3.70092649891931	3.68533453424828	3.46407503483914	3.5446259957285	2.77646424356969	3.8726115833948	5.03678927042962	3.42426435189781	4.5843442827239	2.89527835106539	3.68812184675454	3.68834860670376	3.00053320089844	2.94477100811613	3.95560612104457	3.77485080863906	2.95434053727603	4.31940119966371	2.87819775614859	3.71048695743615	3.43702842403464	4.20319379347923	4.27139696616738	2.98736979734338	4.07830240754005	3.90072422845518	4.55550269159348	3.47542717670943	3.02682815235586	3.72235247565993	4.04070970707844	3.24273938327606	3.48148391101427	3.05037944813774	5.6228622893369	4.04004904631712	4.52943314990534	4.26386464097686	4.73203061245327	4.21407598546063	3.95940523901395	3.51688481664862	3.80388642501181	3.33427167186902	4.25623133910362
CD96	1.05048882386241	2.16096404744368	2.43072958318076	1.08496250072116	2.04203213239424	2.13824833282018	2.4036774610288	0.75548095963869	0.374230616502018	1.44473677126555	3.14510160256303	0.640478156915528	1.05551565619437	2.76957940555402	2.14047815691553	2.88989250265057	2.47895729931649	1.77729442583882	1.74720780519875	0.768026450120105	2.01693172593314	3.81903691859036	1.33564668624079	-0.0294468445267841	2.61862888545019	1.72445047557256	1.26303440583379	1.27421831234802	1.43592182425466	0.447651310666653	2.35547207728794	2.11901125891286	-0.179226985456238	1.49819437322381	3.14932915778226	2.51251439724576	1.70026896479186	3.13666469328084	2.62015716466686	1.99819437322381	0.907787714431286	1.25294546486498	2.82996227920119	1.47616678318484	3.32602810180343	2.45919311722317	4.48270456758995	1.74142414153423	3.29248125036058
PLIN3	7.58871463558226	7.54148386405428	7.56224242422107	7.39403389536778	7.10747864662662	7.27798474729977	7.11374216604919	7.50382573799575	6.72109918870719	7.93132848489379	6.12928301694497	7.22207035524718	7.47654370621426	7.5461227588578	8.1532986828549	7.98470326682514	7.81634370528486	8.40641761982361	8.76188361236552	7.81954046050572	7.35138098067433	8.22448410023199	7.37937836707126	7.06177619758669	7.54070926267143	7.80348537559595	8.02070220379104	7.4966540825935	5.90207357931074	6.75755668893945	6.50620838930675	6.1333991254172	8.60028462289809	8.20603754624659	6.32732808262995	8.91617804254471	8.5668151540109	7.03232128705788	6.14159627838382	6.35755200461808	7.16289479937478	6.71011763204345	8.71527564626461	8.977566144122	6.26491169307446	8.95128471496697	8.53021123329988	8.18338726124887	8.26021388677142
MFSD10	6.74011804283313	6.59245703726808	6.94485844580754	5.65821148275179	5.44956137461324	5.76818432477693	5.02680005934372	7.17192735435346	6.20945336562895	7.05528243550119	6.71836162613835	7.13031314554346	7.14974711950468	6.77478705960117	7.4487357980294	6.21916852046216	6.89360490485829	6.20554891117303	6.52356195605701	5.61765111942733	6.42794133250948	5.44294349584873	6.58796498888268	5.52042224852645	6.72246602447109	6.00898878322726	6.95303237725324	6.3327079336406	5.59693514238723	6.4110872267986	5.85798099512757	6.49024921062709	6.01792190799726	5.49505552836802	5.28540221886225	6.27052894238072	5.94251450533924	5.64673869830785	5.29645740737124	5.41278152533848	5.25927248703759	5.20163386116965	6.67948009950545	6.23840473932508	6.20554891117303	6.68650052718322	6.02680005934372	5.94485844580754	5.2364926183813
STX6	6.50881975913755	6.01561465801353	6.75894153383727	6.55904603019348	6.63530716339155	6.06874539568664	6.40375477846532	6.80794545065987	6.24670580742033	6.26064778137932	5.90681946092787	5.62500435727405	6.20736226823213	6.57963070213699	6.70293823187869	6.63535263181516	6.85735152525397	6.34617587175257	5.5237883214277	6.99737872586764	7.37260965163148	6.97759048651025	7.35198833356268	7.22269848818215	6.37863322354984	5.61082617207087	5.52475382081609	6.2751061338011	5.73543631296187	5.49067816442075	6.27060441317268	6.52751983869076	5.93847368491773	7.13312067864419	6.26219405190525	6.47182401953293	6.0078995524646	7.08222627143887	6.55546825889237	6.68221672463925	6.29501987156835	7.13983030687683	6.17947168041735	6.55488470814278	6.75049513686797	6.38479268179958	6.4064729889688	5.73453167555733	6.44679784576499
COQ7	6.02914090793903	5.82125098973107	6.08659486547643	5.88695820924321	6.44885386801888	6.19643620377771	6.44560355439529	6.31635439227748	6.05900897494048	5.89222099863892	6.07866661221804	6.21804609641313	6.30186593590245	5.56022327740563	6.6689228998413	6.24775731707458	6.02245781161614	5.56726459220662	7.16083091673386	6.28233049554221	6.72160206761085	6.76743412866217	6.46926628340732	6.0514627144069	5.87092276888551	6.38519873173379	6.69039273377757	6.62048270542176	5.72976607861826	6.6872386393726	6.3813003504776	6.42889150942034	6.32892733226441	6.14989473441681	6.62501196713644	6.0270043382037	6.46555276420559	6.7093149716119	6.41304256569944	6.22366677366717	6.35543381779576	6.8659367961644	5.95772085166551	6.08059343742972	6.07593618771048	6.27353460911677	6.11360672771334	5.95064296581913	6.11931536469452
RCAN2	8.76354436429392	8.4487357980294	7.65320336203398	8.16842141085193	7.9086928382425	8.61507783162923	7.22013644739608	8.17092652528738	8.49065034924802	6.17192735435346	5.95652136333312	6.41953889151378	5.78659636189081	5.31831684133498	5.99322146736894	7.11582397743624	5.71424551766612	7.97498811199193	6.67525138605026	5.1168637576909	5.26303440583379	5.67807190511264	5.46270675067016	7.35402893805439	6.82527683005487	4.05311133645956	5.02680005934372	5.95652136333312	8.51372759595244	6.10013667128545	7.19377174339668	5.76818432477693	4.67807190511264	5.48542682717024	8.53954658023841	7.24126817732937	7.72178276845979	7.17990909001493	7.09592441999854	6.20750245925879	8.08001802908917	7.12825215227739	7.04220656012069	6.8073549220576	4.90689059560852	7.39059890555246	6.52042224852645	4.0703893278914	6.83668159332712
MSLN	2	3.63226821549951	3.27798474729977	1.96347412397489	1.0703893278914	0	1.37851162325373	1.67807190511264	1.20163386116965	1.84799690655495	0.84799690655495	1.43295940727611	3.81762325751143	1.26303440583379	3.35049724708413	2.76553474636298	2.70043971814109	2.96347412397489	1.13750352374994	1.67807190511264	2.67807190511264	3.36457243229586	0.925999418556223	3.0703893278914	2.60880924267552	2.10433665981474	4.08746284125034	1.53605290024021	3.91647664443772	1	1.72246602447109	1.26303440583379	2.20163386116965	0.263034405833794	3.35049724708413	3.08746284125034	1.13750352374994	0.678071905112638	5.67807190511264	1.72246602447109	1.63226821549951	2.76553474636298	1.96347412397489	1.43295940727611	1	1	1.67807190511264	2.20163386116965	2.26303440583379
LRRC23	4.24031432933371	2.58496250072116	1.88752527074159	3.0703893278914	4.70043971814109	5.27052894238072	4.71699089440494	4.92599941855622	6.64817779572482	5.03562390973072	4.96347412397489	4.8972404255748	4.15380533607904	4.30012372456901	5.00450139223494	3.43295940727611	4.8073549220576	4.74416109557041	5.39574832817903	4.48542682717024	5.22881869049588	5.37155886261196	4.70043971814109	4.76022094646651	5.09592441999854	5.56376827845203	6.52669484554198	2.94485844580754	5.07895134139482	5.09592441999854	5.96347412397489	4.98185265328974	4.85299758761332	5.47897180503294	5.68650052718322	5.20554891117303	5.24031432933371	4.68929916053589	4.68929916053589	5.0703893278914	5.35402893805439	4.84799690655495	4.37851162325373	3.99095486039699	4.65535182861255	4.68929916053589	5.56985560833095	4.43295940727611	4.19377174339668
LRRC17	4.78039568319156	5.954927795604	7.75421804035622	4.35471425068417	3.06268090317589	3.25611344325698	4.45344529780426	5.13713083062852	5.03800693854264	3.51229281913914	5.12937133980536	4.3816061834072	4.99377412947687	3.926935463742	4.65689501272184	5.1951113534385	3.25310419465337	3.67263608554584	4.06946865447931	4.83645131267162	4.06775204410875	4.78416809106687	4.99473273097402	4.38541452301625	4.02309818099622	6.7366213926607	3.97418361579234	3.12301399026405	4.32001398664312	3.3146783100398	3.34325026359161	4.59272268374872	5.94136355111938	4.62989516645398	2.90419252532805	4.2956676678707	4.67259172359383	4.04732917132727	3.06823925917459	2.91263841502743	4.36020764245316	4.02143158812356	5.26470551587685	4.94482802909608	4.65915842066749	6.92255290190839	5.52342558257699	6.54957937420741	2.74496410970259
RASGRP2	4.05567420208581	4.69532227529966	3.86777086844717	3.93796479241198	4.36302352404566	5.31131683906187	5.28005468309276	5.28734980302441	2.99100108602942	3.6651076966252	4.41835228797023	3.97841889258439	3.68426423931572	4.13176484627634	3.80064642655673	3.87854572484798	3.63285956028658	3.51792349156018	5.27291224551399	3.77689716394389	3.47775510120583	3.84251064981172	3.88812536943354	3.42790666180564	3.53195851792985	3.11262221555158	4.90284262081253	4.22954151996409	3.52163148639554	3.82670724635906	3.40184145645146	3.83832133132365	3.98326958462082	5.01933675211615	4.93726063870374	4.45521382912717	5.09302450497487	4.18569010129617	5.61621081623449	5.39370233081536	4.85926992536389	5.46415589480035	4.02898232740108	4.21064310810067	4.34764693464177	5.18606916992744	3.43227516696633	3.73504042559076	5.53257001750075
HNRNPR	9.63996867258001	9.64829282721575	9.58518398994243	9.85360226500785	9.89559100386653	9.69334037702187	9.32616275937693	9.4990310396846	9.42794269800813	9.8321015263449	9.29968773858927	9.50848543637477	9.75155207548925	9.77891869118781	9.88269109881587	9.90066337629938	9.34641807866692	9.58688688566197	9.56042553371356	10.1556647846001	9.84211480605268	9.91193128977432	9.54448797842638	9.74885926653715	8.51225373530062	9.7664971277654	8.25241583097628	10.2118081334163	9.49924100961746	10.3754242878377	9.40830276037454	10.2562406671012	9.63167359036797	9.26662244588418	9.34508322011148	9.54148768228805	9.62890107964155	9.75553773859974	9.30223744125812	9.59068439369813	9.62518256691034	9.41376224323121	9.56557331897193	9.50860361742349	10.1956200088436	9.53536374491197	8.75686118497003	9.68961449712653	9.6464340659619
SLC35B1	8.49585502688717	8.47451716417449	8.50422311991285	7.84109254469343	8.6560672737256	8.92035285541508	8.89117612475454	8.81634370528486	8.49385544924082	8.26959425168337	6.97613447283165	7.87835751033694	7.09697863637054	7.45697038112101	8.19967234483636	8.27751988664136	7.49984588708321	8.25361115194717	8.63190458725792	8.11478344724985	7.71080643369935	7.90689059560852	7.22013644739608	7.55842071326866	8.28863540903768	7.10852445677817	7.82718389581953	7.88447581908648	7.83289001416474	8.60028462289809	8.54264498688628	7.93604896367662	8.23026066466979	7.35138098067433	8.09592441999854	8.25597274199961	7.72246602447109	8.00954872697226	8.24792751344359	7.81378119121704	7.86974805146507	8.0574502721839	7.72723977748481	7.93663793900257	8.70251902915328	8.16289479937478	8.14923903883703	8.34872815423108	8.0405637111587
DCAF7	6.84554417213458	6.78037465978031	6.73093710578626	7.09421822811922	7.63701982591774	7.4851854422459	7.71691178018112	8.2208227181634	8.15350607203416	7.40591798097592	7.5440578521832	7.64025056548965	7.65918098696605	7.46281179972555	7.96949885814639	7.28438099505896	7.39235778260883	6.87088795124232	7.3172673697271	7.47144947449278	7.54191716923011	7.37187181719036	7.52539148205421	7.12058584840265	6.73654598980115	7.26302029917722	6.96557281454579	7.95035323542738	7.52911686909566	7.3826859509239	8.00665900869082	7.27921518330581	6.90602221039373	7.35293863629304	8.12795195562435	6.91990918981764	7.01446126820587	8.25119452392897	8.06109185721352	7.68890353408136	7.90602503506982	7.81543931969127	7.2620574465553	7.25181433823508	7.37777566233636	6.60409336641626	6.78912230167391	6.91197790035753	6.41885994890185
CDK8	7.49028907089652	7.13112853217715	7.51629568878778	8.32379560945952	7.99953868953994	7.37355768624337	7.38970227231195	7.39292379331257	7.83463183890462	8.18712341924752	5.21218466354865	7.83748435028066	8.18119005414765	7.76256064330315	7.68303513039901	7.79966119395919	7.63101744278569	7.57073406072662	6.29335802240741	8.92835419930836	8.07603874530732	7.55436492833133	8.03548564498724	8.17598790828432	6.88366054129642	7.57394563439876	6.0095434993719	7.69505368777705	5.98273732034145	8.33601202954551	7.11549665963955	8.70914234354342	7.83268162677087	8.21131398508403	5.89085041267672	7.47607875722048	7.20223982945106	7.30474250181078	6.74327077851043	7.19349381051097	7.21130572512071	6.93993717439471	6.25215251694096	7.43852902254632	9.21580909561982	7.46446532538838	6.6286919178372	6.70837748123503	7.60734759909125
MRPS31	6.90642776711901	6.76150345608651	7.13577640302265	6.52731256620805	6.4873273735666	6.69090892142462	6.49745120094737	6.65168075732978	6.75962520422307	7.06898303972639	6.15192446719711	6.77330897031317	7.35353679964706	6.65630830816821	6.14607417858082	7.00281935488855	6.51001223832829	6.39089187625495	5.86940502677051	7.6036342515272	7.11313784523557	6.99992222820174	7.16618076814126	7.02579104549721	6.32385262240718	6.6097498919213	6.48296303250765	6.98352093705323	6.58087425204666	5.7970614122761	6.18221532098562	7.34936269068224	6.83273086665614	6.67566442895645	6.39218990822596	6.47701403446177	6.73192161282937	6.9319865966854	7.08914550973213	6.71564190522746	6.89453770834474	6.4953571208656	7.17728703374912	7.00296999878591	7.65282306464314	6.32205052053022	6.47004498846025	6.76701467719245	6.90285841763725
CALCOCO2	5.38719479736391	5.36291288438887	5.3819487071366	5.09838950128641	5.47449997410361	5.35754970604644	5.10675892284273	5.62166386390244	6.43615332880967	5.90209186213167	6.58533391247209	4.97947264459328	5.21056296526277	5.01084599550186	4.45510158076801	5.51237946323924	4.78186316921175	5.21558770932314	6.05875002608121	4.8000106579943	5.17916031705153	5.1028890097361	5.20649786242289	5.44805127401366	6.36697667517803	5.30517341294453	6.37743604798855	5.44552460311881	6.30517678479866	5.65075180574643	6.05555865037816	4.66401391962957	4.97418672066283	5.58804987750934	5.17179892627741	4.60459053093208	4.8671524870162	5.37902527071297	4.20297780973725	4.63290701386369	5.26692238851281	4.38650178273242	5.37134694922488	5.06734148853126	5.35971812136657	5.02449492509961	6.10462642433704	4.80804983728496	6.05842248063878
KCNMB2	3.45668407983986	4.31755068733829	5.56191520828421	2.8956465742961	3.64362532162731	3.1729465428437	5.0755590221036	3.38448912517227	3.14159048947278	3.40109660847091	4.05300661881106	2.24592654816484	3.92899049756379	3.12244352956177	3.09491227944001	3.31547936233806	3.27767801931792	3.50717764648854	5.55311133645956	3.52132216870425	3.75167436758375	3.97242922290377	3.66939047194735	3.93240259712075	1.85629789022351	3.46861333698974	3.19890148093124	3.93295940727611	3.69176575213902	2.0703893278914	2.59924707681954	3.82817667622881	3.04796220999927	3.88104150178384	2.84423007021225	4.51849888713368	4.08315687394497	3.59570236442638	5.6625543297069	4.22881356089527	4.0213768804886	4.07763681251998	4.24351804001595	5.07243107145787	2.77081936721807	5.60535393362419	3.05321603890846	2.10081693058483	2.65371426259612
GPHN	6.46880522551232	6.77989248665983	6.61276496074766	6.30616320465752	7.41290696417667	5.23952900987643	6.79796892403388	6.24322859321965	6.56230514598028	6.72714869418953	6.91196485071324	6.49885128279991	6.1277028668505	6.1036202293565	5.23612972533169	6.89589362965194	6.13390878221859	5.3545643144894	5.26259243244745	7.28459249269545	4.99525029215148	4.26916982941536	5.71041160296592	7.25738385364865	5.65764709858037	7.10863772556499	4.67712414998675	6.09604500909385	5.38597913663222	6.49747650767255	6.77200186625787	6.01664404098868	5.48262077240658	5.56826156783932	6.91912063490249	5.92463494328449	5.86703551904857	7.27713589461344	5.12253453599315	6.67219182612391	7.32032624363858	8.05405064729834	4.54760629329539	6.12306568442909	5.71763588219578	5.78966741150918	4.92120787246523	6.61694920965234	5.84009654726172
RABEPK	6.07749763562457	6.27398948327351	5.81144687806081	4.47570064583716	5.91029292996779	4.60222443838835	5.36045129978379	5.4416729431552	4.87794451300427	5.46477715786643	5.43363164660663	5.21173656235321	4.86418136125491	5.04558544501395	5.22683594925317	5.45855921465163	2.80970650529897	5.32147711174017	5.50432635631673	4.4884395596038	5.13924215275296	5.59823036958472	4.94482802909608	4.90509300384768	5.39771140097439	5.87537023923313	4.95919311722317	4.76864803354542	5.90343589797901	5.84713323215054	5.73227287516697	6.14735057581476	4.80869699854715	3.94400629270141	3.52274332817973	5.90379016277428	5.52715970675911	5.37587662571967	4.6218488195503	5.5579639945954	6.02913287732749	5.55200448782784	6.17015873360087	5.93368763828273	4.74182728664082	6.68404721897204	5.31286355245571	5.08784961942694	5.79433155491963
TIMM17B	4.00918355777156	3.47529252841725	3.76146728047173	3.64795332764851	3.67987478016116	4.39479942502617	3.207321479205	3.9036774610288	5.46817174069774	3.83833116742898	4.68890892654182	4.55551565619437	4.05520250336964	3.837343309964	3.43850399660701	5.16926234875092	4.13503083636388	5.07831965534604	4.741857513443	4.25389732009935	4.72920330661827	4.17789577337682	3.64464058924099	3.59787064662322	3.94009786447155	4.34353034416995	4.50400417921254	4.32987310395037	4.46397784795139	4.85216798559116	4.01148902746338	3.75863784660479	3.41492477992234	3.80974318802777	4.94934603628024	4.29587336378595	4.58406025229778	4.08451151757396	5.2838639816524	3.14629886013323	4.26080021986186	3.61843762268347	3.83394606261512	4.05426222838909	3.50135126018991	3.76709306954505	3.40012640318619	3.67312388704139	4.67256954159471
SLC17A2	1.58496250072116	2.86789646399265	2	1.26303440583379	1.26303440583379	-0.321928094887362	0.137503523749935	-0.514573172829758	0	1.32192809488736	0.765534746362977	0.137503523749935	1.32192809488736	2.4594316186373	0.137503523749935	3.52356195605701	0	0.584962500721156	4.4594316186373	0	0.678071905112638	0.37851162325373	2.03562390973072	0	1.13750352374994	2.0703893278914	0.678071905112638	0.263034405833794	1.13750352374994	0.263034405833794	1	2.51096191927738	0.584962500721156	2.20163386116965	1.20163386116965	1	3.39231742277876	0.485426827170242	3.43295940727611	0.263034405833794	-0.514573172829758	1.32192809488736	3.877744249949	1.0703893278914	1.84799690655495	0	0.37851162325373	0.584962500721156	0.678071905112638
RIDA	4.12208676239467	4.68616047743363	5.7410182492175	3.97403757924554	3.26491047326435	4.65344097313635	3.29338237167757	2.45344529780426	2.53088809879335	3.67134847999097	4.28538324826381	3.12481747865509	4.6899815624576	4.48245920392426	6.39748711699097	4.36537091878116	4.53433540533255	4.64474434292984	4.75181350299173	5.41806463747382	5.07235461027729	4.30514332854051	5.32161243629181	4.79158840617712	5.88676949197508	5.80420827501241	6.73199204121751	4.39048309878854	3.64121990250319	5.10671009618813	3.75997535125232	5.56814312436796	6.29852578710375	6.18135548034672	4.494626282583	5.2092636510508	6.19756086246628	2.71246104410534	3.95584579093617	3.85336887102073	3.9188139665857	4.22506949862647	4.49032685697586	3.85326527626906	5.61537050131346	4.08875960129891	5.85190205181547	4.26412937137921	4.34827515053929
POP7	7.96578428466209	7.47167521439204	7.74079267227768	9.09169983413681	8.18289089274548	8.3500551772045	8.29920801838728	8.01234519041983	8.09064175191785	7.41278152533848	8.59432460392485	8.13545278418517	7.59842476052772	8.24982454861618	8.71938882094208	8.84799690655495	8.71870410567489	7.91408609701272	6.70182625841205	8.35226417325832	8.39574832817903	8.65356166205839	7.65963918701565	8.4667902378031	7.64024493622235	7.64961545906341	7.67807190511264	8.14465824283188	8.82400405093315	9.02181282358484	8.59507095419544	8.28540221886225	7.66106547980695	8.47654370621426	8.75455350631966	7.78135971352466	7.84924870276441	8.49625461006128	7.94602898951548	8.56033283421244	8.10433665981474	8.10695545712283	7.65248649491816	7.55074678538324	7.74214098549815	8.43128865429159	7.33181268381921	7.70113315484797	8.13801575348757
GLYAT	2.55107973201368	2.27783244561995	1.94387464560692	2.1380000631301	2.00383187961261	0.868814076043869	2.00060074754466	1.88764867658935	2.32484310416129	2.21361741963915	2.67901024364832	1.75223625586146	2.16926488006623	2.05261738971391	1.75019422159585	2.58093822328763	1.95410086702589	2.22470721087746	3.82978877095277	2.19935579747355	2.54190294768815	1.96430841949473	3.05284801743379	2.16266692361136	2.0752715865462	1.71701566374554	3.05664166714744	2.14096858087073	1.7381452325027	2.17984369049138	1.21361741963915	2.12407360571518	0.949332302184983	3.15509356477799	2.82746148735627	2.42198730263229	2.93681436794839	2.77562628494614	3.91880623929333	2.25632608344818	2.30170740360882	2.29657229720503	2.68737390396927	3.32115804132496	2.48428632157127	2.29804622939989	2.19947492017591	1.34090763142036	3.11727421485023
CDK9	4.25096183382425	4.19102067965473	4.76401132849985	3.81699135939196	4.12124839839695	5.14300343736092	4.26164607920378	5.31481617701085	4.36723288580337	4.67603861870769	5.15974891064211	3.99291659293403	3.76025692337687	4.14194284171336	4.04913986524404	3.76741150042573	2.8764522066932	3.40905488487413	5.53108733076835	3.50750625379211	3.73482485126849	3.71873439683579	4.41059586178907	4.54350898959201	3.9013824872342	5.04786615138526	4.95336994913463	3.4818240710846	5.02114967093511	4.06876060057845	4.14229615321719	3.78523302111269	3.58621987409067	3.88464473323735	4.98408934516395	4.51773242820602	5.15636751663011	5.08830084418835	4.50177178537875	4.96726320249304	5.41255360862581	5.09336085475863	5.35470437737097	4.36278741874105	4.00076957266381	4.05700846268636	3.41881643807964	3.4549683514044	3.03300194556163
SRRM1	8.675126846849	8.72137927400284	8.65763511502181	8.54174693527766	8.34384229810013	8.33100926345513	8.60636160668686	8.87618490008177	8.89983907059178	8.80185663283555	9.33677470979441	8.5647511916507	9.01586532600393	8.76204126792993	8.87819241796751	8.54934921136836	8.21997426979257	8.58918293968265	8.19459668470316	8.57983566040071	8.67808153607679	8.62299914023635	8.76687633855258	8.34924693928733	9.00244669499141	9.25528813950809	9.45967129249885	9.22484139643798	9.82263194576994	8.84196162774811	9.20735840959354	8.73515486944416	8.54872001271396	7.64539516489283	8.50655499816747	8.54135702155098	8.14592547002272	8.95529182568323	8.77967420421581	8.67876071062416	8.38190962094331	8.39881277967114	8.37786629186533	8.34707915011979	9.02833219220265	8.23920707324056	8.96789589336708	8.86512573306308	8.5316774210038
SPRY3	4.57288966842058	4.23266075679027	4.28540221886225	4.38543103719352	4.39231742277876	4.01792190799726	4.5668151540109	4.03562390973072	4.02680005934372	4.76553474636298	5.15380533607904	2.70043971814109	4.30012372456901	4.01792190799726	3.78659636189081	4.47248777146274	4.30742852519225	3.76553474636298	4.52356195605701	4.67807190511264	3.877744249949	4.68369645430652	4.64385618977472	4.68369645430652	4.49185309632967	3.96347412397489	5.04875931191986	4.39231742277876	3.03562390973072	3.21723071622067	4.16992500144231	4.01792190799726	3.49825086752783	1.20163386116965	3.84799690655495	4.32912359629157	3.15380533607904	5.12928301694497	5.86542397831313	2.65535182861255	4.49185309632967	4.8073549220576	4.73335434061383	0	4.49185309632967	3.90689059560852	4.51096191927738	3.78659636189081	3.13750352374994
SPRY1	6.17989673865557	7.73674744865901	5.4168008473529	6.16627005830501	5.66457862041979	5.59026851158248	5.76807503061785	6.12874106670241	6.30160916362866	7.08402263411204	6.06728054263014	6.18136643716364	6.31079816414055	5.53315897895661	4.4132106859979	7.03026944410837	5.62118513924959	6.16824491155589	6.60746916334005	5.87493471369842	4.64337128129348	6.77428875300239	5.58831098658079	6.15158356494849	8.33569105801991	6.2791314250343	9.15317305431598	5.57487355975234	6.42499962973305	5.78293184822711	5.51291583416601	6.1170793946405	6.67671196103646	5.67950412971859	5.83748451531249	6.0649634667552	6.01940292287424	6.04803635786596	7.49986548326687	6.22827603309574	6.16622670174762	5.43496268527404	5.68737032477732	6.49426956597393	6.31762665905917	7.03983947062346	8.19378789809172	8.19233555972398	6.34169252067913
SPRY2	10.9623176549423	11.0117863312066	8.84705734609134	8.11582397743624	8.9915218460757	7.64745842645492	6.39917109381982	7.45203527354619	8.07360604057494	9.69034724996876	6.27426166125705	8.82940562440429	8.4487357980294	7.51569983828404	6.68650052718322	8.15279185163912	7.82845387393049	10.0155544364785	9.87605643848824	8.72109918870719	7.23074100262691	7.36018867006271	7.04766925139131	9.18040648531064	8.76487159073609	7.94602898951548	7.49984588708321	7.06177619758669	7.09697863637054	7.84674402324487	8.14771372235215	8.22496636500027	9.87359790975883	6.85424505422013	6.87528859822269	10.2688928360432	9.23625342497266	7.67101024127845	8.26209484537018	8.52120781622399	7.73674015545321	7.88935185259465	10.8843995001487	10.822491165855	7.66888498426625	9.70563238736142	8.24460168773681	8.93663793900257	7.8648051942415
STAM2	5.43475694694952	5.96412885497794	5.33372023724661	5.73850740209203	6.23816790239231	6.02092654371331	6.16206985461045	6.37639358492993	6.05354673964391	5.34469332679728	4.63084112960183	6.09984665929574	6.14495930133446	5.63392010188287	6.49986664259471	5.83159422409132	5.47878611921808	5.9117450263367	5.63148412844885	6.35568797490425	6.29287672570599	6.07996891819025	6.05749056616504	5.70032667445317	5.4727549122323	5.7143066054938	5.09716645995454	5.35531427428511	5.72266779109919	6.00669751008413	6.64086225382191	6.10420604778132	6.22865839570016	6.29612381741514	6.31250205535598	5.67396934880254	5.52711767003248	6.35610872811387	4.30601380619457	6.10637864105082	6.41181994037563	6.1067884319812	5.50501674743514	5.51764917133933	6.32788132868397	4.56776755722143	5.91741535738339	5.65952044628998	5.3417831073965
CNKSR1	4.78135971352466	5	4.24031432933371	4.35049724708413	4.40599235967584	4.48542682717024	4.51727569320958	4.59693514238723	4.76553474636298	4.58496250072116	6.00450139223494	5.24031432933371	5.09169983413681	4.59693514238723	4.94016675048282	4.74953426766926	4.53605290024021	3.8073549220576	3.16992500144231	4.74953426766926	4.83794324189103	5.00450139223494	4.40599235967584	4.96347412397489	4.64385618977472	4.79701297783614	5.35755200461808	5.20945336562895	4.10433665981474	4.37155886261196	4.27798474729977	4.88264304936184	4.33628338786443	5.01792190799726	4.01792190799726	4.51727569320958	4.77082904603249	4.34340782229781	5.12515513132229	4.17791779219584	5.73335434061383	5.09592441999854	5.32192809488736	4.66106547980695	5.70597790168252	3.18586654531133	4.04439411935845	4.62058641045188	2.98185265328974
ABCC4	2.60321019744064	4.33312471465013	4.06891711612705	3.52243742873859	1.19098566511181	2.03530735688841	2.36864642694958	1.66263370307869	2.45023791371697	2.83731754235084	2.20615887243207	1.96636279967937	4.25726905218956	2.91768397623194	4.74489855862641	3.12228818274349	2.14820768601362	3.76175856306004	2.85677304494584	5.57541532260392	3.53235960508047	3.61780696469467	3.88778206090746	2.90665774000957	3.29527476781546	3.75085908963313	4.33820035355241	2.66157667225239	3.36210159108028	3.13457439773398	1.51273424130631	5.24561105611955	5.03017361412183	3.82733309744877	2.664415136651	3.8763399214863	1.69337250687389	2.20763672419998	3.6983499433309	2.13606956631259	3.05478002676615	2.25353371919932	3.03675752790475	3.84827411456581	5.54903990975719	3.30753890736915	4.53001438229746	5.88750596981044	3.71051921637348
CDKN1A	6.16188768237689	7.03121873061072	6.1168637576909	6.01122725542325	5.82017896241519	6.09592441999854	5.43295940727611	6.6724253419715	6.5668151540109	6.52512925120397	7.16992500144231	6.57742882803575	5.877744249949	6.19770815795585	6.71011763204345	6.5438051759644	7.18586654531133	6.20163386116965	7.48058827023386	5.74685018309805	4.78135971352466	7.04548665635946	5.5909612413426	6.30012372456901	7.80671071796524	7.59395128394841	7.52199295640167	7.66746640495737	7.25550073314839	6.79441586635011	9.18239435340453	5.04001567884788	7.25455625190949	5.82527683005487	8.02569327368077	5.85049941375812	7.86418614465428	6.40429006444484	6.41616416473313	6.57288966842058	7.28262513419167	5.5668151540109	6.23074100262691	6.10223819393074	6.05093696522523	5.75488750216347	7.82336724004623	7.14873077917319	8.30697305714083
DENND4A	6.13430754905795	6.13842278625895	5.7423107635493	6.57258795079634	6.52328065749956	5.96169345775236	6.54099466228759	6.37496403617238	6.1874708275132	6.02401350914864	5.90498050548737	6.82586221655403	5.94618033292492	6.53783316334623	5.72293162025337	5.51861560059084	6.57213155219689	6.01835468560983	6.51717939890397	6.07202637231687	5.75019688401631	5.58310665307117	5.73539043635554	6.96205783177324	6.2119335044034	5.63284854102519	6.02789540728295	5.92837032301897	5.97626143053799	6.77414605837686	7.07852185507279	6.38994276315796	6.53327250369212	5.19189533940613	6.17114708384377	6.35918081306918	6.09220524112494	6.53840779852542	5.92291162182861	6.1356570992654	6.65058517573173	6.48162867831652	6.53863735755948	6.68053667232545	5.72848519056051	6.22390839429625	6.4412202691144	6.25659731397064	6.76748820222764
IGSF6	3.54192579384898	5.09919796379685	4.31205044731406	4.59860834655503	2.95728226174697	4.40028819471327	5.44785579679127	4.81076954780113	4.09723069586874	4.78739136041938	1.64047815691553	3.65462448040831	5.50129852406852	4.73201757609496	2.18018213827174	4.12533870065201	4.45911856935663	4.46887816506116	3.73094433221641	1.41997979374477	4.5050122541708	3.90689059560852	3.0526923746238	4.32282921620436	4.06967335014483	1.41085510751734	2.89824696471292	4.68675885782501	1.96678631913051	3.9813901769024	3.46595969505002	3.93370115286377	4.29401998554191	3.95166980187415	5.16447768089067	3.80624997286972	3.27035463133572	4.05926292446783	3.70757510271319	4.78636905843203	2.74045567302387	6.17232133396606	4.10423912110585	4.05321603890846	2.42023161693477	4.45005603148873	6.67600998469617	4.5215956861384	5.91177119553161
SF3B4	7.04657836662033	7.07895134139482	6.85673675611911	7.01792190799726	6.65105169117893	6.8008998999203	6.68369645430652	7.73063995591679	7.17492568250068	7.51412226017071	8.70251902915328	7.69418374333315	8.2747275727873	7.61176256006487	8.01010845347429	7.59916899321943	7.78594281939225	7.00674683244058	7.73403213956493	6.78135971352466	7.1568415245884	7.35579154675365	7.1053847492476	6.7045953476324	7.50143914515887	6.37851162325373	7.4068427546553	8.13493964349298	8.38456792317383	8.06716542701711	7.53838296003212	7.37155886261196	6.9518675043269	6.25927248703759	6.79571500650173	7.39231742277876	7.64169052255661	7.14873077917319	7.42961596420174	6.6906964439777	7.12928301694497	6.8008998999203	7.81249822533356	6.99774402605963	6.66959375118833	7.40002551791402	6.19377174339668	6.97956810009519	7.03782146543497
CDK2AP2	7.28632672709055	6.36981542428391	7.28169825009883	6.43796008833447	6.76553474636298	5.97727992349992	6.6667565918848	7.23457795978457	6.39403389536778	6.95303237725324	7.35049724708413	7.15583017155653	5.92837032301897	6.4643415327611	6.66391384211598	7.03011533090807	6.82273014794452	7.64241277290506	7.67313237214536	6.52042224852645	6.05961485629722	5.79701297783614	5.6409679104499	6.16390121381454	7.25927248703759	5.61176256006487	8.5438051759644	6.762880292917	6.63226821549951	7.56529252058102	6.7045953476324	5.72246602447109	7.38284014447524	5.53294028837287	5.10013667128545	7.27332938656167	6.5909612413426	5.87528859822269	4.64961545906341	5.52669484554198	5.59991284218713	5.42961596420174	7.38973887867698	6.88508622529017	5.30742852519225	8.37242979233409	6.74685018309805	6.53294028837287	7.12308675098106
IRX5	6.33985000288462	7.85362145574883	9.39938474728795	6.41953889151378	3.36457243229586	6.19967234483636	5.1168637576909	3.8073549220576	6.54070926267143	5.00450139223494	6.06608919045777	4.05311133645956	7.15785216914174	6.27612440527424	6.10852445677817	6.26865895502767	6.34340782229781	7.08427691053149	9.05066493825338	6.18586654531133	6.35226417325832	5.78659636189081	6.33091687811462	6.25171909260596	3.88752527074159	4.70597790168252	3.77610398807316	6.36282052553426	8.51451681645401	4.22496636500027	6.07895134139482	6.63807383718072	6.20945336562895	5.48864353985378	5.7279204545632	6.96693797927846	8.01625115501275	6.25171909260596	6.44128427192704	5.81506301719287	5.66959375118833	5.18982455888002	8.66106547980695	6.79181407116183	5.19377174339668	6.95070169008901	4.31469652565629	8.54148386405427	8.75187875229113
RAMP2	1.26303440583379	0.678071905112638	1.32192809488736	3.54843662469604	2.26303440583379	2.74416109557041	3.0703893278914	4.68929916053589	0.678071905112638	0.263034405833794	5.12515513132229	3.24792751344359	4.20163386116965	4.77082904603249	0.37851162325373	4.78135971352466	4.36457243229586	3.85798099512757	2.43295940727611	0.925999418556223	2.96347412397489	4.27052894238072	3.23266075679027	0.678071905112638	0.84799690655495	0.925999418556223	2.03562390973072	4.48542682717024	2.35049724708413	0.584962500721156	0.678071905112638	0.485426827170242	1.26303440583379	2.32192809488736	3.75488750216347	0.925999418556223	1.67807190511264	2.20163386116965	3.13750352374994	1.48542682717024	1.53605290024021	3.88752527074159	1.32192809488736	1.0703893278914	1.58496250072116	3.15380533607904	0.765534746362977	0.925999418556223	2.10433665981474
RAMP1	5.85798099512757	6.55305325276641	6.29645740737124	6.6409679104499	5.26303440583379	6.78790255939143	5.3110671022556	6.22689381357139	6.16591193893569	6.91647664443772	7.52591226074335	5.89965902637744	5.28169825009883	7.231701199029	4.59693514238723	5.97727992349992	5.49825086752783	8.0427537609772	7.10328780841202	5.62058641045188	5.28169825009883	5.94953493301701	6.10223819393074	6.12928301694497	5.97269265400426	5.85798099512757	8.99859042974533	5.7839804136838	7.13955135239879	6.33628338786443	5.98185265328974	6.21334728173344	5.04001567884788	6.33985000288462	6.75221336786514	6.54689445988764	5.92362461136832	6.80606622608903	7.23074100262691	7.56529252058102	6.75221336786514	6.35049724708413	6.34163000932991	6.79311555527435	5.36457243229586	6.78659636189081	5.82781902461732	4.94016675048282	6.98413359454098
RAMP3	6.71699089440494	7.22689381357139	6.44625622988956	5.38887833881199	3.21723071622067	4.5298209465287	5.34695688937888	5.03121873061072	5.96116025813664	6.46270675067016	5.62935662007961	4.68369645430652	3.877744249949	5.12928301694497	4.27052894238072	5.73876783680019	4.44625622988956	6.37155886261196	2.90689059560852	4.54843662469604	3.60880924267552	2.74416109557041	4.37851162325373	3.40599235967584	4.23266075679027	3.15380533607904	5.37851162325373	3.15380533607904	2.78659636189081	5.71973105674985	6.99661471481536	3.68929916053589	3.40599235967584	1.88752527074159	7.89602960297675	5.60288440871842	5.58195375084882	5.6409679104499	5.02680005934372	4.20163386116965	0.765534746362977	1.13750352374994	5.87282875953489	5.74146698640115	1.84799690655495	5.71149490665009	5.7279204545632	3.44625622988956	4.64961545906341
ZMPSTE24	9.71801906528173	9.47390864604629	9.44563567139944	9.09275714091985	9.54978466794786	9.72280753116955	9.71063426411374	9.44086916761087	9.14720492494223	9.33650655981026	8.13801575348757	9.07654840656189	8.81730347583199	9.12153351734003	9.28540221886225	9.19130601891869	9.28632672709055	9.74129843741551	9.21892643722627	8.94163454493325	9.35799178363106	8.83951875263065	8.63952159951083	9.0639343057541	9.28771237954945	7.55535603863583	8.49625461006128	9.09037711006791	9.64114859741123	9.59021276140836	9.74785730009594	9.18561880854746	9.7128708676899	9.06958402781975	9.77577486863729	9.69939893773701	9.43962313755712	9.52140414133022	8.79636413813963	9.2364926183813	9.18413149394059	9.43816807435673	9.70269216987247	9.65803292033547	9.54361187589834	9.86666075081999	9.72689931847653	9.5208150858443	9.67436884180001
CDKN1B	10.1287676766856	9.27262978497637	10.1972166931101	10.9660727948202	11.2446611447642	11.1839454717572	11.6426384020075	11.4538364875577	11.0386446865933	10.4423215104798	9.4178525148859	11.7391055067937	10.7607199474656	11.0161814982983	10.199058823653	11.0677032443732	11.160942871253	10.6927898349726	10.7960396088298	10.891479945971	9.94602898951548	10.5008418795569	10.1486036862743	11.0073777333213	10.166665238948	11.4229582873663	9.84799690655495	10.8261512148002	10.9236246113683	11.2033480029798	10.9760628519594	11.1639640914123	11.1661630826461	10.5511314527741	11.0014785680442	9.83083207388804	11.393390457444	11.3258113778819	11.677367292136	11.3407959047522	11.3188252203997	11.747102028266	10.0565022444299	10.1952491578022	9.97599122753134	10.401306206006	10.3801363409909	11.061978657422	9.39746072605472
AKAP8	6.95941671460894	7.10143305320701	6.68947523869571	6.87657911888242	6.90663356976891	7.10583580015919	7.30735607216434	7.17202586943162	6.98224985717854	7.23875202625645	7.59669202816242	6.69155107200579	6.85978853034147	6.73702025671182	7.17943546984281	6.93007209621395	7.10316303430804	6.24074836830906	7.2952648716416	7.5309214218764	6.76012763013495	7.70636165841895	7.02225853554141	6.98273433029963	7.2045787700603	6.82631606869134	7.49185220577663	6.97557723289264	6.7138567685541	6.95359744100106	6.88897283534757	6.51194127048385	7.0007942600014	7.06846032062039	6.47464343776536	6.52218681319281	7.01582260489372	6.86445980857075	6.74231705668489	6.66401766643567	6.75220840195904	6.4933210133518	6.21411595790572	6.83369106646299	7.00030812709198	7.09823036958472	6.98890469350609	6.91151640088627	6.97654347880048
FSTL3	4.65535182861255	4.74953426766926	3.30742852519225	4.36457243229586	3.78659636189081	3.52356195605701	3.33628338786443	4.79701297783614	4.05311133645956	4.32192809488736	5.58496250072116	4.48542682717024	4.93545974780529	4.10433665981474	4.10433665981474	4.12101540096137	4.72246602447109	3.53605290024021	5.29645740737124	3.52356195605701	3.70043971814109	4.86294724802092	4.30742852519225	3.33628338786443	5.03562390973072	4.64961545906341	4.52356195605701	4.71699089440494	1.53605290024021	3.67807190511264	3.24792751344359	3.20163386116965	3.23266075679027	3.68929916053589	3.56071495447448	4.35049724708413	1.8073549220576	2.13750352374994	4.63807383718072	4.49825086752783	3.93545974780529	3.13750352374994	4.36457243229586	3.76553474636298	2.67807190511264	4.94016675048282	5.19377174339668	2.86789646399265	4.31469652565629
LNCARSR	1.84799690655495	0.263034405833794	1.0703893278914	1.0703893278914	3.10433665981474	0.37851162325373	1.26303440583379	4.04439411935845	0.485426827170242	0.37851162325373	5.22110372536788	1.37851162325373	3.0703893278914	1.76553474636298	0	1.32192809488736	0.678071905112638	0.263034405833794	2.16992500144231	1.20163386116965	0.584962500721156	1	3.98185265328974	0.584962500721156	1.13750352374994	1.8073549220576	3.70043971814109	0.84799690655495	2.32192809488736	0.678071905112638	1.37851162325373	1.63226821549951	0.37851162325373	1.43295940727611	1.13750352374994	0.765534746362977	1	4.23266075679027	4.03562390973072	1.37851162325373	1.63226821549951	0.84799690655495	1.20163386116965	4.51727569320958	0.584962500721156	0.263034405833794	2.63226821549951	0.584962500721156	0.678071905112638
STUB1	8.83027687402847	8.52245154795416	8.73971927336685	8.97531536519817	9.24662609487265	9.04135566005586	8.99153459053692	8.98823077826365	9.45812172414518	9.09263810075542	8.50677107224271	9.33756001685163	9.0222269490774	9.61997386566663	9.92725966202416	9.40747212661827	9.60700055044461	9.05009635107576	8.40321520534528	8.55143112357684	8.86423005329861	8.94153751555314	8.93358058411892	9.16798606703751	9.40896744942377	8.46585894475855	9.21492233077147	9.14060397015511	9.19388226863639	9.70553759353381	9.1816116577131	9.17459721256063	8.66886438739046	8.74013450266379	9.00327797981344	8.88259254846475	9.28187313187491	9.17870207129229	8.95732030936211	9.46905638385619	9.25069640983312	9.28067958430728	9.75581025238599	8.96995702742384	8.07090199151481	9.49362352960619	8.66570625478809	8.87886249330535	9.06940582633144
STAG1	6.97520289975887	6.71981448451431	7.05436210269321	6.80181396314028	7.54732973347792	6.90247142711235	7.52196045205549	6.86555625035491	6.63582960496384	6.82789999682311	7.02537855001191	6.69231115622859	6.30456972395887	6.74553214675691	6.66389700423334	6.39945958551127	5.14856735699378	6.68214447025247	6.38164210954697	7.34328735567094	7.03717938392212	6.77424981536714	7.24694119338575	7.32102345338929	6.34407512839605	6.41905684847839	6.64410527868737	7.03193019772864	5.32759942606573	5.9757628418346	6.13010514069601	6.61945635924579	6.29088898180869	5.31421846221599	7.0084709765901	6.78940141711254	7.0130587662958	6.57517463252973	7.09716090666098	6.49874782751456	6.47130380978292	6.84745661128798	6.30392733653197	6.84140629380399	7.21304913884789	5.31875632254448	6.38317776365066	6.3384787080684	5.82955615654353
NET1	10.3423008323373	10.367414734712	10.42981739994	8.31246196794168	8.03381076713104	8.5069047111798	8.61488257429693	7.75796908684698	7.88252647631751	8.6740809486667	7.44669911912447	7.24186979271959	7.66958713855285	7.00851205938616	8.11782352075199	10.3854378427308	7.19941058396242	10.9934329132712	10.1493209752767	8.14165995333922	7.61501340865234	7.17242742197865	6.95112254258529	7.94911941299501	7.19885870526068	7.71095811516911	6.89086221987171	6.84714683705456	7.27609437977858	9.46953662402817	7.91830307757995	7.52281392879747	8.65468581657325	6.65570387441861	8.10676904737959	11.0374296537252	10.7381525782514	7.91557344572601	8.07982689056612	8.51660878489175	7.50930526516027	8.12101484254582	10.4653241707042	10.6752594442046	7.38459659834309	9.88330327433983	7.2778877107536	8.90210301676272	7.5837357309186
UBE4B	5.99483755090061	5.82947024073576	5.29304046446576	5.80568487621322	5.82808627084479	5.65738473016607	6.17460451966607	5.59360548152965	5.70327144154642	6.08093557701412	5.28513059480158	5.89755832064197	5.56809451390099	4.83512696878866	5.93735872845748	4.38836271154835	5.29675210766617	5.5767948510236	4.91474192983513	6.34352228292307	5.98161400206208	5.76115745085168	5.60160585911167	6.24418236791407	6.25885979055071	7.18998238096391	5.93259645457404	5.0221630085917	5.06587302170206	5.79181532273355	5.03620368005405	6.17624085822199	5.72151040525422	5.30218174542538	5.82832071116275	5.96876606495208	5.01299924907874	5.07040491040245	4.94983249945925	5.07894000840142	4.87643129612999	5.5570525335422	5.39740752621417	5.59656579387759	6.53229992690034	6.25590753567957	6.54108045380807	6.48998338069697	5.76841813186656
EFS	8.62619172187338	8.00481941130982	8.31499915066039	8.39846974555927	8.53867517561821	7.10304129198092	8.3769410095017	8.42134918906468	7.21424551766612	7.4886366072615	9.35576298043433	8.3222075629081	8.66858296790209	8.49483417497758	8.49390085110043	8.56722569453782	9.11022182838271	8.05911569467091	8.35621029995325	8.1152654372244	8.58675385949207	8.7106405828958	9.0053998883269	7.6795140848581	7.4145590913149	7.80118125311357	7.64682652601173	9.25596363367678	8.1675376096333	8.20483029375112	8.04873050642872	8.34032652467203	7.3161170646225	8.67985968330851	8.82142456091103	8.47751842491404	8.4344720300347	8.52871799645252	7.92671935491014	7.56401327620452	7.96981944843726	7.74951495298964	8.60888723621936	8.46180679315164	7.10183458897741	8.40790277728212	6.23647231688981	7.40174571493263	5.30432146941826
PRSS16	3.51096191927738	1.37851162325373	3.33628338786443	-0.15200309344505	-0.15200309344505	2.63226821549951	3.01792190799726	1	3.05311133645956	0.263034405833794	1.0703893278914	2.82781902461732	0.84799690655495	-0.15200309344505	1	-0.514573172829758	0.137503523749935	3.82781902461732	3.32192809488736	0.263034405833794	-0.321928094887362	0	1.53605290024021	2.60880924267552	4.27798474729977	2.86789646399265	4.00898878322726	1.37851162325373	0.137503523749935	3.10433665981474	2.58496250072116	1.37851162325373	2.48542682717024	1.58496250072116	1.26303440583379	2.51096191927738	1.43295940727611	3.08746284125034	0.765534746362977	1.13750352374994	3.70043971814109	-0.736965594166206	4.4262647547021	3.92599941855622	2.43295940727611	0.678071905112638	3.18586654531133	3.21723071622067	5.71973105674985
CDKN1C	8.31129555856831	7.55910079385098	8.59982578124614	5.56420212063776	5.19698969428637	4.6833768242058	4.3942415096629	5.02381208711856	5.93872533657956	8.15024636450948	7.72553930529294	4.31193452940687	6.63374305746665	5.21475669895008	6.34620829822149	6.49773954009584	6.66250825141156	8.08012330323588	9.12034906698296	6.67867132025791	4.65799951211672	6.61261731419419	6.83033144289443	5.92608451104588	7.31232414665738	6.70782364440186	6.97459695774129	6.08980306970997	6.1288218130942	7.05699567354544	6.40196654364012	5.56088432047764	6.56717030834284	6.11356327650806	4.8509153336304	8.27096975213631	9.30773711040792	5.75659813742496	3.79422628978941	4.92605874096549	5.11998649235217	5.09673110002591	7.98998691175777	8.02459139608387	5.81086470700296	8.85602941867811	6.1941718514927	6.65527141533471	5.18385344702127
SIGMAR1	6.56453039951653	5.94905125856219	6.47701816262598	5.0027350834755	5.4589806354901	5.7168187991899	5.52699686976631	6.31655437747036	5.62182799581665	6.28208903839525	6.0257744192202	6.22582450318206	6.10677085096328	6.03120861147681	6.55306061574694	5.82541817374503	5.47092729267891	6.35590983288192	5.41305574076684	6.13388493060989	5.43852317459779	5.4628958894586	5.6450900808201	5.67441939305594	6.07656857486807	5.41412775676401	6.29675158621206	6.12255646905603	4.24912543376391	6.32861455792661	5.0409081390546	6.14829753127219	5.79034127505524	5.31612956295519	5.29845825621198	5.43917109100195	5.70171375552818	4.87439832103871	4.55875662000271	5.18075259897402	4.00670321343738	5.15535182861255	5.62057449040626	5.46298487879012	6.00730666621057	5.85046474619335	5.68012726249895	5.74916533020044	6.93501905551115
BET1	8.61028665708102	8.11217883372259	8.34695688937888	8.01234519041983	7.55765515472542	8.08001802908917	7.71493235178568	7.05853297020161	8.35226417325832	7.78201533500419	9.03259679456199	7.95710204156229	7.70873904135958	7.65749710044411	8.45450493755737	7.80542144617176	8.45368218587218	8.4068427546553	7.59768014371589	7.82527683005487	7.94778302625542	6.96578428466209	7.21529030565123	7.53294028837287	7.81634370528486	7.78267065867701	7.77214959078454	7.10328780841202	8.3961766182344	9.35535109642481	8.87805091272854	7.76221591572778	8.21529030565123	8.0601554952546	8.62497817956904	8.72519581722666	8.91587937883577	7.60880924267552	7.28909670241999	8.00562454919388	7.86046625851717	7.77807712953536	8.2747275727873	8.19770815795585	8.27052894238072	8.38629363515099	8.44169925684027	7.99604972751976	8.4757334309664
CWC27	8.05095583686534	7.9580348920471	7.67285594885646	8.37381590446952	8.38213024620837	8.30971675085824	8.20555313280862	8.30406978984141	8.64516748899514	8.54005795408778	8.37140766380202	8.48041751265517	8.77675675205699	8.47304106077593	8.98778338991488	8.63764669007339	8.44727626881778	7.99934148751462	8.26533011868716	8.45589844655949	8.42901333080522	8.07375829232477	8.098094533756	8.23759945332605	8.62871740232875	8.49615851118414	8.49595177498685	8.24203349643705	9.12549234853283	7.89850446174706	8.51838344238143	8.51218097641241	8.47580656603262	8.66396474771428	8.80420726426806	7.91951526414455	8.25667720781897	9.04854432320002	8.27567847319769	8.79974912590512	8.25340280339715	8.77246592070934	8.13411235642751	8.06875396324954	8.80304346376597	7.71476940843349	8.10623707819668	8.56070443129265	8.68737338081016
SAP18	8.45358982345953	7.97110385203043	8.47184212287353	8.69756915306598	8.88405881700427	9.44015583135321	8.52377134134044	8.92944164919354	8.8632333090655	8.94346938352544	8.96281552246424	8.60808007136632	8.49301232276557	8.4294126144845	8.68859588731504	8.53398160294058	8.42287069420624	8.99620037512537	8.48976117640089	9.45842319626611	8.51888581957635	8.81597399369641	8.38487349417724	8.8736400759688	8.58891978710624	8.53557787858498	8.54340544638782	8.67445562580198	7.648516478118	8.61704709912683	7.65190069495757	8.69407683921845	8.87592442255401	9.02241590543804	8.22794281366838	8.42017185085597	8.33975495236138	8.37727707292541	8.55437125646476	8.96076149850413	8.54484751338314	8.62870130285882	7.93415681085107	8.55645877357669	8.40851940262361	9.20845458246975	8.56861331743237	8.5784353335335	8.40754338065585
SMNDC1	9.78267065867701	9.58852726042246	9.83557674503875	9.76735685412569	10.0328722494632	9.94763693795183	10.0919642334853	10.1430004854982	9.92213836930746	10.1091777033553	8.17392693199981	9.37655954367033	10.2513640550649	10.3818673588704	9.53799487797439	9.89390821507509	9.76487159073609	9.88859105784997	9.3654475885501	10.0685095946732	10.2602138867714	9.84486265583082	9.71424551766612	9.64205169292798	9.82527683005487	9.45594362494581	9.37916172992979	9.27169645481871	10.2366122002158	9.33851355532181	9.91019298919486	9.32934787845928	9.90839262077375	9.75605587907539	9.57440430902258	9.82511779405836	9.77840572423918	9.62643913669732	9.2001629739997	9.39102872681019	10.0689126008793	9.43483669451678	9.94207459222685	9.70580515486547	10.2132257558065	10.2459091766378	9.95448714700532	9.86943961853158	10.3263171233198
BCAS2	9.57686221349385	9.55151601762801	9.61875255353673	9.24697805961472	9.94060724563892	9.77396336843356	9.94705243676247	10.0136018326835	9.83873121233002	9.50937914891469	8.19031854794182	9.80928581019891	9.36981542428391	9.40875431258943	10.1437658409755	9.94236788253908	10.0583976773764	9.76437402389519	9.91975719271426	9.00926878226567	9.70182625841205	9.28678875913321	9.11945993445933	9.1550711912457	9.48884434645734	8.89026427702111	8.82145511910246	9.09460556531222	10.5100718246224	9.92407018558534	10.4568677383803	9.85049941375812	9.42353615338948	9.92451562222992	10.0736060405749	9.78201533500419	10.668441828053	10.2976041326847	10.0036584503232	10.1377596613522	10.6203114804766	10.1915527810917	9.85346551400508	9.82972273508606	9.18512320736055	9.76254814256653	9.45573818599339	9.72195361280139	9.35843142862635
RGS19	7.30924896081662	6.75087443965685	6.51096191927738	6.53294028837287	6.44790974874208	6.27984269352035	6.15177765473205	6.75221336786514	5.59693514238723	6.16791986555194	6.4245862262511	6.52669484554198	6.64673869830785	6.17392693199981	6.85424505422013	6.56224242422107	6.50303064564116	6.38370429247405	6.93545974780529	6.03782146543497	6.15987133677839	5.16591193893569	5.5453506448223	5.69766263347052	6.98071082890019	5.17791779219584	7.50700173276412	5.57893871309339	6.74146698640115	6.56529252058102	6.32192809488736	5.92124588858559	6.67101024127845	5.79960542245267	6.76420813013995	6.77610398807316	6.762880292917	6.49825086752783	6.97269265400426	6.75221336786514	6.85424505422013	6.84423498775875	7.43629511983936	6.93545974780529	5.69209237542757	6.74550626586916	7.11374216604919	6.34340782229781	7.3389591754152
LILRB2	0.77790807753082	2.69202490339758	1.09293327265567	1.95392603592298	1.10081693058483	2.9351823597917	3.51808680627674	2.71145287130609	0.0282917641831838	3.35119025080776	2.54584991706841	2.39642767618124	3.68577943130598	2.46772987390264	2.28795868055907	3.33868364606802	3.27252084173373	3.1264273129757	1.5035977507021	1	2.77698740411874	2.08496250072116	2.86884338070493	1.55300661881106	4.55543738073225	0.716479703638053	1.5248153838623	4.05295425428558	1.86830243765712	2.99275021515244	1.9036774610288	3.22180332573781	2.56854680448747	2.98726465624194	1.7692690818149	2.5351946639457	0.923998453277475	1.50449439161363	2.83053273990347	3.2838639816524	3.96501382044087	3.05874363316296	0.292481250360578	4.00734501897556	1.74271341358512	2.64510160256303	5.91235210920091	1.15079382330159	5.11899333968392
EIF1B	6.94590324121693	6.77310962203186	6.93847714656331	7.36477638522699	7.26783361400427	6.79383133867857	6.93456555982215	7.2355835668622	6.89927133926929	7.37384212594407	5.46398525303308	7.02245317454804	7.38077561622224	6.49038486316134	5.4996653129233	7.56796584222355	6.99755674016508	6.83076658752363	7.44880811802468	7.34595407311423	7.46015083765507	7.61249071658847	7.47248777146274	7.52580776696547	6.47066505017243	6.74163078154723	6.68422731197715	6.85326095949819	6.62640440396353	6.76911750803023	7.15889142522187	6.9039948927692	6.3202083377048	7.87379885999991	7.12874732796322	5.61782763394627	7.73680531604784	7.65731941203188	7.77318695422327	7.04993688279125	7.75755237584111	7.42221018720104	6.86166622003757	7.08479028349118	7.90082134426497	7.05155209049696	6.61289292265341	6.64175328487748	7.09083819837952
CDKN2A	2.87512913223857	3.59778106477713	3.89003550137751	2.2739459153627	4.3478348187992	3.0808278065363	3.11239195619543	3.04685805923663	3.27457462959089	3.06189771134784	4.5281335332209	3.77846047385668	3.17441609753507	3.49020267941484	1.83777760791338	2.08526761220091	3.50873656432544	3.78764317809765	5.37357052289808	2.47978572615809	4.65560634905908	3.0892722230978	2.70546185061545	3.53237629324845	5.25320765251648	3.9745105886942	4.61800478473345	3.46027344708172	4.03199062543057	3.41429609099918	4.35792808594362	3.31884045444437	3.57355726227519	3.81136463124019	4.98422845996221	2.46238523922099	4.25886310074505	4.48429455606151	4.91016803417664	3.53869735706661	3.5721702768168	4.08289238014025	2.64279010767299	2.91076996900883	2.0987273525385	4.16741170495226	5.70791289046335	3.24133689932337	4.78433263860076
SF3A1	7.53169584110219	7.61993085614238	7.49554412667895	7.52137959309766	7.60026687680744	7.9740194016347	7.84679321066958	7.73048635351918	7.65495211541868	7.83228972847711	7.25540347564215	7.97501733574981	7.8343729780425	7.6944991021012	7.97693287163799	7.70514758632804	7.87355786422421	7.74932112985126	7.8212420363062	7.80456250517135	7.56319966566532	7.83352443029081	7.81732072832383	7.70099196928716	7.27544382408163	7.42201107974219	6.82451833861638	7.5830995153353	8.21465311486569	8.15253620224362	8.28528852943287	7.80391341429022	7.87277679740626	8.12143742681776	7.3173907133377	7.63081955878772	7.87929930623738	7.48320565054855	7.61979095480371	7.59884538945309	7.72580086530679	7.49043200728428	7.48776254144166	7.4779660454307	7.82389411404631	7.95475202693932	6.92061134566529	7.19502418504132	7.53354674200993
TRAIP	5.48220292629596	5.02680005934372	5.43629511983936	4.16992500144231	4.4594316186373	3.75488750216347	4.90689059560852	5.18982455888002	3.81762325751143	5.35755200461808	4.94953493301701	4.71699089440494	4.78135971352466	4.72246602447109	4.86294724802092	5.20163386116965	5.11270013274936	4.59693514238723	5.16591193893569	4.57288966842058	5.12515513132229	4.79181407116183	4.27798474729977	2.56071495447448	4.79701297783614	3.8972404255748	4.91169158187234	5.73063995591679	3.13750352374994	5.18586654531133	2.03562390973072	4.57893871309339	4.7279204545632	5.39231742277876	4.69488019279919	4.72246602447109	5.41278152533848	3.12101540096137	4.88264304936184	4.73876783680019	4.45285896471381	3.52356195605701	5.96116025813664	5.21334728173344	5.88996019965864	5.00898878322726	1.58496250072116	3.84799690655495	4.94953493301701
DNAJA2	8.75264147114029	8.25660487187578	8.71274892852458	8.70943871063866	9.06111290137257	9.26747969395787	9.01589935033338	8.88699816255559	9.33328364781593	8.77769786772624	6.93768990032009	9.3298748805962	9.12139467465004	8.10134965870522	8.19201351687014	8.41433000793638	8.23860275764484	8.73160156420251	8.68349941558854	8.34066107643712	8.60403418970549	9.08082109470229	8.15928023099549	8.65544482515021	8.16530860947492	8.20808208236656	8.45733510456015	8.400746764937	8.23884024466274	9.02540998933064	8.44291043690371	8.44635636608711	8.30796048700984	8.67202066650698	8.16234334410174	8.6285760444737	8.61841744748187	8.56756589597994	8.64428220000204	8.87858130847899	9.16265571441216	8.92924854398805	8.29169448926629	8.36575710298747	8.72290147879173	8.63103136033504	8.51115117636196	8.460101283427	9.0227768430052
BCKDK	6.15987133677839	5.88752527074159	5.77610398807316	5.97269265400426	6.19967234483636	6.05311133645956	5.91647664443772	6.54070926267143	5.42961596420174	6.17791779219584	4.70043971814109	6.52512925120397	6.54070926267143	6.467605550083	5.91169158187234	5.98641093525204	6.58195375084882	6.2460279805281	6.76420813013995	5.96809075204526	5.41616416473313	5.48864353985378	5.78659636189081	5.38887833881199	6.51727569320958	5.84549005094437	6.10433665981474	6.44128427192704	6.72246602447109	6.57440430902258	5.27426166125705	5.34695688937888	5.76818432477693	5.32553033156756	7.61470984411521	6.61028665708102	6.40087943628218	6.00674683244058	6.28909670241999	6.4757334309664	5.87282875953489	6.08533966935737	5.96578428466209	6.62351574149055	5.26303440583379	5.79441586635011	6.02680005934372	5.96347412397489	5.32553033156756
APC2	4.0666995627086	3.30801708006055	3.68577943130598	3.85112098038754	2.03947567069741	3.25207182614273	2.8653199779584	2.4563249324486	3.19512747816093	2.98737936523804	3.78810989060479	3.29067562358439	3.72987973330991	3.76103572346188	4.12656918484565	5.26591977046965	3.94315313172621	2.92287046630729	4.74603674561837	5.02974659230295	4.40138741578001	4.14270110943112	4.05947053636175	3.93209307232714	3.16321474356115	3.19202490339758	3.69224079168233	4.53787326903045	4.2473678024314	3.55452353885035	3.16832022320437	3.8588382115332	3.09204094518513	3.93419522652723	5.2303303323038	4.15163922838898	4	3.64533199878348	6.29578454774529	4.2904119249814	3.72147174792436	3.54891072758557	3.85969441047104	3.86654156592256	4.12529133239377	4.56673809520082	2.86341560851625	3.5026999938713	2.42549969735824
PAK4	5.22316839145436	4.49257411679231	4.44956849121588	4.85776120932584	5.05087259510578	3.87255649451829	5.17712004558038	4.72569852681775	4.76747015014187	4.64511828685469	7.30818115248477	4.54668729196529	4.48816949426108	4.38495909033031	4.24434748204403	4.69508112969722	4.16601446180058	4.57125055119773	5.60528306642178	4.22089984176337	5.11864414268746	4.09788882857616	5.32137248673869	3.86002085040007	4.61814302056592	5.23279150892968	4.97410045777897	5.17066902641943	5.31119287717627	5.75361044889141	5.07243609279506	4.15744515062265	4.82964473278695	4.31339283292198	3.55508946677339	5.25401437584392	5.46684530944323	4.83320457401105	4.50403874871626	4.6470853322934	4.84164782291976	4.4864765231177	4.84121802724636	5.67291763630911	4.35615889250895	4.76443246948746	4.24094580305327	4.60198030651777	3.4447763864412
MARCHF6	6.77960699360847	6.89767446490651	6.67176690110789	6.62950196173547	6.64832756265014	6.54266282873571	5.79704400904088	6.83873341421303	6.9090861441295	7.21500139304496	7.41076666645206	6.73868281246382	6.77433161731015	6.82938686954904	6.62036367829453	6.3465050775524	6.61000722251388	6.79713371956217	7.67257660293047	6.99315074022351	6.39787259101458	6.31719023666947	7.00460957181275	6.86173360920607	6.20976387439959	7.04877402024075	7.14365146845174	7.12725054628232	7.52324371775972	6.78886845935327	7.28058742428614	6.33534124551626	5.76293375445532	7.21271081906524	6.9332114291705	7.08993028493117	7.35955852705797	7.21821295440075	7.39997685268131	7.45726684746826	6.8820788729022	6.93910640208072	7.11574913590145	7.2926042460164	6.89423376903321	6.68916518839416	5.75736952559261	6.24984147110739	5.24456208983317
ADAR	8.62205181945638	9.148222340387	8.76221591572778	8.78070379396761	9.2576235579192	8.58383495471543	8.70321146739115	8.78168756150718	9.02624677264819	9.18040648531064	9.21383328309929	8.48099210369791	8.93191939010004	8.89117612475454	8.77840572423918	8.77115929555685	9.35645197022176	9.04384754043891	9.28725064325462	8.70908381255034	8.64925617751731	8.34607044078517	8.59021276140836	8.67383905599044	9.74264627826178	9.70026630687327	10.7572233105345	8.82972273508606	10.0334230015375	9.53799487797439	10.2104278304015	9.10013667128545	9.45717564469693	8.77082904603249	8.5808238499628	8.75955534320631	8.61470984411521	8.19721669311005	8.59170933316174	8.42164409404827	8.36501007678302	8.65963918701565	8.8999610665839	8.65176927141799	8.79148851659858	9.24555270625568	9.3405177626933	9.60584986719498	9.15405859598329
CDKN2B	3.73188478486047	3.87046378015931	2.15915842066749	3.98803858820913	3.71723071622067	3.86830243765712	2.62510182824965	2.81729663422288	4.22395487437104	2.79697564197421	4.57847131045444	3.13179892427195	2.45584579093617	2.00269999387129	2.25167436758375	3.60130681007424	2.46914289594203	2.74206906560083	4.57823117513981	2.16096404744368	2.17170391114891	2.77959293289387	1.94765131066665	3.4388721249745	3.83483230436657	1.67807190511264	4.46210933987425	2.23819084378362	4.56050770048068	2.27174794171289	3.81642491505885	3.70405870399592	3.84695253469097	0.568751761874968	4.07360246247111	3.65915842066749	4.7685315274448	4.65884197077409	4.9138460106122	2.33677821199507	4.23084203518434	3.3932981809454	4.24013256102723	2.28127386209956	1.74400038541703	2.12244352956177	4.58848548101423	2.55048882386241	3.0640229454615
KATNB1	3.98757417485392	3.46413443164263	3.75147308359575	4.29302030186174	4.47045069738103	4.46190345324824	4.91592180993798	5.2859369825462	4.5043924508452	4.34289689922327	4.57293864301362	5.45691634625075	4.92936595904089	4.43618506354884	3.97371031385478	4.58458943719696	4.9404239136788	4.08817685558484	4.49460895312544	4.46221454962877	4.07858884796178	4.61862959842149	4.2301677688291	4.13831110877141	4.56787847391651	4.6837204496234	5.29036160922813	4.8704918563594	5.90535845548286	5.31461526657322	4.91911979330023	4.60916716505646	3.83012820246046	3.75115250490257	4.49689899145895	4.75105558033207	4.70415464748874	5.12826022717687	5.38049513316992	4.35762026792666	4.60740675720718	5.22648420295515	5.42983455711602	5.03139153851703	4.0073582452772	5.20538282876835	3.87917202036896	3.93458122283507	5.45935443973122
SNAPC5	6.54134437924362	6.70855533761429	6.49886614993317	5.42277300969478	6.43700945988816	7.00810044475423	6.89171456773418	6.61181055695544	6.44241329481832	6.11149834085433	6.9187164361215	6.12984856842242	5.98229695267913	5.49614727552792	5.58486995784725	6.33499484821312	5.63627231371691	6.3536491607455	7.00702615524707	5.24812995434195	5.5217408056541	6.89473761313524	6.58247401476766	6.71418662854872	6.67743299528919	6.51568743682921	6.80458834411062	6.2383014002322	6.89534392518024	6.81462800419829	7.1419007869858	6.43169512691304	6.5912873948255	5.66173162445862	6.85844320213814	6.54504367349849	7.18580429956178	7.16501984232097	7.25921082431249	7.29962873035736	7.15150948138879	7.53447031491066	6.46562294973445	6.79855741161275	6.1865845029483	5.74109692726167	6.69344919480609	6.36941855399951	6.71007708838658
ZNF267	6.61470984411521	6.52512925120397	6.3019533951261	7.11894107272351	7.35402893805439	7.32822611878773	7.67030217007853	7.10643207781693	6.72383156649532	6.51569983828404	5.5077946401987	6.35579154675365	7.11165734626313	7.01234519041983	6.1168637576909	7.31469652565629	6.97727992349992	7.10118781525974	6.39403389536778	6.8801957289431	6.7045953476324	6.55765515472542	6.78135971352466	6.85174904141606	6.79960542245267	6.13134253912326	6.44128427192704	6.65963918701565	6.55612281784117	6.63372181264101	6.38370429247405	6.95070169008901	7.07574653806091	6.47248777146274	6.91049283228871	6.88264304936184	6.29829173062012	6.88996019965864	7.04439411935845	6.78790255939143	6.78528898070402	6.76818432477693	6.27984269352035	7.04439411935845	5.68929916053589	5.98413359454098	7.25171909260596	6.93191939010004	7.98185265328974
CCNO	5.18982455888002	4.22496636500027	4.71149490665009	4.20163386116965	3.05311133645956	2	1.48542682717024	3.35049724708413	4.05311133645956	3.56071495447448	1.48542682717024	4.12928301694497	3.84799690655495	3.88752527074159	2.60880924267552	1.32192809488736	1.96347412397489	4.60288440871842	4.93545974780529	3.56071495447448	3.70043971814109	2.98185265328974	1.37851162325373	2.90689059560852	6.50620838930675	3.56071495447448	9.42689369972734	3.88752527074159	3.81762325751143	1.32192809488736	4.5298209465287	3.85798099512757	6.09169983413681	0.678071905112638	4.26303440583379	4.47897180503294	5.00898878322726	4.34340782229781	5.28909670241999	4.13750352374993	2.10433665981474	3.65535182861255	5.54225804976692	5.40599235967584	5.0574502721839	4.19377174339668	6.18784690943957	2.03562390973072	0.84799690655495
CDKN2C	7.87091451838877	7.86567211246402	7.68825806705488	7.92001287514616	7.7733605822717	7.48799427077306	8.64440501656981	8.82064402484311	8.09682581849575	7.3687646944796	8.59051074170067	8.30350040725859	8.92077001207943	8.57326564368602	9.15147534792365	8.46263998396144	8.5536024066427	7.8884854548864	7.58776308022458	6.91546851035466	6.09200529112492	8.39531755664603	8.3239579709356	8.49268695055792	5.68466780457576	8.60513428662422	7.36058591721824	8.83671465217066	7.56627135229619	9.76666127263959	7.60243036199403	7.11325765163167	7.87644954362959	7.96830608818055	7.93879796317925	8.22965208661931	9.05027773779578	7.35382893250024	8.00837759762681	7.34531276039236	7.44899833698773	6.8667513181736	7.03034163376261	8.55871989099211	8.79029534889235	8.49737249881433	6.07132478091561	8.5351826086801	6.10361089973413
VPS26C	5.30899540897645	5.20197468211643	5.73835791554629	5.64059700341458	5.18042354208983	5.5144710216612	5.03607300291195	5.37736025695346	5.0834204761845	5.60632722339407	2.82264908197432	5.22840307461524	5.45416628489121	5.0301047740045	6.04038878160163	5.35780085018667	4.78572464272678	5.02192377021945	5.42832947776993	5.98749405599596	5.30347092177879	5.55290188595854	5.5105455089902	5.37560464411151	5.8579466852738	5.38829876324605	4.25552050611607	4.94368647557339	4.54147368006392	5.4114088823964	5.17710264793085	5.4678771929107	5.70180429177185	5.57553681825534	5.06393269402223	5.91810409526014	5.19648066967209	4.36735481011292	5.32626565477509	4.9276289135966	5.14397159614573	4.38462139757027	4.80069040906402	5.34642978119288	5.96798766242578	5.11680983837985	5.22488384748133	5.76961818663628	6.05727786559921
TCIRG1	2.48542682717024	4.62058641045188	3.82781902461732	2.78659636189081	0.678071905112638	1.13750352374994	1.32192809488736	4.37851162325373	3.76553474636298	3.44625622988956	6.02901108665907	3.90689059560852	4.71699089440494	4.65535182861255	3.91647664443772	4.62643913669732	5.49185309632967	3.68929916053589	2.16992500144231	0.765534746362977	4.46597446450407	2.20163386116965	1.58496250072116	3.65535182861255	6.08533966935737	3.99095486039699	4.94485844580754	0.678071905112638	3.0703893278914	1.53605290024021	2.48542682717024	0.37851162325373	0.485426827170242	4.79701297783614	1.0703893278914	3.53605290024021	0.84799690655495	2.03562390973072	1.20163386116965	1.0703893278914	1.32192809488736	2.43295940727611	1.67807190511264	3.88752527074159	2.37851162325373	5.00898878322726	5.92599941855622	2	5.79960542245267
RTN3	9.92559668571562	9.33547815919663	9.81351889363573	10.3128520986568	10.3916798216957	10.3197721267164	10.6230961239582	11.1407797344494	10.1890509856089	10.2777106378285	9.98842890608976	10.8728188696904	10.2177952941234	10.4787058500619	9.87247933050206	10.3619019958672	10.5548129368733	10.5192013364755	9.87334224611175	10.189460150989	9.83906070043525	10.0329808838809	9.95182820351159	10.447817670827	10.054438004546	11.1364456207795	9.72622982292101	10.6130808855577	10.2319206185573	10.206176049861	10.2217359053881	9.70343287577106	10.740879296609	10.2833459450791	10.4597103283676	10.3964894264775	10.8020681024639	10.7853795198527	11.2684955492549	10.9209803882104	10.9967186173262	10.8708050447214	10.5020723144458	10.4154538608803	9.00159643252133	10.7486878161454	9.90135716825843	11.5937965857633	10.2553594970755
LANCL1	7.9324757271361	7.21671447907396	8.09989693388008	7.55097040051095	7.81959883788033	7.89212954739798	8.09349660538281	8.06030210803234	7.58742618013982	7.12741023689797	6.18986787362505	8.26811814306942	8.14619326264783	7.73814906979606	7.54403136721964	7.94320314946696	8.04593254470397	7.7235262726806	7.88628448593735	8.3911305581331	8.07802751092811	8.15825461664374	7.7503820462006	8.07736574864639	7.36673013384655	7.40812284639081	7.40067533584558	8.05904876210071	9.03612501074041	7.66053984929577	8.45608183364008	8.39541503072725	7.3522409380867	8.2929691308227	8.33077006682654	8.00465298277517	8.67471828503307	8.65265847439711	7.19566207732984	8.37899309537011	8.04215568972393	7.93562728472139	8.51719659525849	8.01276229362394	8.06878698306198	7.86659043411232	7.49399769515161	7.13732739201412	8.00172974844272
NMUR1	2.96347412397489	2.0703893278914	0.84799690655495	1.13750352374994	3.37851162325373	3.81762325751143	1	1.37851162325373	0.765534746362977	0.765534746362977	2.16992500144231	1	1.58496250072116	1.67807190511264	1.72246602447109	2	1.53605290024021	1.48542682717024	4.17791779219584	1.53605290024021	1.67807190511264	1.8073549220576	1.20163386116965	1.37851162325373	0.84799690655495	1.76553474636298	2.32192809488736	1.58496250072116	1	1.43295940727611	1.13750352374994	1.72246602447109	1.58496250072116	1.96347412397489	1.48542682717024	2.13750352374994	2.43295940727611	1.53605290024021	2.03562390973072	0.678071905112638	1.84799690655495	3.8073549220576	1.96347412397489	1.63226821549951	1.58496250072116	1.84799690655495	3	3.70043971814109	3.85798099512757
B3GALT5	1.74216950993623	4.70028756646761	2.79312612235709	1.17200504900122	2.84085266429015	0.7330408806712	1.04942778750106	1.39380688009338	2.12801660226505	1.70827479655973	2.43932443387217	0.554524111805841	0.729677941463339	1.70217194375542	0.843273648842898	1.8806020356377	2.49155979744541	1.89109124553661	3.08479066866808	1.8956868961133	3.28638734302363	4.37681271984596	3.27422001687817	0.488222755667815	5.31581924377154	3.92353742623022	6.24883880683951	3.25338479998585	1.84690308755714	1.30510989200434	2.56307176015961	1.51466357322162	3.27914203313987	3.21224385000242	3.24821853047904	2.55148328743939	1.96006524298103	2.16971914081021	2.98271119261347	1.95767523368216	2.86165416690705	1.82029119760373	3.52448847306252	2.61574843571394	1.50009739224472	1.11114124457506	2.827074079401	1.76031877127702	2.75065822184847
TNIP1	5.29840236379599	5.99260611056757	4.98243033212292	5.28644483421029	4.11151816895094	4.7852883877873	4.2528660868709	5.71289643296545	5.54192579384898	6.23241580318994	7.13463494466832	3.78659636189081	5.04351922838347	5.53441936241766	5.58483725590437	5.74664753525179	5.63177251756837	5.14673582441907	6.35999384016924	5.63587740282324	5.74589649139197	5.62363741553196	5.67733682081401	5.52525084872336	6.76464938643509	6.54099466228759	6.71395103000315	5.43312172930984	6.25899951249345	5.36259790861333	4.63345181890642	5.41862473586047	5.79306804574024	5.62458932554927	4.27831050293621	6.1030493069979	5.37367691473903	4.50351363344698	6.44222264599791	5.12203323209741	5.07963294158034	4.8814401464585	5.4305434529977	5.57467033464311	5.55520576607901	5.91724540098585	5.46734670361698	6.91390901622332	6.13241920368521
LAMC3	3.90322647788161	3.72610002470311	2.57892608457087	5.34842292401373	3.05216832990737	4.18372921776117	4.00519411765593	5.9007329343919	3.77186392952294	4.26666486615292	4.82428664799075	3.36911370018362	4.71252400814505	5.28776962341727	4.11565859857633	4.66373141184758	5.54330033973957	4.04701244354153	5.03438913899271	3.96207964195867	4.57086199503406	4.38399288755007	5.03261381138781	5.15240380901742	3.92549969735824	2.43739848294933	5.25728799529538	5.65909909688602	4.90496443286072	3.51494727483167	3.57548289177825	4.32185595652834	4.03274845897569	3.84402022365936	5.00937827973804	4.12619079783523	2.87503524293285	4.51400827183927	4.53442943661124	3.50645191661532	4.22513137172514	4.08275500902068	3.79461957829955	3.85215933888042	3.61944118692029	3.39284065973738	4.3948157257441	2.78538324826381	4.08385959930054
CDKN2D	2.27421831234802	2.26021112426322	3.19761710611194	3.86891097007209	4.01594018279359	3.7538180467853	3.71497532870188	4.01858127506369	3.10521391520074	3.48863996174996	3.0810445810141	4.27035463133572	3.18890892654182	2.86776108864827	3.801738994127	4.15870630688243	3.15006186228451	3.98456373028534	3.71530990547989	4.15915842066749	2.14270110943112	3.34841423229436	3.42399845327747	3.99346142093684	2.36123301223555	2.67170391114891	3.20571312286323	4.43963845620608	4.23502436300566	3.55227316931173	3.84149729184084	2.38936712205892	3.00516614164241	2.66384368208802	3.98866858608362	3.71922960221174	5.14149786057758	4.59310665266382	4.84695253469097	3.21120060778876	3.33691952799522	2.97976917055632	3.28909198404505	3.82218052234729	2.26178097802851	3.64547020120184	2.6982167656255	3.07283872759782	3.82264908197432
IKZF1	3.09295239057133	3.82158893301729	2.76596434713103	2.88032385760602	2.10300855814771	2.00386964744676	2.6577554366663	3.54369196115271	2.26509585823507	2.67011172482019	2.66444103662608	2.57860802167908	3.64236515664154	2.63190474074453	3.44636764334968	2.82647556288283	2.78683752815566	2.35993271913226	3.66681079037732	2.35489712267817	2.47310756434926	2.6841635834598	2.71495022960851	2.97523593286129	3.7234789858466	2.41676963857996	3.25224249880726	3.04367038581032	2.21316479280269	2.18275949243395	2.38753276748132	2.65049178342694	2.86973421340092	3.14640836781951	2.92196668152269	3.04685685677394	3.02691564267845	2.91687736745092	3.68856103467352	3.46362575444251	3.35428147826275	3.07731957988484	2.66280626380751	2.91134137887676	4.56068650076259	1.9631629709992	4.33542571430164	3.34620160033991	3.11228336053799
CRISP3	-1.73696559416621	-2.32192809488736	-1.32192809488736	-2.32192809488736	-1.73696559416621	0.37851162325373	-1.73696559416621	-0.736965594166206	-2.32192809488736	-0.736965594166206	0	-2.32192809488736	-0.514573172829758	-1.73696559416621	-1.32192809488736	-2.32192809488736	-2.32192809488736	-2.32192809488736	0.584962500721156	-1	-0.736965594166206	-1.73696559416621	-1	-3.32192809488736	1.96347412397489	2.26303440583379	-0.736965594166206	1.43295940727611	0.37851162325373	-0.736965594166206	-2.32192809488736	-0.736965594166206	-1.73696559416621	0.765534746362977	-0.514573172829758	0.485426827170242	0.137503523749935	1.13750352374994	0	-1.73696559416621	0.765534746362977	-0.321928094887362	1.20163386116965	0	-0.736965594166206	-1	-2.32192809488736	-1.32192809488736	2.13750352374994
SMYD5	4.82781902461732	4.35755200461808	4.91647664443772	4.41953889151378	4.77082904603249	4.69488019279919	4.36457243229586	4.86294724802092	4.5298209465287	4.77610398807316	5.93310047493137	5.77610398807316	5.42290574261218	5.0574502721839	5.39574832817903	5.09592441999854	5.40599235967584	5.30742852519225	6.24031432933371	5.31831684133498	4.02680005934372	4.73335434061383	4.43962313755712	3.54843662469604	5.47248777146274	4.79701297783614	5.82273014794452	5.36806987653208	6.05528243550119	5.43295940727611	5.69766263347052	4.14567745519564	4.34340782229781	4.47248777146274	4.61470984411521	6.06177619758669	5.18982455888002	4.76022094646651	5.24792751344359	4.00898878322726	4.37155886261196	4.54225804976692	4.60880924267552	4.95884267524324	4.09592441999854	5.48220292629596	4.18586654531133	4.52356195605701	4.48542682717024
KLHL41	3.69176575213902	3.45919311722317	4.39138446577941	3.48760872852151	3.77595023999981	3.5703893278914	4.16294503051989	4.08305642870071	5.63819308043453	4.76320071299377	5.89499908344328	3.72622358895735	4.43156657517616	3.64712656822226	4.33495629136871	3.66912305859102	4.00140750780353	2.88541452301625	2.92174071271623	4.17756541041229	4.43147362401046	4.15644147764218	4.6022855721246	3.77421831234802	3.80407195613323	4.08521292513625	5.24294483562417	4.18359815501295	4.70483335956149	4.17099287361431	4.89907387280519	3.0306720941442	4.45847713947661	5.1594408479529	4.88006888142534	3.64413313405268	4.65855930886856	5.11267603038805	4.83430955343684	5.06635267762356	4.86251267820968	4.01384243846858	2.26491047326435	3.7492451164543	4.78463351028391	3.43702960157057	4.24664753525179	4.30889901295139	3.27421831234802
RRAGB	6.7839804136838	6.11894107272351	6.77873424411784	6.60880924267552	7.67313237214536	7.73741636593706	6.4093909361377	7.79051141189419	7.24792751344359	6.90086680798075	4.45285896471381	7.59170933316174	7.37503943134692	6.34872815423108	7.73809225962049	6.13750352374993	6.83162393682075	6.57893871309339	5.93073733756289	5.8801957289431	7.15380533607904	6.9413411054853	6.9518675043269	6.877744249949	6.27984269352035	5.84046323386954	4.30742852519225	6.94836723158468	4.32912359629157	6.09803208296053	5.6724253419715	5.99774402605963	6.75888943272096	6.76950729143624	6.77214959078454	6.02680005934372	6.88386515450979	6.94251450533924	6.41447383643093	7.42794133250948	7.34961297182452	7.63517394667492	5.99774402605963	6.4446008137115	5.96116025813664	7.31197531446116	6.86046625851717	7.57364718749332	6.63226821549951
SIRPB1	3.00353734057422	2.9553062715174	1.32263545676338	1.08162901970784	2.23011574998959	2.48325314757172	1.52542675254045	2.41129602005809	2.12948836576105	1.02346310929713	3.54434838789173	1.30143046818685	1.57025962931545	2.67308570622703	3.18288926910021	1.72565366402981	2.55039841192763	2.27699682708309	4.82259223571269	3.01539878733081	1.79468326893172	1.8401721797462	2.59871016146512	2.57749090854714	2.21361741963915	0.860370058408517	2.55888744495266	1.63228435763224	2.39297126155652	2.91760070094735	1.67901024364832	2.70580138246966	0.631767540444436	2.88753476462349	2.52880149163169	1.80875491823403	3.05525374390721	1.99683370378775	4.8621798620369	1.59133210837039	2.52570888710235	2.70032588257494	2.46843722753248	2.45582530295406	2.47430191420406	0.498565054208023	2.96866287643804	1.70700513365379	2.76165428994231
AKR1A1	9.51372759595244	9.54051554732493	9.51943968699498	9.01234519041983	9.15886210620845	9.0666274090952	8.48623167798101	8.55612281784117	8.60288440871842	9.28955784835356	9.886611111851	9.52630360620646	9.11920052691734	8.74986942739684	9.23816586275513	8.89451464427313	9.04848687399234	9.59507095419544	8.96578428466209	8.81025028602818	9.22303633790187	8.80477637795583	8.63190458725792	8.47045552004783	8.9940705277412	9.29393139869572	8.72246602447109	8.58908931290962	9.56852619794448	10.1691734020292	9.95026426675727	9.33382621525685	8.93987301230795	9.82575383288311	9.07414146275251	9.98896865391035	9.62314990022045	9.28169825009883	7.79571500650173	8.8589134706793	8.83857365266832	9.2916311829009	9.83810087041245	9.67948009950545	8.99038765180274	10.2455527062557	8.95419631038687	8.72417275014144	9.31582885052478
EMC8	8.00215713164672	7.3459093424954	8.11611241774805	7.68304367640283	7.87172096558083	8.0492934566923	8.00408148128362	8.11976236249131	8.07548068786593	7.52812064194151	5.42040497360138	7.82003384416659	7.41029989747863	7.20041896551041	7.55263662248735	7.98685332588848	7.56923846230075	7.79823961055517	6.65540043189649	7.29960601802208	7.77379347340001	7.63105962282631	6.78336381528331	7.53769997167254	7.88521023874626	7.0495869145549	7.53195682327372	7.15460761175826	7.68075278712938	7.45707439205711	6.62839140802864	7.5735296624265	7.52113744268247	7.31347107295422	7.93015200336081	7.89081733793087	7.43451064353689	7.7212080381571	7.46469809784235	7.81612813449199	7.61038990424848	7.7023166920244	7.61607282144841	7.57150863887074	7.40736332675263	8.0028583850903	7.60267257891805	7.87812521110896	7.83470209188946
RXYLT1	7.17812074653195	7.33831739523616	8.39181848691604	7.67347706003762	6.04673519260369	7.96813446864051	7.76271758244338	7.605837701126	8.15198809750271	7.18020957459272	6.29548997418328	8.3405721157786	7.70906466062956	7.23241676020179	8.09630842249709	7.18219456461148	7.79605811870111	9.04660805783985	8.37319640715564	7.18944713679498	8.07166978207548	7.25050805378382	7.50908095987928	7.42450850339685	7.06524948662004	6.28972279286025	6.83865170978753	7.39126161840085	8.33786345434922	6.73177751255324	7.9881537336673	8.40393906307833	7.72591013212149	8.23306325049237	8.4780428506154	7.38693018698167	8.48536460186535	8.1672963928226	7.74199761072457	7.75799079357279	7.6022544327751	7.91098026694553	7.39552343290334	7.47091308267854	7.99528069156283	8.08285745874415	7.29317596411357	7.95828952066211	7.50445063619107
CDKN3	8.45397085405735	7.76397854572139	8.13888588264282	7.6803604557078	8.20659487283579	8.29430652306658	9.10603442410477	7.55640055632805	6.1381320070841	7.77007158879801	7.54293019221666	7.93174227825158	6.75570338037752	7.33240528964081	8.60158566313083	8.62895649649937	8.12753605192122	8.33648776486684	6.90847681672017	8.08800016120352	7.52430090750847	6.97040317101016	6.33408904274921	6.74972738602664	7.06700616014989	7.91529919563893	7.62335972385818	6.77276582306414	6.76650422432523	9.85068002039188	7.59114208028456	8.39592674439928	7.9535597603748	7.32912108547075	8.55769193798808	7.48296540046851	6.10139250479111	7.58979109619348	7.78446034886278	7.00304116787739	6.4265299932842	7.10468098790095	7.75647853648928	7.12103624816574	7.38423794754167	7.76305091597933	8.34259360366154	7.93310820386873	8.0114879441656
CNPY2	7.88479792787195	7.86131631369281	7.92959296317574	7.14971278633905	6.87716530746908	6.6352498659113	7.30354657226125	7.14990342624112	7.37932891200055	7.33487011949099	7.00433404177096	7.53097081249978	7.50560857456446	7.4796785266859	7.33994072271672	7.46127909696813	7.33172876432793	7.22283681458765	7.29476964339079	7.05443525384284	7.90392198978278	7.50588215243676	7.90171753932466	7.48667261213883	7.99933853262344	7.29211096566583	8.15397574441083	7.49187098667713	7.6834023333484	7.42450008091348	7.4045027368167	7.55320789008922	7.59989686844753	7.1960048739047	7.47876945523456	7.24110727912247	6.79864077846407	7.58791089356097	7.40045438920406	7.15442769587902	7.54921251641381	7.5967917246223	7.89310247398998	7.72809413803028	7.80651901777667	7.56456852209197	8.12794096802578	7.35897427513746	7.43641407423827
B3GNT3	2.76553474636298	4.47248777146274	1.84799690655495	3.75488750216347	3.27798474729977	2.67807190511264	3.39231742277876	3	3.23266075679027	2.4594316186373	5.04001567884788	3.18586654531133	3.6667565918848	4.10433665981474	3.85798099512757	3.54843662469604	3.03562390973072	2.13750352374994	2.58496250072116	3.41953889151378	2.78659636189081	4.55458885167764	2.96347412397489	2.48542682717024	3.88752527074159	4.49825086752783	3.36457243229586	4.12101540096137	3.12101540096137	3.96347412397489	3.74416109557041	2.96347412397489	3.43295940727611	4.33628338786443	4.07895134139482	4.68929916053589	2.16992500144231	4.32912359629157	3.39231742277876	2.98185265328974	4.00898878322726	3.99095486039699	4.45285896471381	4.36457243229586	4.00898878322726	1.37851162325373	2.86789646399265	3.05311133645956	3.93545974780529
CLEC4M	3.53551662222841	3.21489166025425	2.50896095399863	1.90573551526492	2.40057932804685	2.01251439724576	2.96772987390264	0.893298180945403	1.60394642582067	2.47570064583716	4.52967223041221	1.95055412150726	3.31903691859036	0.80203566183443	1.98542682717024	0.603946425820666	0.839035952556319	2.83451338275482	4.98928373468019	2.59924707681954	3.72519323951715	2.48173706198744	2.15371426259612	1.61325426490434	3.27537339269162	1.06875176187497	3.65042793563438	2.06050770048068	2.52459755281114	2.10861535811033	1.62396375672179	3.15051942495157	2.69306057840743	2.59924707681954	3.19975646209148	2.82767591430628	1.93246448614489	2.10394642582067	4.33774920086216	2.51472644289349	2.12396375672179	2.00896095399863	3.49018405264374	3.07740905452605	1.48358430376631	2.22445047557256	2.28218908428253	2.06464150847248	2.57892608457087
TLR6	2.32077301454376	3.80580751884617	1.97242922290377	2.45536633095146	0.700268964791865	0.947651310666653	2.12925946235565	3.48772338282048	2.72445047557256	2.5697756761994	2.93493570308886	1.31029320522594	2.96169345775236	2.1773671199853	2.15517006030608	1.91644500708237	1.40573551526492	2.71698046556059	2.39225199146478	1.30203566183443	0.939852883141144	2.88699816255559	2.76864803354542	1.59924707681954	2.45919311722317	0.785231465513021	2.60472668281448	3.71960377747064	2.34297007422299	1.55216832990737	0.907787714431286	1.75167436758375	3.20291111025583	3.51808680627674	1.72971580931865	3.46619597003426	1.82077301454376	2.98863996174996	3.584762098575	3.58571351330377	1.42998477411051	2.3639602272816	3.9305434529977	2.62529133239377	3.07436538958659	2.12092009178234	2.38910428819904	1.00896095399863	3.91997979374477
MRVI1	4.60993756751615	5.36251101167009	5.86196263754274	6.62532630172399	4.39444877243672	4.54897138838	5.58441037181932	5.17102289927717	5.86523040326354	5.97867695882948	4.84648466994315	5.01016663084807	4.35739719017513	5.50020649683051	4.05280846506256	5.69752890086408	4.75507217388468	5.94065083813272	5.54599835781383	4.28126410586257	6.04206051140057	8.86341908022206	6.0099199550456	5.46755576374006	5.32450129301013	3.80133633085944	5.33810845566811	5.88738458356484	4.556936748794	3.84944547802051	5.06847506638923	4.92774337015625	4.79377554628693	7.46675559375768	6.04298741308776	7.07234745887913	5.621198105693	4.24448287203169	5.28941512043742	6.71233310670253	5.08804775131218	5.32432210934246	6.38545767250491	6.59427987287835	3.91195297192142	7.85847758563879	5.74974183687258	2.99342747055381	4.62010368497316
LINC01410	6.17645759077586	5.5987312232303	5.16240530171024	3.77514252454421	4.8118950307876	1.74271341358512	2.08496250072116	3.23061693063564	2.29398249444134	5.28441033650042	4.79547126703804	2.96335554954864	3.96157459023615	4.02677290886399	3.22180332573781	3.24576623090216	4.27854035955265	4.94092406275272	4.06721316011046	4.63842278625895	4.07069595808536	3.72877252277719	4.52780390936962	3.26491047326435	3.4587755499059	2.44570959342304	5.61365754995275	4.87846993915363	1.83564668624079	2.95344529780426	2.27421831234802	3.09243767145414	4.52383462569566	3.63824833282018	2.5666995627086	5.0374587360614	2.28644483421029	3.84044346035985	0.459193117223174	1.75548095963869	3.67378853973786	1.33903595255632	6.33686432972759	5.44873367086095	5.02854233906759	3.6667118668626	0.666711866862596	3.48749405599596	3.64052453836679
PCGF3	6.19601085851722	5.93902099776364	6.11987470502003	5.30050393399665	6.43346644213471	6.00036021228203	6.31506693983665	6.90348913773033	6.64999142893089	6.22792613154419	5.80788408561111	6.56553548926926	6.43378838246232	6.34903251154043	6.26485224921961	5.42902401384652	5.72780505896817	5.79746865945006	6.07251690300203	5.71300479285217	6.42435970129985	6.31564405788982	5.91259024052242	5.55729419057849	6.33576463430915	6.58672222756616	6.02483846946101	6.23942279780388	5.73084518507773	5.6496787556009	6.23128534464477	6.34519708817914	5.49705416167174	6.6077274133763	7.01715145519529	6.26601228038489	6.39241648653963	5.3931189527016	5.80312670971483	6.16806491340949	6.41411836436531	6.43521837544153	6.03937706482722	5.99832847961435	5.79832582910756	5.46639815456968	5.4151607643128	5.8125281125243	5.48532909231822
TFG	5.16096770470638	5.65736896844987	5.52204333071751	4.75296166123443	5.31410234349915	4.276165363109	4.95703182637718	5.13536786691387	5.08324707109515	5.08743141949302	4.80842262105204	5.1621196182197	4.2510210993265	4.52922146122297	5.33040283586799	3.65920381892048	2.31030393301881	4.55254967310852	4.51657558673731	5.51733070947791	4.87140521089366	5.80932925474135	5.74331874797378	5.25875072909528	5.36028669280259	5.35248981555747	5.50338006478902	5.51183172257854	4.0048475500998	5.40274435335439	3.45539442258894	4.78639438755528	5.35830077714512	5.6177636543227	5.58561787586143	5.39696977202521	5.44797669556852	6.01520083057097	5.90538696907894	5.61739048101816	5.38281664216726	5.20843406666047	6.022950822345	5.97121129186369	5.81017350426486	4.39982888173276	5.86083745461407	5.26389341824153	5.0862821171385
PKDREJ	2.82781902461732	0.84799690655495	0.485426827170242	2.43295940727611	0.485426827170242	4.39231742277876	-0.15200309344505	2.56071495447448	0	3.01792190799726	4.52356195605701	2.20163386116965	3.18586654531133	0.37851162325373	0.485426827170242	2.10433665981474	2.74416109557041	3.4594316186373	1.92599941855622	1.37851162325373	3	1.96347412397489	1.32192809488736	0.137503523749935	0.925999418556223	3.4594316186373	3.51096191927738	0.925999418556223	1.13750352374994	1.67807190511264	0	1.72246602447109	3.52356195605701	3.33628338786443	2.78659636189081	2.65535182861255	2.88752527074159	1	4.84799690655495	3.67807190511264	3.35049724708413	1.76553474636298	2.86789646399265	3.73335434061383	1.92599941855622	0.925999418556223	2.58496250072116	0.485426827170242	1
CCL26	0.584962500721156	1.72246602447109	2.98185265328974	3.76553474636298	2.26303440583379	3.78659636189081	0.485426827170242	3.20163386116965	3.56071495447448	4.35049724708413	4.41953889151378	3.21723071622067	3.35049724708413	2.48542682717024	3.26303440583379	3.58496250072116	-1.32192809488736	-1	4.51096191927738	3.01792190799726	2.23266075679027	0.584962500721156	0.485426827170242	2.32192809488736	4.86789646399265	0.37851162325373	2.40599235967584	2.60880924267552	0.925999418556223	3.74416109557041	3.26303440583379	1	2.29278174922785	2.60880924267552	0.37851162325373	1.26303440583379	1.26303440583379	2.10433665981474	4.27052894238072	3.24792751344359	2.16992500144231	1.8073549220576	2.16992500144231	3.35049724708413	2.70043971814109	3.35049724708413	5.12928301694497	-0.736965594166206	3.12101540096137
TRDN	1.21083362982817	1.93043104953074	1.11114124457506	0.104221724519465	0.605874419170477	0.952328563260735	0.898664604369967	-0.0896055861425999	0.593296679780016	1.9109011179652	2.27860347069318	1.57415534149036	-0.112142554860826	1.03298616002939	1.18116529447526	0.903978452326307	-0.704678414415343	4.35773478116615	7.39969876006271	1.37034377079625	0.884582647636655	0.92634985094582	1.05449957742763	1.28506413598638	1.14431980242537	0.540976783640059	2.08356544928694	1.89362897357323	0.147868883825205	2.43808715887943	0.033434968598562	2.25354892381738	0.846013817777888	2.96352276343553	2.77889204913443	0.442179116046651	2.88080425763502	1.20896877689711	3.73651897792274	2.34738029402283	1.57778478020461	0.252909856152621	1.15697575249171	3.28163134402243	1.14431980242537	2.67948055633808	0.604508229765937	0.569322151591992	1.26219878729694
LINC01442	3.56071495447448	4.28540221886225	1.0703893278914	2.67807190511264	2.56071495447448	1.92599941855622	1.8073549220576	0.925999418556223	1.13750352374994	2.88752527074159	3.57288966842058	0.678071905112638	2.84799690655495	2	2.10433665981474	1.37851162325373	0.678071905112638	2.84799690655495	4.32192809488736	1.13750352374994	0.584962500721156	3.20163386116965	3.0703893278914	4.05311133645956	-0.15200309344505	3.93545974780529	3.96347412397489	0.137503523749935	4.27052894238072	2.51096191927738	2.37851162325373	0.485426827170242	2.43295940727611	-0.514573172829758	2.20163386116965	2.84799690655495	4.60880924267552	4.73876783680019	3.23266075679027	2.94485844580754	1.84799690655495	1.58496250072116	4.0703893278914	4.48542682717024	-0.321928094887362	-0.736965594166206	-0.514573172829758	1.63226821549951	3.79701297783614
TRIM22	5.34340782229781	7.58120058192496	6.0574502721839	6.71149490665009	5.70321146739115	6.56529252058102	6.83162393682075	7.39059890555246	7.02790599656988	6.54997714277182	4.8073549220576	5.8703647195834	7.38456792317383	6.96116025813664	5.92362461136832	6.76022094646651	8.4524471779147	6.75622271284729	6.98071082890019	5.04001567884788	6.0746766862945	5.92362461136832	6.15380533607904	6.92481250360578	7.06285565520599	5.94719858426206	7.55995061271308	7.32373033752135	5.57591736111815	5.20163386116965	6.3110671022556	4.90207357931074	7.57893871309339	6.32192809488736	5.90929308582382	5.38543103719352	4.95419631038687	5.18982455888002	5.19770815795585	7.30833903013941	6.21723071622067	7.04439411935845	5.71699089440494	5.00898878322726	5.38887833881199	5.64961545906341	9.56205157892138	5.3819754785573	7.64457735701838
ABCA7	3.75488750216347	5.12101540096137	4.74953426766926	4.85299758761332	4.47248777146274	3.4594316186373	3.21723071622067	4.93073733756289	7.72860081064319	6.25927248703759	9.65535182861255	4.27798474729977	3.94485844580754	4.85798099512757	4.39917109381982	4.49825086752783	4.40599235967584	4.65535182861255	6.67383905599044	4.61470984411521	3.57288966842058	4.03562390973072	4.61470984411521	2.82781902461732	5.06608919045777	3.67807190511264	6.8801957289431	4.76022094646651	6.5438051759644	6.27798474729977	5.67807190511264	4.70597790168252	3.92599941855622	4.98641093525204	4.65535182861255	5.02680005934372	5.3819754785573	6.13134253912326	5.55458885167764	5.30012372456901	6.38887833881199	4.26303440583379	5.57893871309339	5.37155886261196	4.06177619758669	4.07895134139482	5.01792190799726	3.01792190799726	5.69766263347052
ABCA9	3.54485897783032	4.16777893602529	3.75385712075487	4.75100489400527	2.81265336277816	4.41755006906903	5.14385946700468	5.39506897648304	3.94569725004779	3.08947813119213	4.25371700950612	2.34110729857995	6.03250041949528	5.50045803706618	5.17230950221155	2.26511712172219	4.64084118195422	2.5946601378946	6.35334429222494	4.17071397709184	4.81751722664795	3.95843260490962	5.17367441542033	6.5063675149747	4.58911895137523	4.31757556304696	3.70712538638828	5.99536723825538	2.93240252428526	2.12868405323544	3.05513650677327	4.16334777768821	4.30583594619989	5.28805801706564	4.33985546841986	3.89911141234608	3.0895015242616	4.34883035339801	1.58496250072116	3.52330102154138	2.41789874543388	3.06344363183382	3.51342380964945	2.05018655885846	5.46622291666646	1.91346264415612	4.46335381627946	4.43832788470383	3.05141363852979
ABCA8	2.53508081490445	2.95686221853168	2.40231857746243	2.79639893279657	2.32510688347416	2.8286500104231	3.54740593364722	3.56067953773109	2.16202358124522	2.42119928284797	3.26647470096167	2.66290246873341	3.13887903399139	3.3524834240613	4.60056002350036	3.17630632674477	3.49977855755363	2.74193825321287	3.7069273959571	4.57491098974562	3.32608332715372	3.14532063181254	4.40622205081138	4.7521140428994	2.99870584589297	2.75696754972238	3.64338937646546	4.0464051932582	2.31323224689725	1.14831068298073	1.88190055285961	4.19181773733206	2.8898492306393	3.18580846930777	2.05749583850338	2.89796835646065	3.28566189659407	1.97126632165023	5.08143459037785	2.83667082181617	3.63147279688589	2.20455474915722	2.39713490961759	3.64894926846249	4.04314543171677	1.59413618830912	3.29978060536322	2.53088877499815	2.71174918326986
WARS2	4.36210070626085	4.45046989764512	4.47787537465038	3.50458935133373	3.57299952435531	4.16480853709965	3.81941691621219	3.86414923111934	5.05649876181285	3.99436386017977	4.38835979961742	4.95524764505841	4.55070930924609	3.98121885110186	4.80029670235468	3.93849579035266	4.72033660524665	4.11721165130799	3.98952968035598	4.14185211305306	4.4982851948304	4.54385529200712	4.98043554081045	4.10642358402102	4.04762854904964	4.27285433510878	3.68936882528626	4.52669175807339	4.62958717024841	4.88658206930025	3.62933752846761	5.26939877753827	3.93747266735702	5.54893385879207	4.63597647092952	4.21857470930796	4.94004376135575	4.17742599744141	4.12159344332697	3.86486506683795	4.67120910109218	4.7340132077798	3.93152340015655	4.48261385951713	4.47788997830501	5.18602328758676	3.50838131218097	4.22192401184568	4.69560652824272
CDO1	7.41956891684554	7.220112759895	7.66976844202326	7.4260979555027	7.50000660410356	7.5442301581075	7.46866391930643	7.49822879996692	7.3362137759903	7.71117514660831	8.65227593015254	7.19644646842667	7.89613676880951	7.44366767238575	7.28747707801056	7.29137972078079	7.78159277246674	7.40090570244103	8.51773892985243	7.45913254766846	8.09308952937259	7.64813764043247	8.39329639431762	7.75033692702292	10.3454867186248	10.8832241318143	10.6880318448719	8.08951279817927	8.60617148074808	6.97999553417985	7.77208362093041	7.26074807976389	9.12039515376011	8.49892393474201	7.50117897458447	7.72793650430278	8.03972155786946	7.82472689671997	8.1184603191108	7.94120820824704	8.61264891426892	7.72522062720979	7.16026490333062	7.59050622703049	7.14669989984323	7.43676314997854	9.66203680634877	8.40346622361437	5.9763851814185
NPM3	8.03727239024627	6.78528898070402	6.877744249949	6.71699089440494	6.53915881110803	6.4178525148859	6.14567745519564	6.10852445677817	5.22496636500027	5.98641093525204	5.73606362787181	5.94016675048282	7.35755200461808	7.15177765473205	6.75221336786514	6.74819284958946	7.31197531446116	6.92481250360578	6.42794133250948	7.31741261376487	5.94251450533924	6.87282875953489	6.07681559705083	5.56985560833095	8.02347715183043	6.75622271284729	8.19819945543749	4.91647664443772	6.44956137461324	6.35402893805439	6.99887245399427	6.62643913669732	7.90989308377004	7.29645740737124	6.26115467261557	7.42794133250948	6.03562390973072	5.76022094646651	6.67666233485797	6.56529252058102	6.12515513132229	6.35579154675365	7.76088624278491	7.55458885167764	6.94251450533924	7.71699089440494	7.52199295640167	7.53683000504806	9.38995393346472
NPM2	5.89481776330794	5.3037807481771	5.0574502721839	4.79181407116183	4.76553474636298	5.41953889151378	5.25171909260596	5.0746766862945	6.45779126025604	5.17392693199981	7.12101540096137	5.46597446450407	4.00898878322726	3.03562390973072	4.64961545906341	4.79181407116183	4.33628338786443	4.35049724708413	6.69488019279919	3.62058641045188	5.2667865406949	5.15785216914174	3.77610398807316	5.25171909260596	5.39231742277876	5.69209237542757	5.35402893805439	5.64961545906341	5.39231742277876	5.61470984411521	4.49185309632967	5.73063995591679	4.68369645430652	3.67807190511264	5.98185265328974	5.74416109557041	5.4262647547021	5.86789646399265	6.38543103719352	5.53915881110803	6.63226821549951	4.71149490665009	4.36457243229586	2.84799690655495	4.98641093525204	4.04439411935845	5.70321146739115	4.77610398807316	5.67525138605026
HMG20B	4.23532668696228	4.78442747215561	4.13601117597826	4.59344849148821	3.73565191079576	3.58642967196502	4.17307841003286	4.23443050304381	3.90302018102928	4.69297816713555	4.76442348739853	3.60928359123956	4.86376474951729	4.95691422797115	5.79120444006253	4.60238132563096	5.22717318099324	4.959778022794	5.50420565397777	4.88789213226767	4.45311268269564	5.59432400254583	5.55666824395202	4.1428146420512	5.00939031666393	4.6909551081902	5.82394101339941	5.04538740708005	3.71248238912473	3.95962593688194	2.90977161312792	4.58974759838018	4.14657134343291	4.33469332761454	4.22116209299546	5.29356656829165	5.13342091036551	3.78743881945183	4.26317951181791	4.1239865185284	2.60564414675392	4.15620105701072	5.17847646534138	5.64172637139366	4.15463480333579	5.07246679267997	4.42612077877474	4.79458150558544	4.8388052166084
HMG20A	8.42038134119664	8.49505552836802	8.23840473932508	8.13699111208023	8.94016675048282	8.44542875923832	8.05799172275918	7.97269265400426	7.79311555527435	8.00562454919388	7.69974594797101	8.42584530563943	8.58308276750293	8.37373520190066	7.68650052718322	8.40514146313634	8.886611111851	8.4178525148859	8.32327998788732	8.02569327368077	8.3371758685863	8.60214209069798	7.89542381038297	8.13699111208023	7.61691636257881	8.31333656165215	7.47816289273763	8.21626083716506	8.90418300324503	7.99774402605963	8.70321146739115	8.97412774319142	8.49864978776841	8.02236781302845	7.50620838930675	8.75355105460065	8.47167521439204	8.13852780142227	8.16691625156997	8.14006285569821	8.63008507000212	8.68544963843391	8.148222340387	8.49105137636412	8.06501215043695	8.40258575823259	8.06285565520599	8.88904758283903	8.21431912080077
KLF2	4.33663686830491	5.69580439122664	3.67263608554584	5.56366187193377	3.75215129158158	4.74835699696713	4.92743419163012	5.71499885870435	4.89839295856713	4.09875579605381	5.41884550021428	4.55291497839673	4.701548630766	3.85001174803758	4.49172484537006	6.07444322635883	3.85798099512757	3.73575632402275	5.09373789908649	3.5777127158736	4.77220212081575	5.04693323986092	5.24431674939494	5.24303537186783	6.15171772081341	4.35952325196497	4.40061166894311	4.4351823597917	4.21480798210087	4.16139222043266	4.03888853664414	3.78523146551302	5.32692411901108	5.35712275883306	5.32848054073711	4.19077147559229	5.22097409525168	4.95285896471381	6.08884524252952	4.40248496435365	5.22359328371267	4.33138758596889	5.83580370308015	3.701548630766	3.99331923586543	5.38410870686663	6.49020726027154	3.98534056393847	4.90026392829747
MICU1	7.13750352374993	6.91049283228871	7.27705487614873	6.93899143877554	7.94953493301701	7.98868468677217	7.656782364219	8.09275714091985	7.65248649491816	7.32192809488736	8.85237344958027	8.08001802908917	7.3371758685863	7.44708322620965	7.24222139509837	6.88630626345243	6.57893871309339	7.1106138055009	7.4110872267986	7.3931759143488	7.16591193893569	7.33806779754262	7.40854204229686	7.39489136644259	7.29920801838728	7.89965902637744	7.32373033752135	6.79051141189419	7.88874324889826	7.81057163474115	7.85611423397746	6.74953426766926	7.10118781525974	7.84862294042934	7.73674015545321	6.88874324889826	6.98868468677217	7.09592441999854	7.53449743373817	7.75020450927987	7.18289089274548	8.01736520529273	6.89117612475454	6.74011804283313	7.00450139223494	7.31741261376487	7.03121873061072	7.50143914515887	7.01234519041983
CACNG3	0	0.678071905112638	1.0703893278914	0.925999418556223	0.263034405833794	4.05311133645956	0.765534746362977	0.137503523749935	0.137503523749935	4.18586654531133	1.88752527074159	0.263034405833794	0.765534746362977	0.584962500721156	0.137503523749935	0.584962500721156	0	0	1.88752527074159	0.765534746362977	-0.321928094887362	0.37851162325373	0.925999418556223	0.263034405833794	-0.15200309344505	0.584962500721156	1.13750352374994	1	1.72246602447109	0	0.137503523749935	0.137503523749935	-0.514573172829758	1.43295940727611	1.96347412397489	1.20163386116965	1.26303440583379	0.37851162325373	3.77610398807316	0.678071905112638	1.32192809488736	0	0.765534746362977	0.678071905112638	0.37851162325373	0.678071905112638	0.37851162325373	0.584962500721156	-0.321928094887362
CACNG2	5.39941003979582	6.30551239865368	5.94389589567079	5.85402462585111	4.31613410774976	7.76070820538117	7.57098490161835	7.44845235665971	5.86200534898506	6.92319964475057	7.61992231279421	7.21940696988961	4.9831806236468	7.16556729103363	5.50653569195023	4.57662400387251	6.3321703059199	5.95434641912125	6.84342368567723	2.1982167656255	5.11978136496029	4.90806783540758	6.10861535811033	6.14492731653988	1.70706776649223	2.47476746650851	3.11074522752103	6.1809897010811	6.21606213632078	6.26307843204885	7.20642449567188	5.09381212706767	2.12699463311539	5.50337341622029	8.21520013957955	6.07680768098522	6.08508772379593	7.33605933519146	8.05722265831928	7.11304726805151	7.04277896808212	7.45100663235607	6.73101209601191	6.090172160138	3.83444249213312	5.62096179109768	2.12699463311539	0.981737061987443	2.89694794127444
CITED2	3.58801683780048	3.6716353953806	3.92129209513024	4.81167002998447	5.76879366688258	4.75163604781301	4.87761297566677	5.57614632979742	5.80364270622454	4.9087796252214	4.41006586947954	5.96496242741932	6.60751615845895	4.96871329631731	5.51804120194662	4.96323009243606	5.2756647651273	3.94396356558078	4.62160173141383	5.36908421870864	5.06272021864231	5.18749905445139	5.37989617233855	5.01904501248227	5.74205844982619	5.07121486577474	5.1810047244136	5.58825736369844	6.27676118744018	5.74238625917838	6.94699637352586	5.3402128013186	4.47661492225991	5.46918588728074	5.92526374117733	4.32568482826231	5.48573906900518	5.19228051715562	5.90643208096692	6.02609805503169	5.49072872102025	5.52763092606734	3.9003343869504	3.83806377177006	5.11258743476152	3.04583450791664	5.96376175284256	4.39991904787172	3.95129953353216
SEMA3A	0.176023721526245	3.49806852515025	1.81254241610632	5.01295906811927	6.07445627340951	3.94199080216088	9.85124475188818	6.19543139639866	6.43043452970149	6.49296956802225	6.00940686005567	5.04810214914743	3.49353480858099	4.64529651029331	1.34725621665054	3.76502384022083	3.68646618132447	4.12322819381219	2.40912509120874	1.89531338281533	0.991142532668103	6.68193691781308	5.75986556312921	5.87920312297611	3.74834443002809	3.6390618587788	1.25234108216915	5.59383937999889	6.34104717533697	7.53002950155551	7.74566076358916	6.46860058240471	2.50725248640342	1.32959185411258	4.14448153573733	0.667627502844374	1.00299626107575	5.63976103482544	3.36830440107526	1.80317557093699	4.53476906646999	5.71798765860254	0.0630112747966723	0.500607088473637	1.95752751494441	0.845019198298281	5.43510084547102	2.33149640451071	5.89019057354813
TUBA1B	10.9390630619083	11.0231562206317	10.6046959278656	10.8626324395299	10.4903184011576	10.2430605209924	10.5699682986935	10.8330081731708	10.5648593510582	10.4935463275174	10.7177736474211	10.5451110629808	10.5524022104306	10.6589133457783	11.1604771581194	11.4277060325545	11.1606994340023	10.5943549280221	11.2980460582664	10.8405585236357	9.87044623934498	10.6822830215427	10.7521850104806	10.8090684704547	10.7509591978621	11.5491899938091	10.7121530130388	11.0254223326603	11.3783521137174	11.1083683231309	10.979814685547	10.8273667297592	10.5682496783854	11.2540454618493	11.2286822983415	10.8664510179547	11.0316917531183	11.6119956258367	12.1532217757403	11.3780287714955	11.8281455299032	10.8941899095677	11.4920150288077	11.1385810294785	10.6947412092058	11.1667342250791	10.6152312407805	10.8739542916055	11.4591309450035
IRF9	6.00450139223494	8.12979817318714	6.6667565918848	6.0746766862945	5.31831684133498	6.1333991254172	6.0639343057541	6.28355142317431	6.77346892790519	6.88508622529017	6.55458885167764	6.33628338786443	6.44128427192704	5.97269265400426	6.13134253912326	6.22496636500027	6.36457243229586	6.59245703726808	6.50303064564116	5.84549005094437	5.81249822533356	5.88752527074159	6.16992500144231	5.5668151540109	7.82273014794452	6.5298209465287	9.43816807435673	6.39574832817903	7.40599235967584	6.60436789989375	6.39917109381982	5.39917109381982	7.48864353985378	5.03121873061072	4.7279204545632	6.47411151394241	5.10852445677817	4.99095486039699	5.65821148275179	5.81762325751143	5.62643913669732	5.91647664443772	6.49345520092618	5.98185265328974	5.18586654531133	6.07681559705083	8.12722055048807	7.10433665981474	7.74752167254042
CDR1	2.20163386116965	0.137503523749935	-0.321928094887362	3.44625622988956	-1.73696559416621	0	-1.32192809488736	-0.514573172829758	-0.736965594166206	-1.32192809488736	2.43295940727611	1.32192809488736	-1.73696559416621	2.60880924267552	2.16992500144231	-0.15200309344505	0.765534746362977	-1.73696559416621	3.53605290024021	-0.321928094887362	-0.514573172829758	0.137503523749935	0.37851162325373	3.8972404255748	0.263034405833794	-1.73696559416621	0.485426827170242	-1.32192809488736	1.43295940727611	-0.15200309344505	-1.32192809488736	-1.32192809488736	-0.321928094887362	5.06177619758669	5.18586654531133	0.925999418556223	4.49825086752783	0.37851162325373	2.88752527074159	4.27052894238072	-0.15200309344505	3.0703893278914	1.37851162325373	5.31469652565629	-0.514573172829758	-0.15200309344505	-1	1.0703893278914	0.584962500721156
BPNT1	4.22839618301095	4.20681020774397	4.6407239421989	4.5598480685476	4.81159412191282	4.29049597324129	4.97911970208207	4.76281031707916	5.51006807375531	4.93534936519724	5.03322551828655	4.59166155850793	4.49792005006102	4.9379222547315	4.72951557852712	4.52439599634371	3.98224118358253	4.40977451513858	4.53262211131726	4.37574770822352	5.08895821905373	5.088897618719	4.83656528064446	5.03909152974514	4.42261374764137	5.38871448787267	4.94881282264632	4.65476422294739	5.05645988703323	5.10215800407664	5.1630725280735	4.51126685855246	4.00930775670466	4.75490436006335	5.37075614846641	5.25618482141181	5.02941849748473	5.22624992341317	4.47009214555092	5.14395113417434	5.7152894924598	5.45480358126052	4.54062767660839	5.13045713916735	5.23359513155405	3.58184494571098	4.49809128005417	3.29147092051346	4.45561557842088
TUBB3	11.1294619227556	10.5613544807456	10.7667134481257	11.8091112003112	11.842496383005	11.2106102021473	12.0804773499126	11.8786148822857	11.4838782523865	10.9187554532713	10.177534269772	12.0983555750857	11.4399101361367	11.7483518667081	11.366139009947	11.9801975448396	11.9299898378684	11.1562962897722	10.0500522134178	11.506581119025	11.3084691634239	11.591383339237	11.4803080114642	11.6732675771707	10.0398944556983	11.8254555163503	10.5183208339065	11.418268176426	12.193776933763	10.8406824376315	12.1266647663688	11.338414107052	11.3275551428931	11.4510132937967	12.3212533382884	10.9329476906564	10.9397006848725	12.3660150773064	12.1583518352205	12.1621697706108	11.9698482170241	11.9960207815443	10.9934617940663	10.9045530306759	10.8859175841681	11.0641526306563	9.4004613378056	11.7163971345007	11.1136561866122
TUBB4A	4.05311133645956	3.94485844580754	0.584962500721156	4.73335434061383	2.23266075679027	1.13750352374994	3.08746284125034	1.43295940727611	4.5909612413426	4.32912359629157	5.77082904603249	1.26303440583379	5.15380533607904	4.32912359629157	3.35049724708413	4.27052894238072	3.96347412397489	4.45285896471381	4.61470984411521	4.06177619758669	3.41953889151378	4.01792190799726	3.62058641045188	6.4757334309664	4.30742852519225	5.8972404255748	5.18586654531133	3.47248777146274	4.60288440871842	4.71149490665009	4.10433665981474	3.13750352374994	4.25550073314839	4.43962313755712	4.02680005934372	3.84799690655495	4.05311133645956	1.63226821549951	4.93073733756289	2.03562390973072	5.71973105674985	3.40599235967584	4.43295940727611	4.63226821549951	3.40599235967584	3.35049724708413	4.24792751344359	4	4.27798474729977
TUBB4B	11.222599747301	10.7878150413478	10.89935687349	11.495919218908	11.5388438949881	11.2585722589029	12.0042896241505	11.6779465773207	11.5850275408631	11.1664559003497	11.3915156818199	11.763785292427	10.7794861686687	11.1240912863335	11.3663949218236	11.6871843917581	11.3569690737038	11.2762888477589	10.4047234260873	10.9746570739195	10.8207260220611	11.1394715021272	10.8493251216155	11.2525189574746	10.5014533156077	11.4219287120376	11.6176939504299	10.9642928294112	12.4457790465014	11.6823407322542	12.098712263609	11.2810512060602	10.9239125772284	10.5931474518623	12.2187099058474	11.0791804006306	10.7480011125465	12.2697338582865	11.7388530638667	11.9878573537201	11.787093908125	11.6264841010083	11.2287404425882	10.9497446389923	10.2470344429476	11.1147828605199	10.0934835523405	11.2001728982673	11.3456513304463
BTN3A3	4.28165534580428	4.42914594364141	4.80742852519225	4.99723329248698	6.31779331525223	6.25673550315123	6.01790644685076	6.2454003737401	6.51456767816951	4.93072958318076	2.46418516150948	3.18272379427505	4.83380416283686	4.97905883320651	4.00196974284403	4.32531048582657	5.5677841078462	4.12666375059309	5.84774465520524	3.44437162444913	4.41263841502743	4.45536633095146	5.19221920576116	5.97242190399975	5.58942577764026	5.99758501285018	5.18374559893048	5.87879917791196	5.996044304507	5.33638945018537	6.02564186262076	3.34268977597954	6.52059855705708	3.03390539189481	4.90161351821746	4.35774079187425	3.89720793317505	4.71610390393148	5.44765131066665	4.45392603592298	5.78885602593871	6.35648808032177	3.89002378803093	4.28203662786847	4.26666486615292	4.38590978394915	6.80143524688429	4.97081727246663	4.82805151833478
BTN2A2	4.20525094822257	4.81105064720598	4.62594350181482	5.26460752234129	4.60886780053543	6.40454766123588	5.69664467191746	5.1836620041585	5.60041207445522	4.43885762338324	3.69521236719678	3.82692165376123	4.8454471902291	5.33064886165322	4.84404322150671	4.61736774369736	5.42760142907895	4.58605913364503	6.00420274591684	5.70806346361169	5.54919028385023	5.03031754802437	5.23102523198415	5.79495545426362	5.2981985782849	5.93708949651447	5.56227388726439	4.67471734812532	4.44569406134947	3.65699913687824	3.18519153741178	4.90106688353305	4.93423258360318	5.45720806686057	5.01472545554538	4.42000266935461	4.9894115946323	5.80942174147911	4.87426132205204	5.37390914643315	4.24462796608414	6.18113162190566	4.99350453142201	4.87602236734577	5.37595177155796	3.58257994644431	5.80501700522534	5.20560050767025	5.21293791158798
SYCP2	1.91390951230866	4.88283367045836	1.81729663422288	2.90932304141127	3.15079382330159	2.11479396137033	1.38805199403658	4.08851040534505	2.48863996174996	2.12925946235565	0.941810408142836	1.32077301454376	2.30144220435921	1.57527983828769	2.62015716466686	2.29965889684911	0.478028326206202	2.04796220999927	1.74271341358512	1.74271341358512	-0.457967867605763	1.69615871138938	3.04457956595562	1.71647970363805	4.42115945590345	3.70299617983792	2.3693839184001	0.972429222903769	3.1221581299456	0.747847581312034	2.88488586962472	1.95055412150726	0.528291764183184	1.61479396137033	1.64639087461392	2.72494573650547	2.37744375108173	0.631517202916897	2.82264908197432	2.54032883167261	4.15698568552951	2.98173706198744	4.47991405145831	1.81613410774976	3.09422024448758	0.455366330951456	3.53530199934065	1.49819437322381	1.73754244147439
SCML2	7.72996056101802	7.48944659862258	7.60510907383293	7.64457735701838	7	6.8923910259134	6.65391987311942	7.53138146051631	7.41278152533848	7.1568415245884	7.37242979233409	7.37677657188298	7.09169983413681	8.19179950106508	7.74953426766926	7.79571500650173	8.36501007678302	7.2460279805281	7.80219321694183	7.8592241619782	6.13955135239879	8.23409889783732	8.05419729438881	8.01959072835788	6.80348537559595	8.12412131182919	8.01457846492289	7.49904859773388	7.5274770060604	7.68720069465189	6.70043971814109	6.67101024127845	8.23266075679028	7.92481250360578	6.79051141189419	7.4870360800319	7.63734941083314	7.59469782732387	8.12256919221645	7.33806779754262	7.47654370621426	6.86666075081999	7.41531924814038	7.65320336203398	8.02458563827827	7.69974594797101	6.67525138605026	7.4487357980294	7.37590826307501
CEPT1	6.28214779451116	6.62374757888946	6.49310816918558	6.14268104034773	5.26811931244347	5.24264568954687	5.53330583001246	5.84122080398762	5.74385900320161	6.03915637163687	7.21977048557506	5.19482780044699	5.919116980352	6.14213423188787	5.50537604033008	5.18251860156378	5.39942092486056	5.16470935160947	5.36809003499777	6.80920186698515	5.90642888973717	6.36578991196381	6.97960849936117	6.27216061845068	6.82663582405552	6.86306422014778	7.10765181409969	6.41383055429301	5.5014408160973	5.73330729887091	5.13545181111744	6.42082956370513	6.05901135048378	5.64284161739882	5.18557401985695	5.59712356281205	6.00243775129657	5.69514178722978	5.60467217055093	5.61740169370507	6.48421816449332	5.84098335510061	6.01474402961472	6.13081242446475	6.5893206025618	4.91215018530596	6.1806516145869	6.01524234382313	5.70096986823375
CORO2B	6.79960542245267	6.35402893805439	6.32373033752135	8.62205181945638	7.32373033752135	6.58195375084882	7.51017075115177	8.42164409404827	8.82368568062603	9.03974158460541	11.3214771822283	7.2336196767597	7.69278983497265	8.15076274435542	7.97498811199193	8.77082904603249	8.76420813013995	8.14567745519564	6.98527271425345	7.77016832010343	7.96866679319521	7.94778302625542	8.63589946594638	8.6614218327891	7.38284014447524	4.5298209465287	7.80992886572143	8.4606606646076	10.195864300881	10.116993677547	9.67754347764532	7.66035250967092	4.16992500144231	7.95419631038687	7.8635668293235	5.73876783680019	6.05311133645956	7.231701199029	7.4797802640291	7.42038134119664	7.231701199029	6.69627208392586	5.35755200461808	6.84046323386954	7.66106547980695	6.66817586897014	6.41953889151378	5.49505552836802	4.15380533607904
MYL12B	10.9143851321554	11.3692156304302	10.8543229850799	11.2337394969534	11.2043265989412	11.185742682247	11.6354007106434	11.05954726218	10.7247696274387	10.8757493514201	10.9900330331541	11.0482825117792	10.9006404259355	11.2811186449965	11.2349371518793	11.9267036875675	11.0067468324406	10.8840178448884	10.582236087855	10.2314612098343	10.8004146069715	10.9668659003875	10.5739311546315	10.9774945942898	11.8371548408435	10.2953097698587	11.6940966635057	10.9925135351496	12.4658979621024	11.7690526584716	11.6928334150008	10.6481777957248	11.0139507058119	11.5803056828324	11.6211361132746	11.3420746679991	11.5089336817058	12.3838122745886	11.5263525169261	11.9779596047824	11.6426384020075	11.7563895273287	11.6169622958466	11.2603315185576	10.2447205993413	11.1433832139898	12.1010236244893	10.894969298946	12.3213080536405
NOD1	4.86830243765712	5.34614210520883	4.86913059178803	4.66620851918992	3.87523625938125	3.23429165850341	4.22951085193115	4.43702960157057	4.23510572869527	4.6374802360703	5.19221920576116	3.69202490339758	4.2881476881641	4.43308308451952	4.85684790742168	5.09808588704525	3.15344097313635	4.24182728664082	4.44946693589009	3.79697564197421	4.79324164565429	4.52612099059057	3.78169348308101	4.9951370916593	4.90006167641326	5.18630739859307	4.98519676895734	4.49341876835808	3.7494445434884	3.66925677766091	4.36194990483989	4.54431462764859	5.04701244354153	4.82194612834996	4.01395299828494	4.58270476015991	3.17392139681908	3.47965324487983	3.92148941589416	4.4616043089516	3.98542682717024	2.75215129158158	5.27657463779927	4.8816393862113	5.03636107966127	4.10570081870924	4.15494278549388	4.58456164073838	4.42004275778447
ANAPC10	6.87394962402545	6.39517424837596	6.87487501783602	7.28172029714649	7.37885021730264	7.72053188131525	7.38898259243691	7.22610517363631	7.40865373677024	6.79788515354087	5.87056493436806	7.11797718871645	7.19010064582897	7.2314252534822	7.01191355493011	7.01809195874063	7.48411379132291	7.2585184816709	6.87143890582322	7.33277455379813	7.66544968818512	7.86247352211717	7.0112116501161	7.15570813198565	6.721235924092	6.95391852685325	6.76115589879336	6.73934436865919	6.83388841919671	7.52967751204939	6.85741199125166	7.91300433331364	7.47895548608143	7.8411769143248	7.53946233204745	7.25910650131316	7.48943319557145	7.26132999488131	7.01952463240323	7.1923399437093	7.07050033668536	7.42052341528778	7.02482219002283	6.96670886335075	7.59684314204804	7.02780306211249	6.9804109529486	7.19959556258831	6.97093279324907
PRG3	2.8073549220576	0	0.84799690655495	-0.321928094887362	3.03562390973072	-0.15200309344505	2.78659636189081	0.584962500721156	2.29278174922785	2.76553474636298	1.58496250072116	1.43295940727611	3.05311133645956	0.84799690655495	0.263034405833794	1.37851162325373	0.584962500721156	1.20163386116965	2.32192809488736	0.765534746362977	0.37851162325373	1.8073549220576	1	2.72246602447109	0.678071905112638	0.584962500721156	2.72246602447109	1.43295940727611	2.0703893278914	1.53605290024021	2.8073549220576	0.925999418556223	1.72246602447109	0.925999418556223	2.20163386116965	3.33628338786443	1	3.01792190799726	2.92599941855622	3.01792190799726	4.02680005934372	0.37851162325373	0.584962500721156	1	0.485426827170242	1.96347412397489	0.485426827170242	0.263034405833794	2.76553474636298
DLC1	4.6133964129141	5.62794186200127	4.7556376267808	4.88957400325472	4.03209079953443	5.78850805471686	5.21421454814209	4.88510464931495	4.43555820835901	4.77686692398284	5.33872089562905	4.08471433652526	4.78988447610168	4.3775300453989	3.37834384085828	5.24499708380142	3.50219576515217	5.03867290621997	5.34632768760696	4.49326323584995	4.63065845665315	4.53368874897165	4.51178816767747	4.98314484462381	4.36045364787426	5.05866949117827	5.68240666242454	4.63377901572297	4.80036002175598	3.80570812389336	4.80995471835952	4.2693324647192	4.59387866067771	4.49764174360374	5.3593611299216	4.81792207426703	5.1443859307354	4.54073851392264	6.21140663331551	5.74707700443328	6.25269564856546	6.12662473104319	5.50418896161507	5.68607687934004	4.52803229225278	4.85132447691161	5.35595357371	4.36898927248693	5.09458413993782
ATP8A1	8.06170524701192	7.23163544343768	8.17624010151565	5.57549223946069	4.0414944109755	3.42099268315268	4.98166372854965	4.04392167374355	3.85704862120084	5.63065257260419	6.15763069669292	3.59773228635365	5.68735936144115	6.15415367933318	3.06140031202464	5.07769545206377	5.23114696415071	6.83191168930063	7.28639197513257	5.42102418751556	5.87370677074748	4.306665162436	6.1472993394227	6.53454865351499	3.02481195342411	2.47604746365944	4.58243868736594	5.22500194824778	3.47204592285943	5.58524112204798	3.95624692467388	5.82842258961563	3.39366025451393	4.63036988511122	4.97123026942462	7.79518201820182	7.15829287388697	3.24925220667582	6.41091274773751	3.30589014478725	5.23831230390026	3.73832491409343	8.28638701131726	7.8262250494122	4.54906285682497	5.36083833076498	3.0909543410673	3.75616858080312	3.93031109220124
NDRG1	7.41447383643093	8.5168818908212	8.65105169117893	8.4655664048094	6.21140163741847	7.83099048124926	6.61323695471633	6.87405920314115	9.2465030982801	10.1720524091831	5.38543103719352	8.13442632022093	8.45779126025604	9.00954872697226	9.28447711781042	7.61691636257881	10.0592092440812	8.78004757606187	8.12308675098106	9.13365599269125	8.62497817956904	10.1782913699566	10.3731914247879	8.62826325508534	7.99435343685886	5.35755200461808	5.56985560833095	8.43754402631547	7.75020450927987	5.17392693199981	8.03287224946323	8.09592441999854	6.83920378809694	10.4724877714627	7.11374216604919	7.27239650903748	9.10302547637368	7.01903466936434	7.09697863637054	8.44956137461324	9.14287288676806	6.59991284218713	7.74011804283313	8.2364926183813	7.15886210620845	9.82384487456173	8.4586116725846	7.38543103719352	6.31650781910311
[truncated: 16,606 more rows]
[truncated: 6 more columns]

## Sheet: GSE42658
GSM1047434	GSM1047435	GSM1047436	GSM1047437	GSM1047438	GSM1047439	GSM1047440	GSM1047441	GSM1047442	GSM1047443	GSM1047444	GSM1047445	GSM1047446	GSM1047447	GSM1047448	GSM1047449	GSM1047450	GSM1047451
A1BG	6.9559972207991	6.91409135597484	6.90810259236335	7.11064558635074	7.0309275290532	7.0991450707948	6.97811779460741	6.72149208219019	6.96317273738103	6.92538736335003	6.99204573765828	6.98690930582892	6.92065866394621	6.9453933037309	6.95779635094621	6.91947196193565	6.95333456196941	7.0314516215938
[truncated: 18,186 more rows]

## Sheet: GSE35493
GSM869617	GSM869618	GSM869619	GSM869620	GSM869621	GSM869622	GSM869623	GSM869624	GSM869625	GSM869626	GSM869627	GSM869628	GSM869629	GSM869630	GSM869631	GSM869632	GSM869633	GSM869634	GSM869688	GSM869689	GSM869690	GSM869691	GSM869692	GSM869693	GSM869694	GSM869695	GSM869696	GSM869700	GSM982838	GSM982839	GSM982840	GSM982841	GSM982842	GSM982843	GSM982844	GSM982845	GSM982846
[truncated: 17,074 more rows]

[truncated: 7 more sheets: RNA-seq, ATRT vs MB, ATRT vs PLEX, PLEX vs MB, DMRcate canc.spe., Methylkit canc.spe., MB subgroup numbers]
